# Supplementary material for: Expression of miRNA in the Semitendinosus Muscle of Cattle Breeds with Varying Intramuscular Fat Deposition
Source: Genes (Basel). 2025 Aug 18;16(8):969. doi: 10.3390/genes16080969 (PMC12385881; doi:10.3390/genes16080969)
Supplement: Supplementary file 1 [file genes-16-00969-s001.zip]

Archive with 4 entries (4 files):
- Table S1.pdf
- Table S2 v2.xlsx
- Table S3 v2.xlsx
- Table S4-S5 v2.xlsx
