# Supplementary material for: Expression of miRNA in the Semitendinosus Muscle of Cattle Breeds with Varying Intramuscular Fat Deposition
Source: Genes (Basel). 2025 Aug 18;16(8):969. doi: 10.3390/genes16080969 (PMC12385881; doi:10.3390/genes16080969)
Supplement: Supplementary file 1 [file genes-16-00969-s001.zip › Table S2 v2.xlsx]

## Sheet: target genes
Table S2. Predicted target genes associated with identified miRNAs.
mirnaid	refseqid	genesymbol	duplex	start	end	bindingp	energy	seed		Legend
bta-miR-1343-5p	NM_001080263	CACFD1	TGGGGAGCGGCCCCCGGGCGGG#CTCTGGGGCTCTGCCCCTGCTCCTCCCAGGAGCCTGGGGGCCGCTCCCG#..((((((((((((((((((((#.)))....))))))))))))))))).	1264	1313	1	-47.6	1		miRNA ID (mirnaid): Unique identifier of the microRNA.
bta-miR-1343-5p	XM_003587805	RAB11FIP3	TGGGGAGCGGCCCCCGGGCGGG#CCCGCCCGGTCGGGGAGGAAGGGAAACGGGTCCCCCTGGGGTGCTGCTCCCCGT#((((((((((((((((((.(((#.)))))))))).))))))))))).	2240	2294	1	-44.5	1		RefSeq ID (refseqid): Reference sequence identifier of the target gene mRNA.
bta-miR-1343-5p	NM_001046272	TMEM184A	TGGGGAGCGGCCCCCGGGCGGG#CCTGGTAGCCCTGCCAGGCGCCCAGGGGCCGCTCCCTC#.(((((((((((((.(((((((#.))...))))).))))))))))))).	1530	1568	1	-43.7	1		Gene Symbol (genesymbol): Official gene symbol of the target gene.
bta-miR-1343-5p	XM_024984917	TMEM184A	TGGGGAGCGGCCCCCGGGCGGG#CCTGGTAGCCCTGCCAGGCGCCCAGGGGCCGCTCCCTC#.(((((((((((((.(((((((#.))...))))).))))))))))))).	1533	1571	1	-43.7	1		Duplex (duplex): Predicted miRNA-mRNA duplex sequence, showing the miRNA sequence paired with the target mRNA sequence, separated by a hashtag (#), with base-pairing indicated by dots (.) and parentheses (()) for secondary structure.
bta-miR-1343-5p	NM_001102356	EIF3B	TGGGGAGCGGCCCCCGGGCGGG#CCCCCCGGGGTCCGCTCCTCAG#((((((((((.(((((((.(((#)))))))))).)))))))))).	2835	2857	1	-43.3	1		Start Position (start): The nucleotide position on the target mRNA where the miRNA binding site begins.
bta-miR-1343-5p	XM_024976926	KIF21B	TGGGGAGCGGCCCCCGGGCGGG#CCTGCAGCTGACCTCTGCCCTCGGCCACCAGGGGCCGCTCCCCT#.(((((((((((((.(((((((#.)))))))..........))))))))))))).	5766	5810	1	-42.9	1		End Position (end): The nucleotide position on the target mRNA where the miRNA binding site ends.
bta-miR-1343-5p	XM_024976928	KIF21B	TGGGGAGCGGCCCCCGGGCGGG#CCTGCAGCTGACCTCTGCCCTCGGCCACCAGGGGCCGCTCCCCT#.(((((((((((((.(((((((#.)))))))..........))))))))))))).	5563	5607	1	-42.9	1		Binding Probability (bindingp): Probability score (0 to 1) indicating the likelihood of the miRNA-mRNA interaction, where 1 represents high confidence.
bta-miR-1343-5p	XM_024987013	ANKRD13D	TGGGGAGCGGCCCCCGGGCGGG#CCCGCCCTCGGGAGGGCATCTGGGCTGCTCCCCC#.(((((((((((((((((((((#)))))))..)))..........))))))))))).	1955	1989	1	-42.6	1		Energy (energy): Free energy (in kcal/mol) of the miRNA-mRNA duplex, with lower (more negative) values indicating a more stable interaction.
bta-miR-339a	NM_001201324	NNAT	TCCCTGTCCTCCAGGAGCTCAC#GTGCATTAGTTGTGTCTCCCCGGCTAGATTGTAAGCTCCTGGAGGACAGGGAC#(((((((((((((((((((.((#.)).))))))))))))))))))).	1124	1177	1	-42.6	1		Seed (seed): Indicator of seed region match (1 for a perfect seed match, typically involving nucleotides 2–8 of the miRNA, critical for binding specificity).
bta-miR-339a	NM_178323	NNAT	TCCCTGTCCTCCAGGAGCTCAC#GTGCATTAGTTGTGTCTCCCCGGCTAGATTGTAAGCTCCTGGAGGACAGGGAC#(((((((((((((((((((.((#.)).))))))))))))))))))).	1043	1096	1	-42.6	1
bta-miR-1343-5p	XM_024982173	RCOR1	TGGGGAGCGGCCCCCGGGCGGG#CCTGCCTTAATTCTCCGCTCGTTCCTCGTGCGGGGCCGCTTCCCC#.(((((((((((((((((((((#.))))))))..........))))))))))))).	1678	1723	1	-41.9	1
bta-miR-1343-5p	NM_001206319	CRTC1	TGGGGAGCGGCCCCCGGGCGGG#CCCAGAGACCTCCCGGGGGCTGAGTTCTCCTGGGATGCTACACTTCTCCCCAG#((((((((((((((((((.((.#.)).))))))))))).......................))))))).	5503	5556	1	-40.9	1
bta-miR-1343-5p	XM_002696068	CD79B	TGGGGAGCGGCCCCCGGGCGGG#CCCGCCCTGCCCCACCCCAGGGGGCTGCTGGCCTTGAGCCCTTTCCCCCGT#((((((((((((((((((((((#)))))))............))))))))))................))))).	1203	1254	1	-40.9	1
bta-miR-1343-5p	XM_005208443	CRTC1	TGGGGAGCGGCCCCCGGGCGGG#CCCAGAGACCTCCCGGGGGCTGAGTTCTCCTGGGATGCTACACTTCTCCCCAG#((((((((((((((((((.((.#.)).))))))))))).......................))))))).	5725	5778	1	-40.9	1
bta-miR-1343-5p	XM_005208444	CRTC1	TGGGGAGCGGCCCCCGGGCGGG#CCCAGAGACCTCCCGGGGGCTGAGTTCTCCTGGGATGCTACACTTCTCCCCAG#((((((((((((((((((.((.#.)).))))))))))).......................))))))).	5642	5695	1	-40.9	1
bta-miR-1343-5p	XM_024999098	DAB2IP	TGGGGAGCGGCCCCCGGGCGGG#CCGAGGGCTGCCCGGGACCGCTGCTCTCCGA#(((((((((((.(((((((((.#.)))))))))...))))))))))).	5742	5773	1	-40.9	1
bta-miR-1343-5p	NM_001034598	NFYC	TGGGGAGCGGCCCCCGGGCGGG#CCCGAGCCTGGGGGCCGAGATTCTCCAA#((((((((((((((((((((((#)))..))))))))))))...))))))).	1309	1337	1	-40.8	1
bta-miR-1343-5p	XM_010803661	NFYC	TGGGGAGCGGCCCCCGGGCGGG#CCCGAGCCTGGGGGCCGAGATTCTCCAA#((((((((((((((((((((((#)))..))))))))))))...))))))).	1284	1312	1	-40.8	1
bta-miR-1343-5p	XM_024989451	NFYC	TGGGGAGCGGCCCCCGGGCGGG#CCCGAGCCTGGGGGCCGAGATTCTCCAA#((((((((((((((((((((((#)))..))))))))))))...))))))).	1790	1818	1	-40.8	1
bta-miR-1343-5p	XM_024999086	DAB2IP	TGGGGAGCGGCCCCCGGGCGGG#CTGCCCGGGACCGCTGCTCTCCGA#(((((((((((.(((((((((.#)))))))))...))))))))))).	4667	4691	1	-40.8	1
bta-miR-1343-5p	XM_005215453	RAB2A	TGGGGAGCGGCCCCCGGGCGGG#CTGCCCGAAAGGGGCTGCTCACCTAT#(((((((((((((((((((((.#)))))))...)))))))))).)))).	1007	1033	1	-40.6	1
bta-miR-1343-5p	XM_024990281	HDAC4	TGGGGAGCGGCCCCCGGGCGGG#CCCGCCGGGGGCCGTTTTCG#..(((((((((((((.((((((#))))))))))))))))))).	6387	6407	1	-40.5	1
bta-miR-1343-5p	XM_024990284	HDAC4	TGGGGAGCGGCCCCCGGGCGGG#CCCGCCGGGGGCCGTTTTCG#..(((((((((((((.((((((#))))))))))))))))))).	6278	6298	1	-40.5	1
bta-miR-1343-5p	XM_024977891	ZDHHC8	TGGGGAGCGGCCCCCGGGCGGG#CCTGTCCGGGCCTGGCTGCTCCTTG#.(((((((((((((((((((((#))))))))))...))))))))))).	3401	3426	1	-40.1	1
bta-miR-1343-5p	XM_024981042	MGAT5B	TGGGGAGCGGCCCCCGGGCGGG#CTGCCCGGCTGGCCCTCCCCAC#(((((((.((((.((((((((.#))))))))..))))))))))).	2761	2783	1	-40.1	1
bta-miR-1343-5p	NM_001101954	TEPSIN	TGGGGAGCGGCCCCCGGGCGGG#CCACTGTGGTAATGAGGTGTCCGTGGGAGCTGCTCCCCAA#((((((((((((((((((((..#.)))))).))).))))))))))).	1742	1782	1	-40	1
bta-miR-1343-5p	XM_005221035	TEPSIN	TGGGGAGCGGCCCCCGGGCGGG#CCACTGTGGTAATGAGGTGTCCGTGGGAGCTGCTCCCCAA#((((((((((((((((((((..#.)))))).))).))))))))))).	2155	2195	1	-40	1
bta-miR-1343-5p	XM_005221496	IL31RA	TGGGGAGCGGCCCCCGGGCGGG#CCCGAGGAATTGGACCTTGGGCACGGCCTGTGCTGGGGCTGCTCCTCAC#((((((((((((((.(.(((((#.))))).).)))))))))))))).	2720	2769	1	-40	1
bta-miR-1343-5p	NM_001098466	IRX4	TGGGGAGCGGCCCCCGGGCGGG#CCCGCCGGACGGGGCTGCTCTCA#..(((((((((((((.((((((#)))))).)..)))))))))))).	2042	2065	1	-39.9	1
bta-miR-1343-5p	XM_005206002	NAV3	TGGGGAGCGGCCCCCGGGCGGG#CCTTCTCTTGGTTTCCTCTGAGGGGTTCTCCCCGAGCAGGGGCCGCTCTCCT#.(((((((((((((.(..((((#.))))..).))))))))))))).	7864	7916	1	-39.9	1
bta-miR-1343-5p	XM_024981389	IRX4	TGGGGAGCGGCCCCCGGGCGGG#CCCGCCGGACGGGGCTGCTCTCA#..(((((((((((((.((((((#)))))).)..)))))))))))).	1627	1650	1	-39.9	1
bta-miR-1343-5p	NM_001099186	TCF7	TGGGGAGCGGCCCCCGGGCGGG#CCCAAAGCAGGTGGAAACCGGCCAGGGGGCCTGTTGGCTCCCTC#.((((((((((((((.(((.((#.)).))).))))))).....))))))).	1574	1618	1	-39.8	1
bta-miR-1343-5p	XM_024994696	TCF7	TGGGGAGCGGCCCCCGGGCGGG#CCCAAAGCAGGTGGAAACCGGCCAGGGGGCCTGTTGGCTCCCTC#.((((((((((((((.(((.((#.)).))).))))))).....))))))).	1708	1752	1	-39.8	1
bta-miR-1343-5p	XM_024994697	TCF7	TGGGGAGCGGCCCCCGGGCGGG#CCCAAAGCAGGTGGAAACCGGCCAGGGGGCCTGTTGGCTCCCTC#.((((((((((((((.(((.((#.)).))).))))))).....))))))).	1731	1775	1	-39.8	1
bta-miR-1343-5p	XM_024994698	TCF7	TGGGGAGCGGCCCCCGGGCGGG#CCCAAAGCAGGTGGAAACCGGCCAGGGGGCCTGTTGGCTCCCTC#.((((((((((((((.(((.((#.)).))).))))))).....))))))).	1401	1445	1	-39.8	1
bta-miR-1343-5p	NM_001083408	RABEP2	TGGGGAGCGGCCCCCGGGCGGG#CCCAGGCCCGTCTGCACCCGCGCCCTGGGCCAGGTGGCTGCTTCCCAG#((((((((((((((((((((((#.)).))))).)))......)))))))))))).	2176	2224	1	-39.7	1
bta-miR-1343-5p	NM_174702	AQP1	TGGGGAGCGGCCCCCGGGCGGG#CCTGTCTTTGCAGCCTGGCTGGCTTCCAGGGCTGCTCCCCC#.((((((((((((((((.((((#.)))).))))......)))))))))))).	1334	1375	1	-39.7	1
bta-miR-1343-5p	XM_005212389	CNNM3	TGGGGAGCGGCCCCCGGGCGGG#CTGCTCCCTGGGCCGCTCCCCC#.((((((((((((..((((((.#)))).))..)))))))))))).	5624	5646	1	-39.7	1
bta-miR-1343-5p	XM_005212390	CNNM3	TGGGGAGCGGCCCCCGGGCGGG#CTGCTCCCTGGGCCGCTCCCCC#.((((((((((((..((((((.#)))).))..)))))))))))).	5723	5745	1	-39.7	1
bta-miR-1343-5p	XM_005211067	IPCEF1	TGGGGAGCGGCCCCCGGGCGGG#CCCGCGGCACCTGGCGTGGCCTAGGATCTGGCTTGGACTCCTCTCGGGTTGTTGTGGGTCGGGGGCTGCTCCCTC#.((((((((((((((((.(.(.#.).).)))))))))))))))).	5943	6018	1	-39.6	1
bta-miR-1343-5p	XM_024997091	IPCEF1	TGGGGAGCGGCCCCCGGGCGGG#CCCGCGGCACCTGGCGTGGCCTAGGATCTGGCTTGGACTCCTCTCGGGTTGTTGTGGGTCGGGGGCTGCTCCCTC#.((((((((((((((((.(.(.#.).).)))))))))))))))).	5472	5547	1	-39.6	1
bta-miR-1343-5p	XM_025000912	KIF16B	TGGGGAGCGGCCCCCGGGCGGG#TCCGTCACCCTGGGCCCCTGGAGCCGAGCCAGCCCGGGGGCTTCCCTGGTGGGTGGCTGGGCAGACCTCCCCAG#(((((((.(((((((((((.((#.)).)))))))))))........................))))))).	4178	4252	1	-39.6	1
bta-miR-1343-5p	XM_025000913	KIF16B	TGGGGAGCGGCCCCCGGGCGGG#TCCGTCACCCTGGGCCCCTGGAGCCGAGCCAGCCCGGGGGCTTCCCTGGTGGGTGGCTGGGCAGACCTCCCCAG#(((((((.(((((((((((.((#.)).)))))))))))........................))))))).	4025	4099	1	-39.6	1
bta-miR-1343-5p	XM_002685591	CATIP	TGGGGAGCGGCCCCCGGGCGGG#CCCGGAGGCACCATTTCCTGCCTGCGGTTTCTAATGGGAATAAACGGGGCGCTCCCCAG#((((((((.(((((((((((((#.)))))))).....................))))))))))))).	1635	1694	1	-39.4	1
bta-miR-345-5p	XM_005220702	NKIRAS2	GCTGACTCCTAGTCCAGTGCT#AGCATGTCACTGGGTGAGGTGGAATGAAATGCAGCTGGGCTGGGAGTCAGCA#((((((((((((((((((((.#.))).))))))))))))))))).	1838	1890	1	-39.4	1
bta-miR-1343-5p	XM_024994956	MLLT1	TGGGGAGCGGCCCCCGGGCGGG#CCTTGTGGGGAAACTCCTGGGCCTGGGGGCCTGTTTGTGCAGCCTCTGCTCTCCCAG#((((((((((((((((((((((#.)))..)))))))))))................)))).)))).	3100	3157	1	-39.2	1
bta-miR-1343-5p	XM_024994957	MLLT1	TGGGGAGCGGCCCCCGGGCGGG#CCTTGTGGGGAAACTCCTGGGCCTGGGGGCCTGTTTGTGCAGCCTCTGCTCTCCCAG#((((((((((((((((((((((#.)))..)))))))))))................)))).)))).	2974	3031	1	-39.2	1
bta-miR-1343-5p	NM_001192265	VAT1	TGGGGAGCGGCCCCCGGGCGGG#CCCGCCTTGTCCTCCCCAGTGCCTTCCTTGTCCTGCTGGAGCTGGGGTTTCGCTGCTCCCCAG#((((((((((((((((((((((#.))))).....))))))....))))))))))).	2066	2129	1	-39.1	1
bta-miR-1343-5p	XM_010821289	CRACR2B	TGGGGAGCGGCCCCCGGGCGGG#CCGCCCCTTGAAGGCGACTCGGCGTGACTGGGGGCTGCCTATCCAGGATGTGAGCTCTCCCCAT#(((((((((((((((((((((.#)))))).......................)))))))))...................)))))).	1443	1507	1	-39	1
bta-miR-1343-5p	NM_001102299	PARVB	TGGGGAGCGGCCCCCGGGCGGG#CCCTGGCCTCCCCTCCCAGCCCGTGGTTGCTCCCCAC#((((((((((((..((((((((#.))).))))).)))))))))))).	1211	1248	1	-38.9	1
bta-miR-1343-5p	NM_001191434	MMP15	TGGGGAGCGGCCCCCGGGCGGG#CCCAAGAACCCTGCCTGCTCCTGGCCAGCCCGGGGCCAGCAGCCCCCAGCTCCCCT#.((((((((((((((((((.((#.)).))))))))......)))....))))))).	2737	2793	1	-38.9	1
bta-miR-1343-5p	XM_010814421	MMP15	TGGGGAGCGGCCCCCGGGCGGG#CCCAAGAACCCTGCCTGCTCCTGGCCAGCCCGGGGCCAGCAGCCCCCAGCTCCCCT#.((((((((((((((((((.((#.)).))))))))......)))....))))))).	2650	2706	1	-38.9	1
bta-miR-1343-5p	XM_024992209	PARVB	TGGGGAGCGGCCCCCGGGCGGG#CCCTGGCCTCCCCTCCCAGCCCGTGGTTGCTCCCCAC#((((((((((((..((((((((#.))).))))).)))))))))))).	1125	1162	1	-38.9	1
bta-miR-1343-5p	XM_024976876	FAM163A	TGGGGAGCGGCCCCCGGGCGGG#CCCGCCCCCAACACACACCAACACGGCTGCTCCCCAC#((((((((((((...(((((((#))))))).................)))))))))))).	793	830	1	-38.7	1
bta-miR-1343-5p	XM_024986995	ST3GAL4	TGGGGAGCGGCCCCCGGGCGGG#CCCAGGAGGGTGGGGCGTCTGAAGTGGGTGGTGCCCCACCCCCCCACAAGGGGCTGCTCCCTC#.(((((((((((((.(((.(((#.))).)))....))))))))))))).	1489	1552	1	-38.7	1
bta-miR-1343-5p	XM_024999714	ASTL	TGGGGAGCGGCCCCCGGGCGGG#CCTGCCTGTCCCAGTGGGGCCAGGTTCCCCC#.(((((((((((((((((((((#)))))))).......))))))..))))))).	2191	2222	1	-38.3	1
bta-miR-1343-5p	XM_005221363	CACNG5	TGGGGAGCGGCCCCCGGGCGGG#CCCACAGCCTGGGGGCTCTTTCCTCTTCTCCCACCAGAACTCAGCTGCCCCAA#((((((((((((((((((((((#)))...)))))))))))..........................))).))))).	1622	1675	1	-38.2	1
bta-miR-1343-5p	XM_024976895	DENND1B	TGGGGAGCGGCCCCCGGGCGGG#CCCGCCCGGGCCCACCTTACCCATGGCTGTCATACCTCCTCAG#((((((((((((((((((((((#))))))))))..............)))))......))))))).	3433	3476	1	-38.2	1
bta-miR-1343-5p	XM_024976899	DENND1B	TGGGGAGCGGCCCCCGGGCGGG#CCCGCCCGGGCCCACCTTACCCATGGCTGTCATACCTCCTCAG#((((((((((((((((((((((#))))))))))..............)))))......))))))).	3373	3416	1	-38.2	1
bta-miR-1343-5p	NM_001077928	PLXDC2	TGGGGAGCGGCCCCCGGGCGGG#CCTGCCTGTTGGAGCCGCTCTCCC#.((((((((((((.((((((((#))))))))..)).)))))))))).	3074	3098	1	-38.1	1
bta-miR-1343-5p	XM_005217934	KSR2	TGGGGAGCGGCCCCCGGGCGGG#CCGCCTGGGACCAGAGACTCCAGGCCCTCACATGGGCCGTTCCTGAA#(.(((((((((((((((((((.#))))))))).........................)))))))))).).	4974	5021	1	-38.1	1
bta-miR-1343-5p	XM_015473986	PLXDC2	TGGGGAGCGGCCCCCGGGCGGG#CCTGCCTGTTGGAGCCGCTCTCCC#.((((((((((((.((((((((#))))))))..)).)))))))))).	2992	3016	1	-38.1	1
bta-miR-1343-5p	XM_024981741	PSTPIP1	TGGGGAGCGGCCCCCGGGCGGG#CCCAGACAGAGCCTGCCCTCACGGGAGGAGTCAGCTGCTCCCCAG#((((((((((((((((((((((#.)))))))....))).)......))))))))))).	1542	1587	1	-38.1	1
bta-miR-339a	NM_001100380	VPS18	TCCCTGTCCTCCAGGAGCTCAC#GTGAGGGGTGCTCTGGGGCAGAGAGCCTCCTGGAGGACAGTGGGA#((((((((((((((((((((..#.)))).))))))))))))).))).	3737	3782	1	-38	1
bta-miR-339a	XM_024997540	VPS18	TCCCTGTCCTCCAGGAGCTCAC#GTGAGGGGTGCTCTGGGGCAGAGAGCCTCCTGGAGGACAGTGGGA#((((((((((((((((((((..#.)))).))))))))))))).))).	3962	4007	1	-38	1
bta-miR-1343-5p	NM_001076952	MLC1	TGGGGAGCGGCCCCCGGGCGGG#CGCCTGGGGGCTGGACACAGGCACTTCTCCCTT#.(((((((((((((((((((..#))))))))))))).............)))))).	2215	2248	1	-37.9	1
bta-miR-1343-5p	NM_001193040	PSTPIP1	TGGGGAGCGGCCCCCGGGCGGG#CCTGCCCTCACGGGAGGAGTCAGCTGCTCCCCAG#((((((((((((((((((((((#)))))))....))).)......))))))))))).	1733	1767	1	-37.9	1
bta-miR-1343-5p	XM_024981739	PSTPIP1	TGGGGAGCGGCCCCCGGGCGGG#CCTGCCCTCACGGGAGGAGTCAGCTGCTCCCCAG#((((((((((((((((((((((#)))))))....))).)......))))))))))).	2105	2139	1	-37.9	1
bta-miR-1343-5p	XM_024982023	CIB2	TGGGGAGCGGCCCCCGGGCGGG#CCCTTCCTAGTCCCCCTGTGGGCCCTCCCCAG#(((((((.(((((.((((.(((#.))))))).)))))))))))).	891	923	1	-37.9	1
bta-miR-1343-5p	XM_024982024	CIB2	TGGGGAGCGGCCCCCGGGCGGG#CCCTTCCTAGTCCCCCTGTGGGCCCTCCCCAG#(((((((.(((((.((((.(((#.))))))).)))))))))))).	997	1029	1	-37.9	1
bta-miR-1343-5p	XM_005223360	C23H6orf89	TGGGGAGCGGCCCCCGGGCGGG#CTGGCCCGGGGAGAGGGCACCTCCCCGG#(((((((..((((((((((.((#)).)))))))).....))..))))))).	2432	2460	1	-37.8	1
bta-miR-1343-5p	NM_001113295	GPR137	TGGGGAGCGGCCCCCGGGCGGG#TCCCCGGGGGCTGTGGCTGCCTCTTCCCCAG#((((((((((((((((((.((.#))))))))))))))..........)))))).	1426	1457	1	-37.6	1
bta-miR-1343-5p	NM_001192421	SGSM1	TGGGGAGCGGCCCCCGGGCGGG#CCGCCCGGGGAGCGAGGTCCTGATGTCTGTTCCCGAG#(.(((((((((((((((((((.#)))))))))).))..............))))))).).	3472	3509	1	-37.5	1
bta-miR-1343-5p	XM_005218060	SGSM1	TGGGGAGCGGCCCCCGGGCGGG#CCGCCCGGGGAGCGAGGTCCTGATGTCTGTTCCCGAG#(.(((((((((((((((((((.#)))))))))).))..............))))))).).	3593	3630	1	-37.5	1
bta-miR-1343-5p	XM_005218061	SGSM1	TGGGGAGCGGCCCCCGGGCGGG#CCGCCCGGGGAGCGAGGTCCTGATGTCTGTTCCCGAG#(.(((((((((((((((((((.#)))))))))).))..............))))))).).	3428	3465	1	-37.5	1
bta-miR-1343-5p	XM_024985149	LOC521224	TGGGGAGCGGCCCCCGGGCGGG#CTCGCTCCTCTGTAAGGCCGGGCTGCTCCCCG#.(((((((((((((((((((((#)))))))........))..)))))))))))).	2893	2925	1	-37.5	1
bta-miR-1343-5p	XM_015475366	ZNF827	TGGGGAGCGGCCCCCGGGCGGG#CCCGCTCCCTGGGTCGTTCTCCAG#(((((((((((((..(((((((#))))).))..))))))))))))).	6550	6574	1	-37.4	1
bta-miR-1343-5p	XM_005224655	SRL	TGGGGAGCGGCCCCCGGGCGGG#TCCGAGGAACCTGGTGACCAGCACCCGGGGAGCTGCTTCCTT#.(((((((((((((((((((((#.))))..........))))))).)))))))))).	4147	4189	1	-37.3	1
bta-miR-1343-5p	XM_024983980	TTBK1	TGGGGAGCGGCCCCCGGGCGGG#TCAAGTGTGCGGGGGCTGCTTTCCT#.(((((((((((((((.(((..#.))).))))))))))))))).	4805	4830	1	-37.3	1
bta-miR-1343-5p	NM_001017937	BAIAP2	TGGGGAGCGGCCCCCGGGCGGG#CCAGGACGCCTGGGTGAGCCTCCCCCATTGATGCCCTGGCTGCTTCCCT#.(((((((((((((((((((..#.)))))))).......................))))))))))).	2361	2410	1	-37.2	1
bta-miR-1343-5p	XM_002687900	FOXM1	TGGGGAGCGGCCCCCGGGCGGG#CCAGGCGCTCGGGGGCCGGCCTTCCGAG#(.((((((((((((((((((((#))...)))))))))))))..))))).).	2554	2582	1	-37.2	1
bta-miR-1343-5p	XM_002687901	FOXM1	TGGGGAGCGGCCCCCGGGCGGG#CCAGGCGCTCGGGGGCCGGCCTTCCGAG#(.((((((((((((((((((((#))...)))))))))))))..))))).).	2565	2593	1	-37.2	1
bta-miR-1343-5p	XM_005221021	BAIAP2	TGGGGAGCGGCCCCCGGGCGGG#CCAGGACGCCTGGGTGAGCCTCCCCCATTGATGCCCTGGCTGCTTCCCT#.(((((((((((((((((((..#.)))))))).......................))))))))))).	2338	2387	1	-37.2	1
bta-miR-1343-5p	XM_024979850	BAIAP2	TGGGGAGCGGCCCCCGGGCGGG#CCAGGACGCCTGGGTGAGCCTCCCCCATTGATGCCCTGGCTGCTTCCCT#.(((((((((((((((((((..#.)))))))).......................))))))))))).	6006	6055	1	-37.2	1
bta-miR-1343-5p	NM_001024558	PRKAB1	TGGGGAGCGGCCCCCGGGCGGG#CCCGCCCTGTGTTCCTGCTGGGAGATGGAGGAGCCAGCTCCCTG#.(((((((((((((((((((((#)))))))...................)).)).))).))))))).	2166	2210	1	-37.1	1
bta-miR-1343-5p	NM_174421	PDE6G	TGGGGAGCGGCCCCCGGGCGGG#CCCGCCTCCTGGCCTGACTGTCTGGGGGTGAGAACGGGCTCCCCT#.(((((((.((((((((((((.#.))))))))))))........))))))).	617	662	1	-37.1	1
bta-miR-1343-5p	XM_002697093	RTP3	TGGGGAGCGGCCCCCGGGCGGG#CCCGGCCTGCAGGCTGCTCCCTC#.(((((((((((..((((((((#)))).))))..))))))))))).	2044	2067	1	-37.1	1
bta-miR-1343-5p	XM_005213107	RNF144A	TGGGGAGCGGCCCCCGGGCGGG#CCCGAATGCTGGCCCATCAGTGTTTCCTCCACCCCCGGGGGGAGCTAAGGAACCACGTCTGCTCCCTC#.(((((((((((((((((.((.#.)))))))))).................))))))))).	4282	4350	1	-37.1	1
bta-miR-1343-5p	XM_024999076	ABL1	TGGGGAGCGGCCCCCGGGCGGG#CCTGCCTGGGCCTTGCTCAGGAGAACCGGTGGAGAAACCAGGAGGAGACCGCCTCCCACCCGCTCCCCAG#((((((((((((((((((((((#)))))))))).................))..............................)))))))))).	4875	4945	1	-37.1	1
bta-miR-1343-5p	XM_005207387	RRP7A	TGGGGAGCGGCCCCCGGGCGGG#CCGCAGTCCAGGGGCTGCTCCTGGG#(.((((((((((((.((((((.#))))...)).)))))))))))).).	1908	1933	1	-37	1
bta-miR-1343-5p	XM_024981197	TPPP	TGGGGAGCGGCCCCCGGGCGGG#CCCGCCCTGGGCTGTTTTCCT#.((((((((((((..(((((((#))))))).)))))))))))).	2290	2311	1	-37	1
bta-miR-1343-5p	NM_001105653	ELANE	TGGGGAGCGGCCCCCGGGCGGG#CCTGCCCTTGGCTGGGCCCTTCCCAT#(((((((.((((((((((((((#)))))))..))..)))))))))))).	856	882	1	-36.9	1
bta-miR-1343-5p	NM_001035483	TRAF3IP2	TGGGGAGCGGCCCCCGGGCGGG#TCCGTCCTTCCTCGAGGGGCCTTCCAACCCCAGGAAACCTGTTCTGCAGGGGCCGCTTCCTC#.(((((((((((((((((((((#.))))).)))..))))))))))))).	1970	2032	1	-36.8	1
bta-miR-1343-5p	XM_015473575	RNF144A	TGGGGAGCGGCCCCCGGGCGGG#CCCCCGGGGGGAGCTAAGGAACCACGTCTGCTCCCTC#.(((((((((((((((((.((.#)))))))))).................))))))))).	4146	4183	1	-36.8	1
bta-miR-1343-5p	XM_015475026	SLC26A9	TGGGGAGCGGCCCCCGGGCGGG#CCCCTACCCTTGAGGGCTGCTCCCCT#.(((((((((((((.(((.(((#.)))..)))..).)))))))))))).	6054	6080	1	-36.8	1
bta-miR-1343-5p	XM_024995020	CACTIN	TGGGGAGCGGCCCCCGGGCGGG#CCGCTCCGGGGGCCCCGTCTGGCCTGGGCATTCTCCT#.((((((((((((((((((((.#)))).))))))))).............))..))))).	2895	2932	1	-36.8	1
bta-miR-1343-5p	XM_025001103	KCNQ2	TGGGGAGCGGCCCCCGGGCGGG#CCGCCCGTGTGGTAGGCGCTTCCCAA#(((((((((.(((((((((((.#))))))).).))..).))))))))).	5294	5320	1	-36.8	1
bta-miR-1343-5p	XM_025001105	KCNQ2	TGGGGAGCGGCCCCCGGGCGGG#CCGCCCGTGTGGTAGGCGCTTCCCAA#(((((((((.(((((((((((.#))))))).).))..).))))))))).	5264	5290	1	-36.8	1
bta-miR-1343-5p	XM_025001106	KCNQ2	TGGGGAGCGGCCCCCGGGCGGG#CCGCCCGTGTGGTAGGCGCTTCCCAA#(((((((((.(((((((((((.#))))))).).))..).))))))))).	5239	5265	1	-36.8	1
bta-miR-1343-5p	XM_025001108	KCNQ2	TGGGGAGCGGCCCCCGGGCGGG#CCGCCCGTGTGGTAGGCGCTTCCCAA#(((((((((.(((((((((((.#))))))).).))..).))))))))).	5183	5209	1	-36.8	1
bta-miR-188	XM_005211041	PCMT1	CATCCCTTGCATGGTGGAGGGT#GCTCTTTCTTCTTCCACACATGCAAGGGATGA#(((((((((((((((((((((.#.)))))))).))))))))))))).	1463	1495	1	-36.8	1
bta-miR-1343-5p	NM_001204828	LRRC10B	TGGGGAGCGGCCCCCGGGCGGG#TCTGCTCTGGGCGGCTGCTCCTG#..((((((((((((((((((((#))))).))))).)))))))))).	1818	1841	1	-36.7	1
bta-miR-1343-5p	NM_001077952	KRT80	TGGGGAGCGGCCCCCGGGCGGG#CCTGCCTGGGGTCTGAGCTCTCTGCCTCCCATCCAGATGCTTCCCAG#((((((((((((((((((((((#)))))))))))............)))............)))))))).	2306	2353	1	-36.6	1
bta-miR-1343-5p	NM_001103108	RAVER1	TGGGGAGCGGCCCCCGGGCGGG#CCCTCCCCTGACTCGGCGTCCACATCCACTCCGGGGGGCTGTCTCCTCCCCAT#(((((((((((((((.((.(((#.)).).)).))))))))....))))))).	3293	3346	1	-36.6	1
bta-miR-1343-5p	NM_001205827	SMG6	TGGGGAGCGGCCCCCGGGCGGG#CCGCCTGGGTCCCCTGTGCTTGGCCACCTGCTCTCCC#.((((((((((((((((((((.#)))))))))............))))....))))))).	4858	4895	1	-36.6	1
bta-miR-1343-5p	NM_174170	RGS9	TGGGGAGCGGCCCCCGGGCGGG#CCGCCTCCTGAGCCGCCACTGGCTTTAGGACGTTCGGAAGGGCCCTCCCCAC#(((((((.((((((((((((..#.)))))))..)))))))))))).	1807	1859	1	-36.6	1
bta-miR-1343-5p	XM_005208703	RAVER1	TGGGGAGCGGCCCCCGGGCGGG#CCCTCCCCTGACTCGGCGTCCACATCCACTCCGGGGGGCTGTCTCCTCCCCAT#(((((((((((((((.((.(((#.)).).)).))))))))....))))))).	3601	3654	1	-36.6	1
bta-miR-1343-5p	XM_005208704	RAVER1	TGGGGAGCGGCCCCCGGGCGGG#CCCTCCCCTGACTCGGCGTCCACATCCACTCCGGGGGGCTGTCTCCTCCCCAT#(((((((((((((((.((.(((#.)).).)).))))))))....))))))).	3460	3513	1	-36.6	1
bta-miR-1343-5p	XM_010819011	NEDD4L	TGGGGAGCGGCCCCCGGGCGGG#CCTGCCTCGGGGCGGCTGTTCTTCGA#((((((((((((((((((((((#)))))).)))))..))))))))))).	3114	3140	1	-36.6	1
bta-miR-1343-5p	XM_002695844	GLP2R	TGGGGAGCGGCCCCCGGGCGGG#CCTGCTTCCCTGGGGGGTTTACCCACTGCTCCCCC#.(((((((((((((((((((((#)))))....))))))).........))))))))).	4967	5002	1	-36.5	1
bta-miR-149-5p	XM_025001266	RIMS4	TCTGGCTCCGTGTCTTCACTCCC#GGGGTGGAGGCAGCGGGGCTCAGAA#((((((((((((((((((((((.#)))))))))))).)))))).)))).	2801	2826	1	-36.4	1
bta-miR-1343-5p	XM_002696881	TATDN2	TGGGGAGCGGCCCCCGGGCGGG#CCCGGCCTGGGGCTCTCCCTC#.((((((.((((((.((.((((#)))).)).)))))))))))).	4194	4215	1	-36.3	1
bta-miR-1343-5p	XM_005221275	TEN1	TGGGGAGCGGCCCCCGGGCGGG#CCCGCCCGGCCAGATGCTGGAGCTGCTGCAGAGAAGATGCAGGAGCGTCCCCCGA#((((((((((((((((((((((#))))))))).........)).))))))......................))))).	549	604	1	-36.3	1
bta-miR-1343-5p	XM_015473625	RAPGEF1	TGGGGAGCGGCCCCCGGGCGGG#CCTGCTGGGGCCAGACGGGCTGCTTTCCAG#(((((((((((((((.((((((#)))))).))).......)))))))))))).	4763	4793	1	-36.3	1
bta-miR-1343-5p	XM_015473628	RAPGEF1	TGGGGAGCGGCCCCCGGGCGGG#CCTGCTGGGGCCAGACGGGCTGCTTTCCAG#(((((((((((((((.((((((#)))))).))).......)))))))))))).	4680	4710	1	-36.3	1
bta-miR-1343-5p	XM_015473632	RAPGEF1	TGGGGAGCGGCCCCCGGGCGGG#CCTGCTGGGGCCAGACGGGCTGCTTTCCAG#(((((((((((((((.((((((#)))))).))).......)))))))))))).	4647	4677	1	-36.3	1
bta-miR-1343-5p	XM_015473639	RAPGEF1	TGGGGAGCGGCCCCCGGGCGGG#CCTGCTGGGGCCAGACGGGCTGCTTTCCAG#(((((((((((((((.((((((#)))))).))).......)))))))))))).	4174	4204	1	-36.3	1
bta-miR-1343-5p	XM_024998675	RAPGEF1	TGGGGAGCGGCCCCCGGGCGGG#CCTGCTGGGGCCAGACGGGCTGCTTTCCAG#(((((((((((((((.((((((#)))))).))).......)))))))))))).	4871	4901	1	-36.3	1
bta-miR-339a	XM_002694456	MMP17	TCCCTGTCCTCCAGGAGCTCAC#GAGCTCAGGAGGGCAGGGGC#((((((((((((..((((((..#)))))).)))))))))))).	3798	3818	1	-36.3	1
bta-miR-1343-5p	XM_024990134	ZFYVE9	TGGGGAGCGGCCCCCGGGCGGG#CAGGCCTGAGGCAGTGACAGGCTGCTCCCCAG#(((((((((((((((((((...#.))))).))........)))))))))))).	7015	7047	1	-36.2	1
bta-miR-1343-5p	XM_024990136	ZFYVE9	TGGGGAGCGGCCCCCGGGCGGG#CAGGCCTGAGGCAGTGACAGGCTGCTCCCCAG#(((((((((((((((((((...#.))))).))........)))))))))))).	6838	6870	1	-36.2	1
bta-miR-1343-5p	NM_001045882	DIABLO	TGGGGAGCGGCCCCCGGGCGGG#CCTGCCCGGGCCCGTCAGACCAGAGGTCGTTGGGAGCTGTGAGTGCCTGACCCCCGTCCCCAC#((((((((((((((((((((((#))))))))))..............))))))..........................)))))).	847	910	1	-36.1	1
bta-miR-1343-5p	NM_001075357	WSB2	TGGGGAGCGGCCCCCGGGCGGG#CCCGCCGGGGTCTCTTCCCCAG#(((((((.((((((..((((((#))))))))))))..))))))).	1432	1454	1	-36.1	1
bta-miR-1343-5p	NM_001076058	ACP2	TGGGGAGCGGCCCCCGGGCGGG#CTCAGCCCCCTTCCCTCTGCCTCCTAGGGGAGGTGGGCTGGGCCCTTGCTCCTGACTGTTGCTGCTCCCCAG#((((((((((((((((((((((#.)))))))....))))..............................))))))))))).	1304	1376	1	-36.1	1
bta-miR-1343-5p	XM_005214824	STK35	TGGGGAGCGGCCCCCGGGCGGG#CTCCCTGGTGGGCTGCTCCTGGC#(.((((((((((((((((.(((#)))))))).))))))))))).).	2646	2669	1	-36.1	1
bta-miR-1343-5p	XM_024977120	WSB2	TGGGGAGCGGCCCCCGGGCGGG#CCCGCCGGGGTCTCTTCCCCAG#(((((((.((((((..((((((#))))))))))))..))))))).	1487	1509	1	-36.1	1
bta-miR-1343-5p	XM_025001166	CASS4	TGGGGAGCGGCCCCCGGGCGGG#CCCTCCCGGGGGTTACCTAGGACCCCCTTAACTCCCCC#.((((((.((((((((((.(((#))).)))))))))).................)))))).	5069	5107	1	-36.1	1
bta-miR-1343-5p	XM_005201086	SYNJ1	TGGGGAGCGGCCCCCGGGCGGG#CCCGACTCCGGGGGCGCTGAACTGGAATCTGCTGCGTGTTCTCTCGCCCCAT#((((((((.(((((((((((((#)))).).)))))))))))............................))))).	5812	5864	1	-36	1
bta-miR-1343-5p	XM_005201089	SYNJ1	TGGGGAGCGGCCCCCGGGCGGG#CCCGACTCCGGGGGCGCTGAACTGGAATCTGCTGCGTGTTCTCTCGCCCCAT#((((((((.(((((((((((((#)))).).)))))))))))............................))))).	5764	5816	1	-36	1
bta-miR-1343-5p	XM_005201091	SYNJ1	TGGGGAGCGGCCCCCGGGCGGG#CCCGACTCCGGGGGCGCTGAACTGGAATCTGCTGCGTGTTCTCTCGCCCCAT#((((((((.(((((((((((((#)))).).)))))))))))............................))))).	5686	5738	1	-36	1
bta-miR-1343-5p	XM_005224111	ST8SIA3	TGGGGAGCGGCCCCCGGGCGGG#CTGCAAGGGGTTCAGCAGCTGCTCCCCT#.((((((((((((((..((((.#))))..)))).......)))))))))).	2766	2794	1	-36	1
bta-miR-1343-5p	XM_024978583	ADAT1	TGGGGAGCGGCCCCCGGGCGGG#CCCGGGACTGCCTGGGGCTGCTTTTGCCCAC#((((((((((.((((((((((.#.))))))))))))))))...)))).	2700	2731	1	-36	1
bta-miR-1343-5p	XM_024991867	SYNJ1	TGGGGAGCGGCCCCCGGGCGGG#CCCGACTCCGGGGGCGCTGAACTGGAATCTGCTGCGTGTTCTCTCGCCCCAT#((((((((.(((((((((((((#)))).).)))))))))))............................))))).	5813	5865	1	-36	1
bta-miR-149-5p	NM_001102508	MAPK8IP1	TCTGGCTCCGTGTCTTCACTCCC#GGGGGTTGGGAGGGCGCGGGGCTGGGG#(((((((((((((((((((((((#))))))...))))))))))))))))).	2516	2543	1	-36	1
bta-miR-149-5p	XM_005216462	MAPK8IP1	TCTGGCTCCGTGTCTTCACTCCC#GGGGGTTGGGAGGGCGCGGGGCTGGGG#(((((((((((((((((((((((#))))))...))))))))))))))))).	3573	3600	1	-36	1
bta-miR-339a	NM_001105406	WASHC1	TCCCTGTCCTCCAGGAGCTCAC#GTGCACCACACCCCCGTGCACAACAGCTGAACCGGCTCCTTGGGGGACAGGGT#.((((((((((((((((((...#.))))))).))))))))))).	1644	1697	1	-36	1
bta-miR-339a	XM_024981350	LIFR	TCCCTGTCCTCCAGGAGCTCAC#GTGATTACCACCCAGCCCCTGGGCACCTGGGGACAGGGAG#(((((((((.(((((.(((((.#.))))).)))))))))))))).	6008	6048	1	-36	1
bta-miR-1343-5p	NM_001012687	PLA2G2D4	TGGGGAGCGGCCCCCGGGCGGG#CCCTCCATGACCACTCACCAGGCCCCTCGGGGCTCTCCCCAC#(((((((.((((((.((((.((#.))..))))...))))))))))))).	713	755	1	-35.9	1
bta-miR-1343-5p	NM_001034734	JPT1	TGGGGAGCGGCCCCCGGGCGGG#CCCGCTGGGGGCAGTGCTCTTCT#.((((((((((((((.((((((#))))))))))))..)))))))).	1310	1333	1	-35.9	1
bta-miR-1343-5p	XM_002685777	E2F2	TGGGGAGCGGCCCCCGGGCGGG#TTGGCTCCGTGGGGTTGCTCCCGAG#(.(((((((((((((((((.((#)).)).))).)))))))))))).).	2924	2949	1	-35.9	1
bta-miR-1343-5p	XM_024992827	KIAA0930	TGGGGAGCGGCCCCCGGGCGGG#CCTCCCCGGGAGCAGAAACGTCGCTCCTGCCGCTTCCCAC#((((((((((((((((((.(((#))).)))))).)................))))))))))).	2332	2372	1	-35.9	1
bta-miR-1343-5p	XM_024999568	PLA2G2D4	TGGGGAGCGGCCCCCGGGCGGG#CCCTTCATGACCACTCACCAGGCCCCTCGGGGCTCTCCCCAC#(((((((.((((((.((((.((#.))..))))...))))))))))))).	924	966	1	-35.9	1
bta-miR-1343-5p	NM_001080912	LHPP	TGGGGAGCGGCCCCCGGGCGGG#CCTCCCCGGGACAGCCCAGCGGCTCCGGCCCCCACCTGGTGTCAGAGTGGGCACTCAGCGCTCCCCGT#((((((((((((((((((.(((#.))).))))).........))))......))))))))).	1316	1384	1	-35.8	1
bta-miR-345-5p	XM_005224111	ST8SIA3	GCTGACTCCTAGTCCAGTGCT#AGCACTGGACTGGGAATCCCCTCAGAACATAGAGGCAGGGAGTCAGCT#(((((((((((((((((((((#)))))))))))..........................)))))))))).	2357	2405	1	-35.8	1
bta-miR-1343-5p	NM_001098985	FRMD8	TGGGGAGCGGCCCCCGGGCGGG#CTGGCTGGGGGCTGCTGCAGGCACCCTC#.((((((((((((((((.(((.#))).)))))))))))).......)))).	1637	1665	1	-35.7	1
bta-miR-1343-5p	NM_001099102	FAAH	TGGGGAGCGGCCCCCGGGCGGG#CCCGCCTGGAGCTGCGTCCAGCCTGGTCAGGGCACAGCTGCTGCCCCAC#((((((((((((((((((((((#)))))))))....................)))).....)))).))))).	2015	2064	1	-35.7	1
bta-miR-1343-5p	XM_002687967	TNFRSF13C	TGGGGAGCGGCCCCCGGGCGGG#CCCTTCTGGGAGCCCACCTGCTCCCCAG#(((((((((((.((((((.(((#))).)))))).))).....)))))))).	753	781	1	-35.7	1
bta-miR-1343-5p	XM_002695927	STAC2	TGGGGAGCGGCCCCCGGGCGGG#CCCAGCCCTCCTAGCTTCTGGCCCCTCGCGGGGGTTCCCTCTGCTCCTCT#.(((((((((((((((.(.(((#.))).).))))))......))))))))).	1649	1699	1	-35.7	1
bta-miR-1343-5p	XM_005218903	UPK1A	TGGGGAGCGGCCCCCGGGCGGG#CCTGTCCTCGGGGGGGCCCTTTCCT#.((((((.((((((((((((((#)))))))....))))))))))))).	1371	1396	1	-35.7	1
bta-miR-339a	XM_005222203	SYNE3	TCCCTGTCCTCCAGGAGCTCAC#GGGCAGCTGGAGGGCAGGGT#.(((((((((((((..((((..#))))..))))))))))))).	8629	8649	1	-35.7	1
bta-miR-1343-5p	NM_001076415	PHYHIP	TGGGGAGCGGCCCCCGGGCGGG#CCTGGCTACTGGGGGCGTTCCCCT#.(((((((.((((((((((.((#.)).))..))))))))))))))).	1934	1958	1	-35.6	1
bta-miR-1343-5p	NM_001192083	UNC13D	TGGGGAGCGGCCCCCGGGCGGG#CCCGTCCAAGGGGTGGGGGGACAGCAGTCTGCTTCCCT#.(((((((((((((((((((((#))))))).......))))).........))))))))).	3497	3535	1	-35.6	1
bta-miR-1343-5p	NM_001205922	UBN1	TGGGGAGCGGCCCCCGGGCGGG#CTGGTCGGGGGCTCCTTCTGGCCACAGTGGGCTCCCTG#.((((((((((((((((.(((.#))).))))))))).................))))))).	3736	3774	1	-35.6	1
bta-miR-1343-5p	NM_174837	CYB561	TGGGGAGCGGCCCCCGGGCGGG#CCCGCCTCAGGCGATGCTGCTCCTCAG#(((((((((((((..(((((((#)))))))..))....))))))))))).	2140	2167	1	-35.6	1
bta-miR-1343-5p	XM_005220819	CYB561	TGGGGAGCGGCCCCCGGGCGGG#CCCGCCTCAGGCGATGCTGCTCCTCAG#(((((((((((((..(((((((#)))))))..))....))))))))))).	2154	2181	1	-35.6	1
bta-miR-1343-5p	XM_015475763	CYLD	TGGGGAGCGGCCCCCGGGCGGG#CCCGCTGGGGGCTGTAAAAGTGGGTTCTCCTCT#.((((((((((((((.((((((#))))))))))))))............)))))).	6875	6908	1	-35.6	1
bta-miR-1343-5p	XM_024979780	UNC13D	TGGGGAGCGGCCCCCGGGCGGG#CCCGTCCAAGGGGTGGGGGGACAGCAGTCTGCTTCCCT#.(((((((((((((((((((((#))))))).......))))).........))))))))).	3641	3679	1	-35.6	1
bta-miR-1343-5p	XM_024994671	ZFP2	TGGGGAGCGGCCCCCGGGCGGG#TCCATGGAGTGACATTCTGTGGCAGGGGCCGCTCCCA#..((((((((((((.(.(((((#.)))))..).)))))))))))).	3778	3815	1	-35.6	1
bta-miR-1343-5p	NM_001166571	MIA3	TGGGGAGCGGCCCCCGGGCGGG#CCGGCCTGGGTCCGGGTTGCTTCCTG#.((((((((((((((((((.((#)).)))))))....))))))))))).	9749	9775	1	-35.5	1
bta-miR-1343-5p	NM_177516	GSTP1	TGGGGAGCGGCCCCCGGGCGGG#TCTGCTCGAGGCAGGGGGCTGCCTGCTCTTCCCTTTCCCCAG#((((((((((((((((((((((#)))))))......))))))))).............)))))).	721	763	1	-35.5	1
bta-miR-1343-5p	XM_002696271	NEURL1B	TGGGGAGCGGCCCCCGGGCGGG#CTACCTGGGGCACTGCTCCCCGA#((((((((((.(((((((.((.#)).)))))))..)))))))))).	4939	4962	1	-35.5	1
bta-miR-1343-5p	XM_024996354	PAPPA	TGGGGAGCGGCCCCCGGGCGGG#CCTGTCCTAGGGTGGCCCTTCCCT#.((((((.((((((((((((((#)))))))..))).)))))))))).	6273	6297	1	-35.5	1
bta-miR-339a	NM_001098077	TM9SF4	TCCCTGTCCTCCAGGAGCTCAC#GTGTTCCTGGATCCCGGGGCTGCGTGGGGGGCGGGGAG#(((((((((((((.((((((..#.))))).).))))))))))))).	2274	2312	1	-35.5	1
bta-miR-339a	NM_001205407	RAPGEFL1	TCCCTGTCCTCCAGGAGCTCAC#TGCACACCCAGGCTTGTGGCTGAAGCTGCTCCGGAGGGCAGGGAG#((((((((((((.(((((....#.))))))))))))))))).	2692	2737	1	-35.5	1
bta-miR-339a	XM_025000705	TM9SF4	TCCCTGTCCTCCAGGAGCTCAC#GTGTTCCTGGATCCCGGGGCTGCGTGGGGGGCGGGGAG#(((((((((((((.((((((..#.))))).).))))))))))))).	2057	2095	1	-35.5	1
bta-miR-1343-5p	NM_001082470	GPR17	TGGGGAGCGGCCCCCGGGCGGG#CCAAAGCGCCCAGACGGCCGCTCCTCT#.(((((((((((...(((((..#.)))))....))))))))))).	1296	1323	1	-35.4	1
bta-miR-1343-5p	NM_001098897	PAQR4	TGGGGAGCGGCCCCCGGGCGGG#CCTGTCCCGGGGGGCCTCAGGCCCT#.((((((.(.((((((((((((#)))).)))))))).))))...))).	1922	1947	1	-35.4	1
bta-miR-1343-5p	NM_001278652	DGKZ	TGGGGAGCGGCCCCCGGGCGGG#CCCTGTCATTTCACCTCCGACTCTGTGGCCTGGGGGTTGGGATGGGGCTCCCTC#.((((((((((((((((((.(.#.).)))))))))))........))))))).	3385	3439	1	-35.4	1
bta-miR-1343-5p	XM_005214959	SIRPB2	TGGGGAGCGGCCCCCGGGCGGG#CCTCGAGGCCTCTGCTCCTGTTGCAGCCCCTTTTGGAGGGCCCACCCCCTTGCTCCCCAC#((((((((((((((((((.(((#.))).))))).))))).........)))))))).	1800	1860	1	-35.4	1
bta-miR-1343-5p	XM_024975197	DGKZ	TGGGGAGCGGCCCCCGGGCGGG#CCCTGTCATTTCACCTCCGACTCTGTGGCCTGGGGGTTGGGATGGGGCTCCCTC#.((((((((((((((((((.(.#.).)))))))))))........))))))).	3310	3364	1	-35.4	1
bta-miR-1343-5p	XM_024994673	ZFP2	TGGGGAGCGGCCCCCGGGCGGG#TCTGTGGCAGGGGCCGCTCCCA#..((((((((((((.(.(((((#)))))..).)))))))))))).	4431	4453	1	-35.4	1
bta-miR-339a	NM_001014917	NEIL1	TCCCTGTCCTCCAGGAGCTCAC#TGGGCCTGTGTGGCTTCCTGGAGGTTGCAGGGAA#((((((((((((((((((((((#.))).)))).))))))))..))))))).	1276	1310	1	-35.4	1
bta-miR-339a	XM_002688834	MCEMP1	TCCCTGTCCTCCAGGAGCTCAC#GTGGGCCTGATGCCAGGAGCCCTGGGGGGCAGGA#..(((((((((((((.((((..#.))))))))))))))))).	1437	1471	1	-35.4	1
bta-miR-339a	XM_005212525	TEX261	TCCCTGTCCTCCAGGAGCTCAC#TGACTGCTCTGTCTCCCCACTAGACTGTAAGCTCCTTGAGGGCAGGGAC#(((((((((((.(((((((.((#.)).))))))).))))))))))).	3161	3210	1	-35.4	1
bta-miR-339a	XM_015459236	NEIL1	TCCCTGTCCTCCAGGAGCTCAC#TGGGCCTGTGTGGCTTCCTGGAGGTTGCAGGGAA#((((((((((((((((((((((#.))).)))).))))))))..))))))).	1597	1631	1	-35.4	1
bta-miR-339a	XM_015459520	CNTN4	TCCCTGTCCTCCAGGAGCTCAC#TGTCTTCCCAACTAGATTGTAAGCTCCTTGAGGGCAGGGAC#(((((((((((.(((((((.((#.)).))))))).))))))))))).	5677	5718	1	-35.4	1
bta-miR-339a	XM_024981735	NEIL1	TCCCTGTCCTCCAGGAGCTCAC#TGGGCCTGTGTGGCTTCCTGGAGGTTGCAGGGAA#((((((((((((((((((((((#.))).)))).))))))))..))))))).	1370	1404	1	-35.4	1
bta-miR-1343-5p	NM_001083376	PPP2R5C	TGGGGAGCGGCCCCCGGGCGGG#CCTGCCCCCATCCGCTCCCCAC#((((((((((.....(((((((#)))))))....)))))))))).	2525	2547	1	-35.3	1
bta-miR-1343-5p	NM_001192435	L1CAM	TGGGGAGCGGCCCCCGGGCGGG#TCCAGCTCGGGGGCCACTCACATGCCAGGAGTCTTCAGGTGCTGCCTCAC#((((((((((((((((((((((#))).))))))))))).........................))).))))).	4026	4076	1	-35.3	1
bta-miR-1343-5p	NM_001193168	VPS53	TGGGGAGCGGCCCCCGGGCGGG#CCCGGGCTTCACTGGCTGTTCCCCAG#((((((((((((((((((....#)))))).......)))))))))))).	2826	2852	1	-35.3	1
bta-miR-1343-5p	NM_176670	ATP5F1D	TGGGGAGCGGCCCCCGGGCGGG#CCCAGAGCGCCCCTTGGGGCCCTGCCCCT#.((((((.((((((.(((((..#.)))))...)))))))).)))).	720	749	1	-35.3	1
bta-miR-1343-5p	XM_002694112	HES3	TGGGGAGCGGCCCCCGGGCGGG#CCGGGAGGGGGCCGCGTCTCTG#.((((((((((((((...(((.#)))...))))))))).))))).	2394	2416	1	-35.3	1
bta-miR-1343-5p	XM_005222149	PPP2R5C	TGGGGAGCGGCCCCCGGGCGGG#CCTGCCCCCATCCGCTCCCCAC#((((((((((.....(((((((#)))))))....)))))))))).	2742	2764	1	-35.3	1
bta-miR-1343-5p	XM_015461515	L1CAM	TGGGGAGCGGCCCCCGGGCGGG#TCCAGCTCGGGGGCCACTCACATGCCAGGAGTCTTCAGGTGCTGCCTCAC#((((((((((((((((((((((#))).))))))))))).........................))).))))).	4431	4481	1	-35.3	1
bta-miR-1343-5p	XM_015461516	L1CAM	TGGGGAGCGGCCCCCGGGCGGG#TCCAGCTCGGGGGCCACTCACATGCCAGGAGTCTTCAGGTGCTGCCTCAC#((((((((((((((((((((((#))).))))))))))).........................))).))))).	4419	4469	1	-35.3	1
bta-miR-1343-5p	XM_024987988	L1CAM	TGGGGAGCGGCCCCCGGGCGGG#TCCAGCTCGGGGGCCACTCACATGCCAGGAGTCTTCAGGTGCTGCCTCAC#((((((((((((((((((((((#))).))))))))))).........................))).))))).	4231	4281	1	-35.3	1
bta-miR-339a	NM_001024486	SLC37A2	TCCCTGTCCTCCAGGAGCTCAC#GGGCCATGGGAATGATTCTATGGCTAACCTGGGGGACGGGGAG#(((((((((((((((((((...#.))))..))))))))))))))).	1886	1929	1	-35.3	1
bta-miR-339a	XM_005226785	SLC37A2	TCCCTGTCCTCCAGGAGCTCAC#GGGCCATGGGAATGATTCTATGGCTAACCTGGGGGACGGGGAG#(((((((((((((((((((...#.))))..))))))))))))))).	2314	2357	1	-35.3	1
bta-miR-339a	XM_010820903	SLC37A2	TCCCTGTCCTCCAGGAGCTCAC#GGGCCATGGGAATGATTCTATGGCTAACCTGGGGGACGGGGAG#(((((((((((((((((((...#.))))..))))))))))))))).	2052	2095	1	-35.3	1
bta-miR-1343-5p	NM_001076431	LRRC61	TGGGGAGCGGCCCCCGGGCGGG#CCTCCCTCGGGCCCTCCCCAA#(((((((.(((((..(((.((.#)).)))..)))))))))))).	1117	1138	1	-35.2	1
bta-miR-1343-5p	NM_001076948	MYADML2	TGGGGAGCGGCCCCCGGGCGGG#CCTGCTGGGGCCACTGCTCTCCAC#((((((((((((((..((((((#))))))))))))...)))))))).	2079	2103	1	-35.2	1
bta-miR-1343-5p	NM_001080242	RELA	TGGGGAGCGGCCCCCGGGCGGG#CCCGCCCGCGGAGGTCTCTGCCAGCTCTTCCCT#.(((((((((((((((((((((#)))))))).)).)))).......))))..))).	2242	2275	1	-35.2	1
bta-miR-1343-5p	NM_001081601	KCNJ10	TGGGGAGCGGCCCCCGGGCGGG#CTCGTTTGGGGGGTAGGACTCCCCAG#((((((((..((((((((((((#))))))))))))....).))))))).	4196	4222	1	-35.2	1
bta-miR-1343-5p	NM_174069	GJB1	TGGGGAGCGGCCCCCGGGCGGG#CCCTCCTTCTCCCCTGCCAGTGTGCAGGCCTCTGCCTGCTAGGGGTTGCTCCATCAA#((((((((((((((((((((((#.))))))))...))))))))))).))).	1023	1080	1	-35.2	1
bta-miR-149-5p	NM_001192661	NEURL4	TCTGGCTCCGTGTCTTCACTCCC#GGGAGTGGGGAAGGCGGGGGCCGGGG#(((((((((((.(((((((((((#)))))))))))..)))))).))))).	5079	5105	1	-35.2	1
bta-miR-345-5p	NM_001101180	APOLD1	GCTGACTCCTAGTCCAGTGCT#AGCTCTGGACTTAAGGAGTCAGCA#(((((((((((((((((.(((#))).)))))))..)))))))))).	1864	1888	1	-35.2	1
bta-miR-1343-5p	NM_001046205	C13H20orf27	TGGGGAGCGGCCCCCGGGCGGG#CCTGCCTTGGGGCCCTCGGCCTTAAACCCAG#(((((((.((((((.(((((((#))))))).))))))))).........)))).	749	780	1	-35.1	1
bta-miR-1343-5p	NM_001080362	LYPLA2	TGGGGAGCGGCCCCCGGGCGGG#CCCTCAGCCGTTCTGATGTGGGGGCTGGGCCCTGCCTCCCCAT#(((((((((((((((((((((.#.))))))......))))))))........))))))).	1361	1404	1	-35.1	1
bta-miR-1343-5p	NM_001103095	FITM2	TGGGGAGCGGCCCCCGGGCGGG#CCTGCTCAGTCTTATCGCTTTGCCTGTCGCTGGGGGACATGCTCTCCAT#((((((((((((((((((((((#.)))))..))))))).).))))))))).	2920	2969	1	-35.1	1
bta-miR-1343-5p	NM_001302940	SNX19	TGGGGAGCGGCCCCCGGGCGGG#CCCACAGCCCACAGAGGGAGCCGCTTCTCAA#((((((((((((((((((((((#)))...))))...).))).))))))))))).	3989	4020	1	-35.1	1
bta-miR-1343-5p	XM_010818648	LOC104969983	TGGGGAGCGGCCCCCGGGCGGG#CCTGCTGCCCAGGTCGGGGGTCAGGTGGCCACACCAGACTCTGTGTTCCCCGG#(((((((((((((((((.((((#.))).).)))))))))......................)))))))).	1526	1579	1	-35.1	1
bta-miR-1343-5p	XM_015475013	SRGAP2	TGGGGAGCGGCCCCCGGGCGGG#GCCAGAGCGGGGGCCAGCTGTCCCAG#(((((((((((((((((((...#)))....)))))))).))).))))).	3850	3876	1	-35.1	1
bta-miR-188	NM_001099019	TEKT3	CATCCCTTGCATGGTGGAGGGT#GCCCTGCGCCTGCGCTTATGCAAGGGATGA#((((((((((((((((.(((((#))))).)))).......)))))))))))).	1585	1615	1	-35.1	1
bta-miR-339a	XM_024982554	SYF2	TCCCTGTCCTCCAGGAGCTCAC#GTGATGAGGAGACGACAGTGGCTGCTGGAGGGCAGGA#..((((((((((((.(((.(((#.)))))).)))))))))))).	1294	1331	1	-35.1	1
bta-miR-1343-5p	NM_001076229	RAB30	TGGGGAGCGGCCCCCGGGCGGG#CCCGTAGGGACCCCTCCTGCACGTCAGTGGCTGCATGTGGGGGCTGCTCTTTAG#((((((((((((((((.((((.#.))))...)))))))))))))))).	1126	1180	1	-35	1
bta-miR-1343-5p	NM_001076345	C7H19orf53	TGGGGAGCGGCCCCCGGGCGGG#TCCGCACCTCCAGCCTGGGGGCTGGGGGAGAGTCTTTTCTTTCTTCCTAC#((((((((((((((((((((((#.))).))))))))))))..................))))))).	732	782	1	-35	1
bta-miR-1343-5p	XM_002696212	CD300E	TGGGGAGCGGCCCCCGGGCGGG#CCTGCCCTTGCTTGGGGGTTCTCTTTTCTCCTCCCCAG#(((((((.((((((((((((((#)))))))......)))))))..........))))))).	1006	1044	1	-35	1
bta-miR-1343-5p	XM_005218059	TFIP11	TGGGGAGCGGCCCCCGGGCGGG#CCCCTCGGGGGCCCTCAGCTGTTCCAG#((((((((((((((((((.(((#)))))))))))))....))).))))).	5917	5944	1	-35	1
bta-miR-1343-5p	XM_010820842	RAB30	TGGGGAGCGGCCCCCGGGCGGG#CCCGTAGGGACCCCTCCTGCACGTCAGTGGCTGCATGTGGGGGCTGCTCTTTAG#((((((((((((((((.((((.#.))))...)))))))))))))))).	1026	1080	1	-35	1
bta-miR-339a	NM_001205702	SNX33	TCCCTGTCCTCCAGGAGCTCAC#GCCCCCAGGGCCTTCCCACACCAGCAGTGCCTGGAGGGCGGGGAG#(((((((((((((((.(((...#.))).))))))))))))))).	1739	1784	1	-35	1
bta-miR-1343-5p	NM_001206263	EHMT2	TGGGGAGCGGCCCCCGGGCGGG#CCTACGCCTGGGGGCTTTTACCGTTTCCTC#.(((((((((((((((((((((#))..)))))))))))......)))))))).	3709	3739	1	-34.9	1
bta-miR-1343-5p	XM_024978946	RPGRIP1L	TGGGGAGCGGCCCCCGGGCGGG#CCTGTCTGGGGCCTGCCATCTCCAA#((((((((((.(((((((((((#))))))))))).))))..)))))).	5470	5495	1	-34.9	1
bta-miR-1343-5p	XM_024980775	RNF222	TGGGGAGCGGCCCCCGGGCGGG#CCCCTGGGGGCTCCCGCCTCCCG#..((((((((((((((((.((.#)))))))))))...))).)))).	2449	2472	1	-34.9	1
bta-miR-1343-5p	XM_024983572	EHMT2	TGGGGAGCGGCCCCCGGGCGGG#CCTACGCCTGGGGGCTTTTACCGTTTCCTC#.(((((((((((((((((((((#))..)))))))))))......)))))))).	3895	3925	1	-34.9	1
bta-miR-1343-5p	XM_024983573	EHMT2	TGGGGAGCGGCCCCCGGGCGGG#CCTACGCCTGGGGGCTTTTACCGTTTCCTC#.(((((((((((((((((((((#))..)))))))))))......)))))))).	3793	3823	1	-34.9	1
bta-miR-1343-5p	XM_024994947	SLC25A23	TGGGGAGCGGCCCCCGGGCGGG#CCCATTCAAGGACTGTGAAAGAGGAACTGGGATGTTTGGGGGATGGGAGGACCCGCTCCCCC#.(((((((((((((((((((..#.))))))))))..........))))))))).	1884	1946	1	-34.9	1
bta-miR-149-5p	NM_001113278	PLEKHB1	TCTGGCTCCGTGTCTTCACTCCC#GGGAGTCATTTGGGCTGGAGTGTGGGCAGGGGCCAGAT#(((((((((.(((((.((((((.#.)))))).)))))))))))))).	1440	1478	1	-34.9	1
bta-miR-149-5p	NM_001113279	PLEKHB1	TCTGGCTCCGTGTCTTCACTCCC#GGGAGTCATTTGGGCTGGAGTGTGGGCAGGGGCCAGAT#(((((((((.(((((.((((((.#.)))))).)))))))))))))).	1335	1373	1	-34.9	1
bta-miR-149-5p	NM_001113280	PLEKHB1	TCTGGCTCCGTGTCTTCACTCCC#GGGAGTCATTTGGGCTGGAGTGTGGGCAGGGGCCAGAT#(((((((((.(((((.((((((.#.)))))).)))))))))))))).	1268	1306	1	-34.9	1
bta-miR-149-5p	XM_024975185	PLEKHB1	TCTGGCTCCGTGTCTTCACTCCC#GGGAGTCATTTGGGCTGGAGTGTGGGCAGGGGCCAGAT#(((((((((.(((((.((((((.#.)))))).)))))))))))))).	1327	1365	1	-34.9	1
bta-miR-339a	NM_001083758	CD99L2	TCCCTGTCCTCCAGGAGCTCAC#GTGGGTTTCTGGAAAGGCTGTGGGCAGGGAC#((((((((((((((((((((((#)))))))))))))........))))))))).	1100	1131	1	-34.9	1
bta-miR-1343-5p	NM_001034049	P2RX4	TGGGGAGCGGCCCCCGGGCGGG#CTGCATGGGGGCCTTCTCCAA#(((((((.((((((((.((((.#)))).))))))))))))))).	1455	1476	1	-34.8	1
bta-miR-1343-5p	NM_001080334	CCDC106	TGGGGAGCGGCCCCCGGGCGGG#CCTGCCCTCGCTGGGCCCTCCCTC#.((((((.(((((..(((((((#))))))).....))))))))))).	1230	1254	1	-34.8	1
bta-miR-1343-5p	NM_174464	SPARC	TGGGGAGCGGCCCCCGGGCGGG#CCTGCAGGGCTGCTCCCCT#.((((((((((((....(((((#))))).)))))))))))).	1733	1752	1	-34.8	1
bta-miR-1343-5p	XM_002692411	CABLES2	TGGGGAGCGGCCCCCGGGCGGG#CCCAGCCCCTAGGGGTGTCTGCCCACCTCCCCAT#(((((((.((((((((((((((#))).))))...)))).....)))...))))))).	1873	1907	1	-34.8	1
bta-miR-1343-5p	XM_005202239	SFT2D3	TGGGGAGCGGCCCCCGGGCGGG#CCGCACGGGGTAGAAGCTGCTCCTTT#.(((((((((((((((.((((.#)))).))))).....)))))))))).	2637	2663	1	-34.8	1
bta-miR-1343-5p	NM_001046558	CAV3	TGGGGAGCGGCCCCCGGGCGGG#CTGCTCGTGGGGCTGCTGGTGGGCTCTTTCTCCT#.((((((((((((((((((((.#))))))).))))))))............))))).	582	616	1	-34.7	1
bta-miR-1343-5p	NM_001103253	JUND	TGGGGAGCGGCCCCCGGGCGGG#CCTGCTCCCGGGGGTGTGAGCGCATGACCTCCCCT#.((((((..(((((((((((((#)))))..)))))))).............)))))).	1234	1269	1	-34.7	1
bta-miR-1343-5p	XM_005203690	SEMA4A	TGGGGAGCGGCCCCCGGGCGGG#TCTGCAGGGAGCCGCTCCCTC#.((((((((((.(((..(((((#))))).))).)))))))))).	2990	3011	1	-34.7	1
bta-miR-1343-5p	XM_005209066	PEAK3	TGGGGAGCGGCCCCCGGGCGGG#CCCTCCTGGGCGCTCTCCAGCTCCTGGCCCTGCTTCCCAC#((((((((((((((((((.(((#))).))))))...............))))..)))))))).	2539	2579	1	-34.7	1
bta-miR-1343-5p	XM_010812450	GRAMD1B	TGGGGAGCGGCCCCCGGGCGGG#TCTGCCCTCATCCCCCAACTTCCAGCAGGGCTGGCCCCGCTCCCCT#.(((((((((((((((((((((#)))))))....................)))..))))..))))))).	6710	6756	1	-34.7	1
bta-miR-1343-5p	XM_015461095	DRGX	TGGGGAGCGGCCCCCGGGCGGG#CCCCCCAGTGGGGCTGCTCTGTCCT#.(((((((((((((((((.(((#)))))).).)))))))))))..)).	968	993	1	-34.7	1
bta-miR-1343-5p	XM_024987256	SEMA4A	TGGGGAGCGGCCCCCGGGCGGG#TCTGCAGGGAGCCGCTCCCTC#.((((((((((.(((..(((((#))))).))).)))))))))).	2893	2914	1	-34.7	1
bta-miR-1343-5p	XM_024997965	CCDC9B	TGGGGAGCGGCCCCCGGGCGGG#CCCACATAGCCCGGCCGTGGCTGTTCCTCT#.(((((((((((((((((((((#))).....))))))..).))))))))))).	3018	3048	1	-34.7	1
bta-miR-339a	XM_005207202	TSPAN11	TCCCTGTCCTCCAGGAGCTCAC#GTCCCAGGCAGCCCAGCGTCAGGAGGGCTCCTGGATCCAGCTGCCCACTGGATAGGGGT#((((((((((((((((((((..#.)))))))))))..............))))))))).	4005	4064	1	-34.7	1
bta-miR-1343-5p	NM_001010995	TPM2	TGGGGAGCGGCCCCCGGGCGGG#CCTGCTCACGGGTTGCTTCCCC#.((((((((((((..(((((((#)))))))..)))))))))))).	1942	1964	1	-34.6	1
bta-miR-1343-5p	NM_001080325	TSPAN11	TGGGGAGCGGCCCCCGGGCGGG#CCCTGGGGGGCTGTGATGAAATCTGCTTTCCTCCCCAC#(((((((((((((((.((.((.#)))).)))))))).................))))))).	1208	1246	1	-34.6	1
bta-miR-1343-5p	XM_005207202	TSPAN11	TGGGGAGCGGCCCCCGGGCGGG#CCCTGGGGGGCTGTGATGAAATCTGCTTTCCTCCCCAC#(((((((((((((((.((.((.#)))).)))))))).................))))))).	1176	1214	1	-34.6	1
bta-miR-1343-5p	XM_005210067	TPM2	TGGGGAGCGGCCCCCGGGCGGG#CCTGCTCACGGGTTGCTTCCCC#.((((((((((((..(((((((#)))))))..)))))))))))).	2122	2144	1	-34.6	1
bta-miR-339a	NM_001046473	PNMA2	TCCCTGTCCTCCAGGAGCTCAC#GTAGACATCACAGGAGGGCCTGGAGGAGCAGGGAC#(((((((((((((((..(((..#.)))..))))))))).)))))).	2766	2801	1	-34.6	1
bta-miR-339a	NM_001078073	CCDC184	TCCCTGTCCTCCAGGAGCTCAC#GTGAGCCCTGAGGGGCAGGGC#.(((((((((.((((.((((((#)))))))))).))))))))).	1598	1619	1	-34.6	1
bta-miR-1343-5p	NM_001037462	LEPROTL1	TGGGGAGCGGCCCCCGGGCGGG#CCTCTCGGGGGTGTTCCAGGTGCTCCCTT#.(((((((((((((((((.((.#)).)))))))))........)))))))).	590	619	1	-34.5	1
bta-miR-1343-5p	NM_001040512	LIMD2	TGGGGAGCGGCCCCCGGGCGGG#CCACCCAGGGGCCTGTGTGGCCCCCACGTCTCCCCAT#((((((((((((((.(((.((.#)).))).))))))..............).))))))).	1003	1040	1	-34.5	1
bta-miR-1343-5p	NM_001206165	TRIM41	TGGGGAGCGGCCCCCGGGCGGG#CCCATAAGTTTGGGGGCTAAATGCTCCCG#..((((((((((((((((((((#)))....)))))))))))....)))))).	1954	1983	1	-34.5	1
bta-miR-1343-5p	XM_005222015	RPP25	TGGGGAGCGGCCCCCGGGCGGG#CCCAGGGAAGCTTCGTCGTGGGGTTGCTCCTCCAC#((((((((((((((..((((((#.))))))..))))))))))).))).	968	1003	1	-34.5	1
bta-miR-1343-5p	XM_010813531	RGS8	TGGGGAGCGGCCCCCGGGCGGG#CTTGCCTCGTGGGCTGCTTCTCT#.((((((((((((.((((((((#)))))).)).)))))))))))).	4828	4851	1	-34.5	1
bta-miR-1343-5p	XM_015460867	LEPROTL1	TGGGGAGCGGCCCCCGGGCGGG#CCTCTCGGGGGTGTTCCAGGTGCTCCCTT#.(((((((((((((((((.((.#)).)))))))))........)))))))).	724	753	1	-34.5	1
bta-miR-188	NM_001076105	RASSF7	CATCCCTTGCATGGTGGAGGGT#GCCCGTGGTCACAGAAGACTCCTTCCACCGTGCAGTGGGAA#..(((((((((((((((((((.#.))))))))))))))).)))).	1179	1220	1	-34.5	1
bta-miR-1343-5p	NM_001038219	CFAP45	TGGGGAGCGGCCCCCGGGCGGG#TCTGCCCCTCAAGATGCCTTCAAGGGGGGCAGGTTCCTCCCCAG#(((((((..(((((((((((((#))))))).................))))))......))))))).	1747	1791	1	-34.4	1
bta-miR-1343-5p	NM_001099097	RCE1	TGGGGAGCGGCCCCCGGGCGGG#CCCGGAGCCAAGCACTCCTGCCTCACCTGGGACTGCTGCTTCCCT#.((((((((((.((((((((((#.))))))).....)))...)))))))))).	1183	1228	1	-34.4	1
bta-miR-1343-5p	NM_001105371	VMAC	TGGGGAGCGGCCCCCGGGCGGG#CCTGCCTCGGGGTCTTTACATTGGCTGTTTCCTC#.(((((((((((((((((((((#)))))).)))))...........)))))))))).	1243	1277	1	-34.4	1
bta-miR-1343-5p	NM_174500	GRK3	TGGGGAGCGGCCCCCGGGCGGG#TCAGGCTCGGGGGCGCCTCCTCC#.((((((..((((((((((.((#))..))))))))))..)))))).	2307	2330	1	-34.4	1
bta-miR-1343-5p	XM_005218771	CBFA2T3	TGGGGAGCGGCCCCCGGGCGGG#CCCGCCCGGCCCAGCAGGATGCGCACCCAGCCCTGGGAGCCGACCATGGGAGTCACCGCTGCTACTGCTTCTCTCCAA#((((((((((((((((((((((#)))))))))..........................)).))))............................))))))).	2169	2247	1	-34.4	1
bta-miR-1343-5p	XM_010814591	CBFA2T3	TGGGGAGCGGCCCCCGGGCGGG#CCCGCCCGGCCCAGCAGGATGCGCACCCAGCCCTGGGAGCCGACCATGGGAGTCACCGCTGCTACTGCTTCTCTCCAA#((((((((((((((((((((((#)))))))))..........................)).))))............................))))))).	2092	2170	1	-34.4	1
bta-miR-1343-5p	XM_024981895	NTRK3	TGGGGAGCGGCCCCCGGGCGGG#CCCGCCCCCCATCCACCACTGGCAGGGTTGCCCTTCCCCT#.(((((((((((((((((((((#))))))).............))..)))))))...))))).	2647	2687	1	-34.4	1
bta-miR-149-5p	XM_002692631	FAM83A	TCTGGCTCCGTGTCTTCACTCCC#GGGAGGTGGTGGGCAGGGAGCTAGAG#(((((((((.(((((((((((((#))))).))).))))).))))))))).	2185	2211	1	-34.4	1
bta-miR-188	XM_002696788	TMEM179	CATCCCTTGCATGGTGGAGGGT#GCCACACGTCACTCTCGTGACCCACTCCTGAACCGTGCGGGGGATGA#((((((((((((((((((((((#.))))..)))...))))))))))))))).	1245	1292	1	-34.4	1
bta-miR-339a	NM_001035047	YKT6	TCCCTGTCCTCCAGGAGCTCAC#GAGCTCCTGGGAGAAACCGAAGGGTGGATGGGGAC#((((((((((((((((((((..#)))))))))))..............))))))))).	836	871	1	-34.4	1
bta-miR-1343-5p	NM_001206201	FRMD5	TGGGGAGCGGCCCCCGGGCGGG#CCTCTCATGACTCAGAAAGTCCACAGCCTAGGAGGGTCGTTTCCCAG#((((((((((((((((((((((#.)))...)))).)).))))))))))))).	1950	1997	1	-34.3	1
bta-miR-1343-5p	XM_005227054	CTSW	TGGGGAGCGGCCCCCGGGCGGG#CCCGCCCCAAGGCTTTTGCCTAGTTCCCCAG#((((((((((((...(((((((#)))))))...))))........)))))))).	1256	1287	1	-34.3	1
bta-miR-1343-5p	XM_010817270	FRMD5	TGGGGAGCGGCCCCCGGGCGGG#CCTCTCATGACTCAGAAAGTCCACAGCCTAGGAGGGTCGTTTCCCAG#((((((((((((((((((((((#.)))...)))).)).))))))))))))).	1870	1917	1	-34.3	1
bta-miR-1343-5p	NM_001034238	PPP1R7	TGGGGAGCGGCCCCCGGGCGGG#CCCGGCCACGGTTCTAGCCCGCCCGCCGCTCCTG#..(((((((((....(((((((#.)))))))))))))))).	1120	1154	1	-34.2	1
bta-miR-1343-5p	NM_001046325	REEP2	TGGGGAGCGGCCCCCGGGCGGG#CTCTCCTGGGGGCCCATCTTCCTT#.((((((.((((((((((.(((#))).))))))))))...)))))).	1782	1806	1	-34.2	1
bta-miR-1343-5p	NM_001098125	RANBP10	TGGGGAGCGGCCCCCGGGCGGG#TCCGCCTGGCTCACACTCAGTGCCCACGGCCACCTCCCCAT#(((((((.((((.(((((((((#)))))))))..................))))..))))))).	4182	4223	1	-34.2	1
bta-miR-1343-5p	XM_024994333	REEP2	TGGGGAGCGGCCCCCGGGCGGG#CTCTCCTGGGGGCCCATCTTCCTT#.((((((.((((((((((.(((#))).))))))))))...)))))).	2841	2865	1	-34.2	1
bta-miR-149-5p	XM_010806923	ADAMTS10	TCTGGCTCCGTGTCTTCACTCCC#GGGAGTGAATGGTGAGATGGAGCTGGAA#(((((((((((.(((((((((((#)))))))))....)).))))))))))).	3717	3745	1	-34.2	1
bta-miR-339a	NM_001100301	CLIC3	TCCCTGTCCTCCAGGAGCTCAC#TGGGCTCCTGGGCGTGCCGAGCAGGGACAGGTGGGCAGGGC#.((((((((((((((((((((.#))))))))))))....................)))))))).	1202	1243	1	-34.2	1
bta-miR-339a	XM_005220350	ALDH3A2	TCCCTGTCCTCCAGGAGCTCAC#GTCGGAGAACCTGCATCCCTAGAGCTCTGGGCAAGGACAGGGAG#((((((((((((.(((((((..#.))))))).))..)))))))))).	1889	1933	1	-34.2	1
bta-miR-1343-5p	NM_001082444	VAC14	TGGGGAGCGGCCCCCGGGCGGG#CCCACCAGGGTGGGGCCGCAAGCTCAGACATCCCCGT#(((((((((((((((.((.(((#))).))...).))))))))...........)))))).	2840	2877	1	-34.1	1
bta-miR-1343-5p	NM_001105051	RING1	TGGGGAGCGGCCCCCGGGCGGG#CCCGTCCACAAGATGCTGGGGAGAGTGAAAAGCCCTCCCCT#.((((((.((((((((((((((#)))))))..........))))..........))))))))).	1600	1641	1	-34.1	1
bta-miR-1343-5p	NM_001192349	FANCE	TGGGGAGCGGCCCCCGGGCGGG#CTTGCCTGGGGGTCAGGGCTGAACCTGGCCATCCCAG#((((((((((((((((((((((#))))))))))))))...)))...........))))).	1886	1923	1	-34.1	1
bta-miR-1343-5p	NM_001205372	RBFOX2	TGGGGAGCGGCCCCCGGGCGGG#CCGAAGCCCCTGAGGCTGCTCCCCT#.((((((((((((..((((.((#))...))))..).))))))))))).	2811	2836	1	-34.1	1
bta-miR-1343-5p	XM_005201361	TIGIT	TGGGGAGCGGCCCCCGGGCGGG#CCTGCCTGTCCAGGACAGCAGCCGCTCTCCAT#(((((((((((((.((((((((#))))))))....))......))))))))))).	3264	3296	1	-34.1	1
bta-miR-1343-5p	XM_005203260	IFNLR1	TGGGGAGCGGCCCCCGGGCGGG#CTTGCCCGGGGGTAGTGATGGATGTTCTCA#..((((((((((((((((((((#))))))))))))).........))))))).	2913	2943	1	-34.1	1
bta-miR-1343-5p	XM_005223325	FANCE	TGGGGAGCGGCCCCCGGGCGGG#CTTGCCTGGGGGTCAGGGCTGAACCTGGCCATCCCAG#((((((((((((((((((((((#))))))))))))))...)))...........))))).	1841	1878	1	-34.1	1
bta-miR-1343-5p	XM_010805298	RBFOX2	TGGGGAGCGGCCCCCGGGCGGG#CCGAAGCCCCTGAGGCTGCTCCCCT#.((((((((((((..((((.((#))...))))..).))))))))))).	2987	3012	1	-34.1	1
bta-miR-1343-5p	XM_010805301	RBFOX2	TGGGGAGCGGCCCCCGGGCGGG#CCGAAGCCCCTGAGGCTGCTCCCCT#.((((((((((((..((((.((#))...))))..).))))))))))).	2944	2969	1	-34.1	1
bta-miR-1343-5p	XM_010805306	RBFOX2	TGGGGAGCGGCCCCCGGGCGGG#CCGAAGCCCCTGAGGCTGCTCCCCT#.((((((((((((..((((.((#))...))))..).))))))))))).	3051	3076	1	-34.1	1
bta-miR-1343-5p	XM_015474712	SYT9	TGGGGAGCGGCCCCCGGGCGGG#CCCTGAGGCTGGGGGTGTTACCTAGTAATCCTCTGTTCCCCAA#(((((((((((((((((.((((#)))...).))))))).................)))))))))).	2995	3038	1	-34.1	1
bta-miR-1343-5p	XM_024979092	LOC615697	TGGGGAGCGGCCCCCGGGCGGG#CCTGTCTGGAGGGGTGCTTCGATCCATCGTCTCGTTCCCCT#.(((((((((((((((((((((#))))))))).)))..................))))))))).	1697	1738	1	-34.1	1
bta-miR-1343-5p	XM_024991703	RBFOX2	TGGGGAGCGGCCCCCGGGCGGG#CCGAAGCCCCTGAGGCTGCTCCCCT#.((((((((((((..((((.((#))...))))..).))))))))))).	2717	2742	1	-34.1	1
bta-miR-1343-5p	XM_024991704	RBFOX2	TGGGGAGCGGCCCCCGGGCGGG#CCGAAGCCCCTGAGGCTGCTCCCCT#.((((((((((((..((((.((#))...))))..).))))))))))).	2864	2889	1	-34.1	1
bta-miR-1343-5p	XM_024997629	TIGIT	TGGGGAGCGGCCCCCGGGCGGG#CCTGCCTGTCCAGGACAGCAGCCGCTCTCCAT#(((((((((((((.((((((((#))))))))....))......))))))))))).	3522	3554	1	-34.1	1
bta-miR-149-5p	XM_005220645	SP6	TCTGGCTCCGTGTCTTCACTCCC#GATCCTGGAGTGGGGAACGTGGGGCCGGGG#((((((((((((((((((((((.#.)))))))))).)))))))))))).	2647	2677	1	-34.1	1
bta-miR-339a	NM_001206068	PAQR3	TCCCTGTCCTCCAGGAGCTCAC#GAAAACTTACTGGCACTTGGTCATTAGGCTCCGGGGGAGGGCGGGGGG#((((((((((((.((((((...#.))))))...)))))))))))).	2799	2847	1	-34.1	1
bta-miR-1343-5p	NM_001014858	RNF34	TGGGGAGCGGCCCCCGGGCGGG#CCTGAGTCGCGGCACACTGGTCCATGCTGTATGCCCGTCAGCCTGAGCACGGGCTGTTTCCCAG#((((((((((((((((((((((#.)))....))))).)...))))))))))))).	1342	1406	1	-34	1
bta-miR-1343-5p	NM_001075924	SDC1	TGGGGAGCGGCCCCCGGGCGGG#CCCGCCGGGGAGGGGACCTCACCTCTGCTTCTCT#.((((((((((((((.((((((#)))))).))).))...........))))))))).	1310	1344	1	-34	1
bta-miR-1343-5p	XM_005216932	MTHFR	TGGGGAGCGGCCCCCGGGCGGG#CTGCCCAGGGGCTGTGACTTGACACAAGCACACAGGCTGGTCCCTG#.(((((((((((((.((((((.#)))))).)))))))).........................))))).	3081	3127	1	-34	1
bta-miR-1343-5p	XM_005217764	RNF34	TGGGGAGCGGCCCCCGGGCGGG#CCTGAGTCGCGGCCACACTGGTCCATGCTGTATGCCCGTCAGCCTGAGCACGGGCTGTTTCCCAG#((((((((((((((((((((((#.)))....))))).)...))))))))))))).	1599	1664	1	-34	1
bta-miR-1343-5p	XM_005223862	PRPF4B	TGGGGAGCGGCCCCCGGGCGGG#TCCGCCGCAGGGGGTCGTGTCTTCT#.(((((((((((((((((((((#)))))).).))))))))).))))).	5965	5990	1	-34	1
bta-miR-1343-5p	XM_015475084	MTHFR	TGGGGAGCGGCCCCCGGGCGGG#CTGCCCAGGGGCTGTGACTTGACACAAGCACACAGGCTGGTCCCTG#.(((((((((((((.((((((.#)))))).)))))))).........................))))).	3190	3236	1	-34	1
bta-miR-1343-5p	XM_025001431	ASAP1	TGGGGAGCGGCCCCCGGGCGGG#CCTGAATGTGGGGAGAGAATACCGCTCCGCTCCCCAG#((((((((((((((((..((((#))))..)).)))).............)))))))))).	4835	4872	1	-34	1
bta-miR-188	NM_001244214	CD99	CATCCCTTGCATGGTGGAGGGT#CCCTCCGCCGTGCTGGGCAGGTGA#(((((((.(((((((((((((.#))))))))))))).)))..)))).	830	854	1	-34	1
bta-miR-188	XM_024978779	SIGLEC8	CATCCCTTGCATGGTGGAGGGT#GCCCGCACAGTCGGAGCAGCTCTGTTTCCTCCCCACGCAGGGGATGG#((((((((((.(((.((((((.#.))))))))).)))))))))).	1873	1920	1	-34	1
bta-miR-188	XM_024983446	FARS2	CATCCCTTGCATGGTGGAGGGT#GCCCTTCCGGTGCAGGGGGTGC#((((((((((((.(.(((((((#)))))))).)))))))))))).	2721	2743	1	-34	1
bta-miR-1343-5p	NM_001076060	TXNL4A	TGGGGAGCGGCCCCCGGGCGGG#CCCGGTGCACGTGGTGCCCTGGGGTCGTTCTCA#..((((((((((((.(((((..#.))))).)))))))))))).	590	623	1	-33.9	1
bta-miR-1343-5p	NM_001076943	ZMAT4	TGGGGAGCGGCCCCCGGGCGGG#TCTTAGAGCCCTGACTGGGGTTGCCCTTTGTACATTGTGACCACAGGGGGTTGGTCTCCCCAT#(((((((((((((((((((((.#.))))))...................))))))))..))))))).	1968	2031	1	-33.9	1
bta-miR-1343-5p	NM_001083419	LYPD3	TGGGGAGCGGCCCCCGGGCGGG#CCCCCTGGACTGGGCTGGCCCAGCCCCTGTTCTCCCCAG#((((((((((((((((((.(((#))))))))...))))))..............))))))).	1165	1204	1	-33.9	1
bta-miR-1343-5p	XM_024987560	CLCF1	TGGGGAGCGGCCCCCGGGCGGG#CCTGCTCTCCTTAGATGGGTGTTGCTCCCCC#.((((((((((.((((((((((#))))))).........))).)))))))))).	1268	1299	1	-33.9	1
bta-miR-1343-5p	XM_024987563	CLCF1	TGGGGAGCGGCCCCCGGGCGGG#CCTGCTCTCCTTAGATGGGTGTTGCTCCCCC#.((((((((((.((((((((((#))))))).........))).)))))))))).	1289	1320	1	-33.9	1
bta-miR-1343-5p	XM_024993688	ABLIM2	TGGGGAGCGGCCCCCGGGCGGG#TCTGCCGGGGCCCTCCCTG#.((((((.((((((..((((((#)))))))))))))))))).	2763	2782	1	-33.9	1
bta-miR-1343-5p	XM_024993697	ABLIM2	TGGGGAGCGGCCCCCGGGCGGG#TCTGCCGGGGCCCTCCCTG#.((((((.((((((..((((((#)))))))))))))))))).	2630	2649	1	-33.9	1
bta-miR-1343-5p	XM_024994175	MYO9B	TGGGGAGCGGCCCCCGGGCGGG#CCGCCTGGGGCCAAGCGGAGGTATTCGGATCCCCC#.(((((((((.((((((((((.#))))))))))))..)).............))))).	6430	6465	1	-33.9	1
bta-miR-1343-5p	XM_024995020	CACTIN	TGGGGAGCGGCCCCCGGGCGGG#CCCAGGCTCCAGGGCCTTGAGTGCATGCTCCCCAA#(((((((((((((..(((((((#)))..))))..)))))..........)))))))).	2720	2755	1	-33.9	1
bta-miR-188	NM_001046596	CCL24	CATCCCTTGCATGGTGGAGGGT#ACCTGTAGCTCTCCATCATGATGGGGATGC#(((((((..(((((((((((((#.)))))))))))))..))))))).	877	907	1	-33.9	1
bta-miR-425-5p	XM_005212348	LMAN2L	ATGACACGATCACTCCCGTTGA#CGGCGGGGGTGGTGGTGTCGTC#(((((((.(((((((((((((.#))))))))))))).))))))).	2498	2520	1	-33.9	1
bta-miR-1343-5p	NM_001031768	TMEM229B	TGGGGAGCGGCCCCCGGGCGGG#CCCTTGGCCTTCTGGGGCTCTCCCCT#.((((((.((((((.(((((((#)))...))))...)))))))))))).	1336	1362	1	-33.8	1
bta-miR-1343-5p	NM_001076371	SEPTIN5	TGGGGAGCGGCCCCCGGGCGGG#CCGGCTTCCGGGCTGGCCCTTCCCAC#(((((((.(((((((((((.((#)).))..)))))..))))))))))).	1212	1238	1	-33.8	1
bta-miR-1343-5p	NM_001192413	CPNE7	TGGGGAGCGGCCCCCGGGCGGG#CCCCAGCCTAGTGGGTGGGGAAGGGCCTGGGGGACAGCTCCTTT#.(((((((.((((((((((...#.))))))))).).))))))).	1891	1935	1	-33.8	1
bta-miR-1343-5p	NM_001192713	RNF44	TGGGGAGCGGCCCCCGGGCGGG#CCTGCCTGGGTGTGTCTCCTCCAA#(((((((..((.((((((((((#)))))))))).))..)))).))).	2384	2408	1	-33.8	1
bta-miR-1343-5p	XM_002691493	C11H2orf71	TGGGGAGCGGCCCCCGGGCGGG#CCTGTCCGAGGTTTCGAGGCTGGCTTCCCGG#((((((((((((((((((((((#)))))))).))......))))).))))))).	6055	6086	1	-33.8	1
bta-miR-1343-5p	XM_003586651	PUM2	TGGGGAGCGGCCCCCGGGCGGG#CCCAGCCATAGTGACAGAGCTTTTTTCCCCTCCATACAGGGCTGCTCCCTG#.((((((((((((...((.(((#.))).)).....)))))))))))).	5375	5426	1	-33.8	1
bta-miR-1343-5p	XM_005213097	PUM2	TGGGGAGCGGCCCCCGGGCGGG#CCCAGCCATAGTGACAGAGCTTTTTTCCCCTCCATACAGGGCTGCTCCCTG#.((((((((((((...((.(((#.))).)).....)))))))))))).	5612	5663	1	-33.8	1
bta-miR-1343-5p	XM_005213100	PUM2	TGGGGAGCGGCCCCCGGGCGGG#CCCAGCCATAGTGACAGAGCTTTTTTCCCCTCCATACAGGGCTGCTCCCTG#.((((((((((((...((.(((#.))).)).....)))))))))))).	5240	5291	1	-33.8	1
bta-miR-1343-5p	XM_005218591	CPNE7	TGGGGAGCGGCCCCCGGGCGGG#CCCCAGCCTAGTGGGTGGGGAAGGGCCTGGGGGACAGCTCCTTT#.(((((((.((((((((((...#.))))))))).).))))))).	1921	1965	1	-33.8	1
bta-miR-1343-5p	XM_010810299	PUM2	TGGGGAGCGGCCCCCGGGCGGG#CCCAGCCATAGTGACAGAGCTTTTTTCCCCTCCATACAGGGCTGCTCCCTG#.((((((((((((...((.(((#.))).)).....)))))))))))).	5421	5472	1	-33.8	1
bta-miR-1343-5p	XM_015471200	IL2RB	TGGGGAGCGGCCCCCGGGCGGG#CCTGTTCCTGGGGGGCCATCTCCTCC#.((((((.((((((((((((((#)))))))...)))))))..)))))).	2993	3019	1	-33.8	1
bta-miR-149-5p	NM_001204828	LRRC10B	TCTGGCTCCGTGTCTTCACTCCC#GGGGTGGGGATAGGGGGTCAGC#.((((((((.((((((((((((.#)))))))))))).)))))))).	1620	1642	1	-33.8	1
bta-miR-339a	XM_005213131	STRBP	TCCCTGTCCTCCAGGAGCTCAC#TGAGCCATGAGCCATAATCCTGGAGGGGATCAGGGAG#(((((((((((((((((((((.#.))))).....))))))))))...)))))).	7499	7536	1	-33.8	1
bta-miR-1343-5p	NM_001014859	CXCR6	TGGGGAGCGGCCCCCGGGCGGG#CCGCAGCTGGGGTGGGCTGCTGCTTCTCAG#(((((((((((((((((((((.#))))..))))))......))))))))))).	1233	1263	1	-33.7	1
bta-miR-1343-5p	NM_001046233	NAPB	TGGGGAGCGGCCCCCGGGCGGG#CTGCGTGTATCACTGTGCTGTGGGCGGGTGGGCCGCTCCTA#..(((((((((((((.(.(.(.#.).).).)).))))))))))).	1121	1162	1	-33.7	1
bta-miR-1343-5p	NM_001075300	UFD1	TGGGGAGCGGCCCCCGGGCGGG#CGGCAGGGGGTGCTCCCCT#.(((((((.((((((.(.((..#)).).))))))))))))).	1133	1152	1	-33.7	1
bta-miR-1343-5p	NM_001192398	ARHGAP35	TGGGGAGCGGCCCCCGGGCGGG#CCTGCCCGGCAGCCTCCTTGGGAACATGTAGGCCAGCTCTGCCAC#((((((((((((.(((((((((#))))))))).....................)))).))))).))).	4988	5033	1	-33.7	1
bta-miR-1343-5p	XM_002688579	SLC35E1	TGGGGAGCGGCCCCCGGGCGGG#TCACTCCTGGATGGGCCGCTCCTGGA#(.((((((((((((((((.(((#)).).)))))..))))))))))).).	2874	2900	1	-33.7	1
bta-miR-1343-5p	XM_002696210	KCTD2	TGGGGAGCGGCCCCCGGGCGGG#TGTGTCCGGGGTGCCTGCTGACACACTGTGTCTACACCCCAG#((((((((((((((((((((.(#).))))))))).))).))).................))))).	2341	2383	1	-33.7	1
bta-miR-1343-5p	XM_003585756	EN1	TGGGGAGCGGCCCCCGGGCGGG#CCCTCTGGGGGAGAGAGAGGTGGTCACCTCTCCCCAG#(((((((.((((((((((.(((#)))))))))))...............)).))))))).	4717	4754	1	-33.7	1
bta-miR-1343-5p	XM_005212201	EML5	TGGGGAGCGGCCCCCGGGCGGG#CCTGCTGGGGAGGTTTGGGAGACAGAGCTCCTCAA#(((((((((((((((.((((((#)))))).))).))))...........)))))))).	6244	6279	1	-33.7	1
bta-miR-1343-5p	XM_005212202	EML5	TGGGGAGCGGCCCCCGGGCGGG#CCTGCTGGGGAGGTTTGGGAGACAGAGCTCCTCAA#(((((((((((((((.((((((#)))))).))).))))...........)))))))).	6223	6258	1	-33.7	1
bta-miR-1343-5p	XM_025000586	NAPB	TGGGGAGCGGCCCCCGGGCGGG#CTGCGTGTATCACTGTGCTGTGGGCGGGTGGGCCGCTCCTA#..(((((((((((((.(.(.(.#.).).).)).))))))))))).	1427	1468	1	-33.7	1
bta-miR-339a	NM_001034670	APH1A	TCCCTGTCCTCCAGGAGCTCAC#TGGCCCACTCCAGAGTTGCAGTGCTCCTGGAGGAGTCAGCCTACCATGACATCACAGGGAA#((((((((((((((((((.(..#.).))))))))))))....................)))))).	1677	1738	1	-33.7	1
bta-miR-339a	XM_005225273	BHLHA15	TCCCTGTCCTCCAGGAGCTCAC#GTGAGCTCGGGGGCGCAGGGAA#((((((((((((..((((((((#))))))))))))).))))))).	2933	2955	1	-33.7	1
bta-miR-339a	XM_010803040	APH1A	TCCCTGTCCTCCAGGAGCTCAC#TGGCCCACTCCAGAGTTGCAGTGCTCCTGGAGGAGTCAGCCTACCATGACATCACAGGGAA#((((((((((((((((((.(..#.).))))))))))))....................)))))).	1560	1621	1	-33.7	1
bta-miR-1343-5p	NM_001075610	L3MBTL2	TGGGGAGCGGCCCCCGGGCGGG#CCAGCCTAGGGCGCCGCTCTTGCCAC#((((((((((((((.((((.((#)).)))).))).))))))))..))).	2190	2216	1	-33.6	1
bta-miR-1343-5p	NM_001075853	PDK2	TGGGGAGCGGCCCCCGGGCGGG#CCCGCCCCCCCCAGGTGCAGGAGGCTCTCCCTAT#(((((((.((((.(((((((((#)))))))............)).))))))))))).	1414	1448	1	-33.6	1
bta-miR-1343-5p	NM_001083639	TMEM25	TGGGGAGCGGCCCCCGGGCGGG#CTTGCCTGGGGGCATGGTGTTCTTGGCCAG#((((((((((((((((((((((#)))))))))))))....))))))...))).	1507	1537	1	-33.6	1
bta-miR-1343-5p	NM_001159481	PDK2	TGGGGAGCGGCCCCCGGGCGGG#CCCGCCCCCCCCAGGTGCAGGAGGCTCTCCCTAT#(((((((.((((.(((((((((#)))))))............)).))))))))))).	1406	1440	1	-33.6	1
bta-miR-1343-5p	NM_174561	MAN2B1	TGGGGAGCGGCCCCCGGGCGGG#TCCGAGCCTGAGTTCTCTCTCCGGGGGCGGAGCCAACTCTCCCCC#.(((((((.(((((((((.(((#.)))))))))))).)........)))))).	3039	3084	1	-33.6	1
bta-miR-1343-5p	XM_024975055	TMEM25	TGGGGAGCGGCCCCCGGGCGGG#CTTGCCTGGGGGCATGGTGTTCTTGGCCAG#((((((((((((((((((((((#)))))))))))))....))))))...))).	1529	1559	1	-33.6	1
bta-miR-1343-5p	XM_024980196	PDK2	TGGGGAGCGGCCCCCGGGCGGG#CCCGCCCCCCCCAGGTGCAGGAGGCTCTCCCTAT#(((((((.((((.(((((((((#)))))))............)).))))))))))).	1423	1457	1	-33.6	1
bta-miR-339a	NM_001075695	NDRG4	TCCCTGTCCTCCAGGAGCTCAC#TGAGGAAGACAGAACACGGAGGACCTGGAGGGCAGGA#..(((((((((((((..(((..#.)))..))))))))))))).	1817	1854	1	-33.6	1
bta-miR-339a	NM_001101167	CNOT9	TCCCTGTCCTCCAGGAGCTCAC#GTGAGCTGTTGGGGGGAATGGGAGGCAGGGGA#((((((((((((((.(((((((#))))))).))))))).........))))))).	1652	1684	1	-33.6	1
bta-miR-339a	XM_005218583	NDRG4	TCCCTGTCCTCCAGGAGCTCAC#TGAGGAAGACAGAACACGGAGGACCTGGAGGGCAGGA#..(((((((((((((..(((..#.)))..))))))))))))).	1996	2033	1	-33.6	1
bta-miR-339a	XM_010807126	TSPAN17	TCCCTGTCCTCCAGGAGCTCAC#GAGCTGCTGCTGGGAGGGCAGGGT#.(((((((((((((.(((((..#))))).))....))))))))))).	2165	2189	1	-33.6	1
bta-miR-339a	XM_024978206	NDRG4	TCCCTGTCCTCCAGGAGCTCAC#TGAGGAAGACAGAACACGGAGGACCTGGAGGGCAGGA#..(((((((((((((..(((..#.)))..))))))))))))).	1963	2000	1	-33.6	1
bta-miR-345-5p	XM_024990281	HDAC4	GCTGACTCCTAGTCCAGTGCT#GGCGCTGGCCGGGGGTCAGCA#((((((((((.(.((((((((#))))))))).)))))))))).	6625	6646	1	-33.6	1
bta-miR-345-5p	XM_024990284	HDAC4	GCTGACTCCTAGTCCAGTGCT#GGCGCTGGCCGGGGGTCAGCA#((((((((((.(.((((((((#))))))))).)))))))))).	6516	6537	1	-33.6	1
bta-miR-1343-5p	NM_001098075	SCNN1B	TGGGGAGCGGCCCCCGGGCGGG#CCCTTGGCCTGGGGTCTGAGACCCAAAGCACCGTTCCCTG#.(((((((((.(((((((((((#)))...))))))))................))))))))).	2214	2254	1	-33.5	1
bta-miR-1343-5p	XM_025000769	ZNFX1	TGGGGAGCGGCCCCCGGGCGGG#CCCACTGCCTTTTGCCCTGGCCACCACAGGGCTGGGCCAGCTCCCTG#.(((((((((((((((((((((#.))))))).)).............))))).))))))).	5996	6043	1	-33.5	1
bta-miR-149-5p	XM_010806994	PTPRS	TCTGGCTCCGTGTCTTCACTCCC#GGGTCGCCGGGCTGGGGGGGCGGGAGTGGGGTGGGGACAGGAGTCAGC#.((((((((.((((((((((((.#.)))))))))))))))))))).	5172	5220	1	-33.5	1
bta-miR-149-5p	XM_015472084	PTPRS	TCTGGCTCCGTGTCTTCACTCCC#GGGTCGCCGGGCTGGGGGGGCGGGAGTGGGGTGGGGACAGGAGTCAGC#.((((((((.((((((((((((.#.)))))))))))))))))))).	6427	6475	1	-33.5	1
bta-miR-149-5p	XM_024994989	PTPRS	TCTGGCTCCGTGTCTTCACTCCC#GGGTCGCCGGGCTGGGGGGGCGGGAGTGGGGTGGGGACAGGAGTCAGC#.((((((((.((((((((((((.#.)))))))))))))))))))).	6352	6400	1	-33.5	1
bta-miR-149-5p	XM_024994990	PTPRS	TCTGGCTCCGTGTCTTCACTCCC#GGGTCGCCGGGCTGGGGGGGCGGGAGTGGGGTGGGGACAGGAGTCAGC#.((((((((.((((((((((((.#.)))))))))))))))))))).	6220	6268	1	-33.5	1
bta-miR-339a	NM_001035091	WDYHV1	TCCCTGTCCTCCAGGAGCTCAC#TGTATCATGTCTCTCCAGCTCCACTGTAAGCTCCTTGAGGGCAGGGC#.((((((((((.(((((((.((#.)).))))))).)))))))))).	931	978	1	-33.5	1
bta-miR-339a	XM_005215357	WDYHV1	TCCCTGTCCTCCAGGAGCTCAC#TGTATCATGTCTCTCCAGCTCCACTGTAAGCTCCTTGAGGGCAGGGC#.((((((((((.(((((((.((#.)).))))))).)))))))))).	1542	1589	1	-33.5	1
bta-miR-339a	XM_024990174	LOC112446022	TCCCTGTCCTCCAGGAGCTCAC#TGGGCAGGGTTCTTACAACAGCCCACTGTTCCTGGAGGAGCAGGGT#.(((((((((((((((((....#.)))))))))))).))))).	3098	3144	1	-33.5	1
bta-miR-1343-5p	NM_001013589	TPI1	TGGGGAGCGGCCCCCGGGCGGG#GCCAGGGCGCTGCTCCCTC#.((((((((((.(((.(((...#))).))).)))))))))).	1165	1184	1	-33.4	1
bta-miR-1343-5p	NM_001083656	ADGRG1	TGGGGAGCGGCCCCCGGGCGGG#CCCTACCTCTGAGCCCAGGGCCCTCCCCC#.((((((.(((((..(((((((#))).........)))).))))))))))).	2849	2878	1	-33.4	1
bta-miR-1343-5p	NM_001099170	TMX4	TGGGGAGCGGCCCCCGGGCGGG#CCCACCATGGGCCTGTGGGCTCCCCAT#(((((((((((((...((.(((#))).))..))))).....)))))))).	1711	1738	1	-33.4	1
bta-miR-1343-5p	XM_010810373	NR6A1	TGGGGAGCGGCCCCCGGGCGGG#TCACACTCTGGGGCCTCCGCTCCCCT#.(((((((((.(((((((....#.)))))))...))))))))).	2474	2500	1	-33.4	1
bta-miR-1343-5p	XM_024978084	ADGRG1	TGGGGAGCGGCCCCCGGGCGGG#CCCTACCTCTGAGCCCAGGGCCCTCCCCC#.((((((.(((((..(((((((#))).........)))).))))))))))).	2749	2778	1	-33.4	1
bta-miR-1343-5p	XM_024978089	ADGRG1	TGGGGAGCGGCCCCCGGGCGGG#CCCTACCTCTGAGCCCAGGGCCCTCCCCC#.((((((.(((((..(((((((#))).........)))).))))))))))).	3114	3143	1	-33.4	1
bta-miR-149-5p	XM_002697976	PTX4	TCTGGCTCCGTGTCTTCACTCCC#GGGGGTGGAGGAGGGGAGCCAA#..(((((((.(.(((((((((((#))))))))))).).))))))).	1575	1597	1	-33.4	1
bta-miR-149-5p	XM_003586670	CRB2	TCTGGCTCCGTGTCTTCACTCCC#GGGATGGGGGGCAGGAGCCAGAG#(((((((((.(((((((..((((#))))..)))))))))))))))).	4549	4572	1	-33.4	1
bta-miR-188	XM_005213633	WDFY2	CATCCCTTGCATGGTGGAGGGT#GCCCTCTGCCTGCAGGGGGC#..(((((((((.((((((((((#))))))))))))))))))).	4807	4827	1	-33.4	1
bta-miR-188	XM_010810713	WDFY2	CATCCCTTGCATGGTGGAGGGT#GCCCTCTGCCTGCAGGGGGC#..(((((((((.((((((((((#))))))))))))))))))).	4734	4754	1	-33.4	1
bta-miR-339a	NM_001192265	VAT1	TCCCTGTCCTCCAGGAGCTCAC#TGGGCCCTGCCAAGGGGACAGGGAG#(((((((((((((((.(((((.#)))))))))....))))))))))).	1533	1558	1	-33.4	1
bta-miR-339a	XM_024992829	WNT7B	TCCCTGTCCTCCAGGAGCTCAC#GTGACCTACACTGGGTACTGGGGGGCAGGGGG#((((((((((((((..(((((.#.))))).)))))))))))))).	3031	3063	1	-33.4	1
bta-miR-345-5p	XM_015464937	HS2ST1	GCTGACTCCTAGTCCAGTGCT#AGTACTGGACGAGGAGTCGGA#.(((((((((.((((((((((#)))))))))).))))))))).	6872	6893	1	-33.4	1
bta-miR-345-5p	XM_024990094	HS2ST1	GCTGACTCCTAGTCCAGTGCT#AGTACTGGACGAGGAGTCGGA#.(((((((((.((((((((((#)))))))))).))))))))).	6829	6850	1	-33.4	1
bta-miR-1343-5p	NM_001024555	HOOK2	TGGGGAGCGGCCCCCGGGCGGG#CCACCTGGCGGGGCTCCCCT#.(((((((..((((((((.((.#)).))))).)))))))))).	2153	2173	1	-33.3	1
bta-miR-1343-5p	NM_001098980	MAFG	TGGGGAGCGGCCCCCGGGCGGG#CGGTGACGTGGGGTCGCTCCCA#..((((((((((((((.((.(.#).))..)).)))))))))))).	957	979	1	-33.3	1
bta-miR-1343-5p	NM_001101993	DDX17	TGGGGAGCGGCCCCCGGGCGGG#GCTGTGGGGCTGCTTCTCCCCAT#((((((((((((((..(((...#)))..))))))))...)))))).	4482	4505	1	-33.3	1
bta-miR-1343-5p	NM_001206419	DCAF8	TGGGGAGCGGCCCCCGGGCGGG#CCTGCCTGGGCAGCCCTTTCCT#.((((((.(((.((((((((((#))))))))))..))))))))).	2239	2261	1	-33.3	1
bta-miR-1343-5p	XM_005203485	DCAF8	TGGGGAGCGGCCCCCGGGCGGG#CCTGCCTGGGCAGCCCTTTCCT#.((((((.(((.((((((((((#))))))))))..))))))))).	2285	2307	1	-33.3	1
bta-miR-1343-5p	XM_010802598	SRSF4	TGGGGAGCGGCCCCCGGGCGGG#CCGCCTGGGGCCAGGCCTTCCTG#.(((((((((.((((((((((.#))))))))))))..)).))))).	2034	2057	1	-33.3	1
bta-miR-1343-5p	XM_015472798	SLC35F1	TGGGGAGCGGCCCCCGGGCGGG#CCTGCGACGCTTCCTTATCCTAGGCACCTGGGGGCTCATGGTTCCCTC#.(((((((((((((((((.(..#.).))))))))))....))))))).	1785	1833	1	-33.3	1
bta-miR-1343-5p	NM_001015519	PRR5L	TGGGGAGCGGCCCCCGGGCGGG#CTGCCTGGCAACCAGGATGAGGGCAGCTGCATCCCCAA#(((((((((((((((((((((.#))))))))............))))...))).)))))).	1399	1437	1	-33.2	1
bta-miR-1343-5p	NM_001034211	NECAP1	TGGGGAGCGGCCCCCGGGCGGG#GCTCGGAGCCGCTTCCCT#.((((((((((..((((((...#)))))).)))))))))).	910	928	1	-33.2	1
bta-miR-1343-5p	NM_001034587	AAR2	TGGGGAGCGGCCCCCGGGCGGG#TGCCAGAGAGGCTGCTCCCCAT#((((((((((((.((.((((..#)))).).).)))))))))))).	1674	1696	1	-33.2	1
bta-miR-1343-5p	NM_001045934	ULK3	TGGGGAGCGGCCCCCGGGCGGG#CCCTTTCCCGGCCTGGGTTCTCCCCAT#(((((((.((((((((((.(((#)))...)))))...)))))))))))).	2285	2312	1	-33.2	1
bta-miR-1343-5p	NM_001082602	DDX41	TGGGGAGCGGCCCCCGGGCGGG#CTGGACCTGGCTGCCTGCTCCCCAT#(((((((((((..((((((.((#)).).)))))..))).)))))))).	2045	2070	1	-33.2	1
bta-miR-1343-5p	XM_005209229	ZNF496	TGGGGAGCGGCCCCCGGGCGGG#CTTGCCCGGTGTTTCGGGTCTAAGAGAACCCTGTTCAGTGCTTCCCAC#((((((((((((((((((((((#)))))))))......)))))...................)))))))).	2535	2583	1	-33.2	1
bta-miR-1343-5p	XM_005214766	AAR2	TGGGGAGCGGCCCCCGGGCGGG#TGCCAGAGAGGCTGCTCCCCAT#((((((((((((.((.((((..#)))).).).)))))))))))).	1449	1471	1	-33.2	1
bta-miR-1343-5p	XM_005216367	PRR5L	TGGGGAGCGGCCCCCGGGCGGG#CTGCCTGGCAACCAGGATGAGGGCAGCTGCATCCCCAA#(((((((((((((((((((((.#))))))))............))))...))).)))))).	1418	1456	1	-33.2	1
bta-miR-1343-5p	XM_015471926	LOC100298356	TGGGGAGCGGCCCCCGGGCGGG#CCTGCCTGCGGCTTTCTTCTCTCATCTCCTGGCTGCTCTCA#..((((((((((((((((((((#)))))))).))...................)))))))))).	1438	1479	1	-33.2	1
bta-miR-1343-5p	XM_024976054	TNNT2	TGGGGAGCGGCCCCCGGGCGGG#CTGGCTGGAAGCCACACTCGTGCCGCTCCCCAC#(((((((((((.(((((.(((.#))).))))...........).))))))))))).	1097	1130	1	-33.2	1
bta-miR-1343-5p	XM_024976057	TNNT2	TGGGGAGCGGCCCCCGGGCGGG#CTGGCTGGAAGCCACACTCGTGCCGCTCCCCAC#(((((((((((.(((((.(((.#))).))))...........).))))))))))).	1088	1121	1	-33.2	1
bta-miR-1343-5p	XM_024999570	NR6A1	TGGGGAGCGGCCCCCGGGCGGG#TCTGGGGCCTCCGCTCCCCT#.(((((((((.(((((((....#)))))))...))))))))).	2307	2327	1	-33.2	1
bta-miR-149-5p	NM_001001136	HDGFL1	TCTGGCTCCGTGTCTTCACTCCC#GGGAGTTTCGGAAGGGGTGAAGGATAAGGAGCCGGGG#(((((((((...((((((((((.#.))))))))))....))))))))).	1174	1211	1	-33.2	1
bta-miR-339a	XM_024976770	CHD5	TCCCTGTCCTCCAGGAGCTCAC#GTGGACAGGTCCTGAGTGTCAGGGGGCACCTGGTGGAGGACAGGGGT#(((((((((((((((.((((..#.)))).)))...)))))))))))).	7856	7903	1	-33.2	1
bta-miR-339a	XM_024976771	CHD5	TCCCTGTCCTCCAGGAGCTCAC#GTGGACAGGTCCTGAGTGTCAGGGGGCACCTGGTGGAGGACAGGGGT#(((((((((((((((.((((..#.)))).)))...)))))))))))).	7741	7788	1	-33.2	1
bta-miR-339a	XM_024992828	WNT7B	TCCCTGTCCTCCAGGAGCTCAC#TGGGTACTGGGGGGCAGGGGG#((((((((((((((..(((((.#))))).)))))))))))))).	3394	3415	1	-33.2	1
bta-miR-1343-5p	NM_001038176	CXXC5	TGGGGAGCGGCCCCCGGGCGGG#CCCTGTGGCCTGGGCCCCCTTGCCCATGGCCAGCTTCCTG#.(((((((((((((((((((((#)))....))))))).............)))).))))))).	2023	2063	1	-33.1	1
bta-miR-1343-5p	NM_001076855	DPF1	TGGGGAGCGGCCCCCGGGCGGG#CCCCCTTGGCAAATGGGTACCAGGGCCTTCTGCTCCCCT#.(((((((((((((((((.(((#.)))))))).............)))))....))))))).	1444	1483	1	-33.1	1
bta-miR-1343-5p	NM_001098920	TRAPPC2L	TGGGGAGCGGCCCCCGGGCGGG#CTCTCCTGGGGGTTGCTGGGGGCAGGGCCTCAT#((((((((((((((((((.(((#))).)))))))))))))..........))))).	506	539	1	-33.1	1
bta-miR-1343-5p	NM_001206980	C8H9orf3	TGGGGAGCGGCCCCCGGGCGGG#CCAGGCCCAAGGAGCTGCTGCTCCCCAC#(((((((((((((..((((.((#))..))))..))....))))))))))).	3037	3065	1	-33.1	1
bta-miR-1343-5p	XM_005218433	C18H16orf70	TGGGGAGCGGCCCCCGGGCGGG#CTCGTGGAGGGCTGGGCTGCTCCCTC#.((((((((((((((..(((((#)))))...)))...))))))))))).	2265	2291	1	-33.1	1
bta-miR-1343-5p	XM_010809035	NRL	TGGGGAGCGGCCCCCGGGCGGG#CCTGCCCTGTTCCAGCTTCCTGACTGCAGCCTAGGCCCTAGATGAGACCATGCACTGGTTCTGGGTTGCTCCCTC#.(((((((((((((((((((((#.)).))).))))....)))))))))))).	1938	2013	1	-33.1	1
bta-miR-149-5p	XM_024975918	PTPRJ	TCTGGCTCCGTGTCTTCACTCCC#GGGAGGAAGGCTTGCGGTGGCCAGGT#(((((((((((((((((.(((((#)))))))))))..)))).))))))).	6681	6707	1	-33.1	1
bta-miR-181b	XM_024996913	KCNQ5	AACATTCATTGCTGTCGGTGGGTT#AGCCCACTGGCAGCAGGAACTCTGAATGTA#.(((((((((((((((((((((((#))))))))))))))))......))))))).	5030	5060	1	-33.1	1
bta-miR-181b	XM_024996914	KCNQ5	AACATTCATTGCTGTCGGTGGGTT#AGCCCACTGGCAGCAGGAACTCTGAATGTA#.(((((((((((((((((((((((#))))))))))))))))......))))))).	5000	5030	1	-33.1	1
bta-miR-181b	XM_024996915	KCNQ5	AACATTCATTGCTGTCGGTGGGTT#AGCCCACTGGCAGCAGGAACTCTGAATGTA#.(((((((((((((((((((((((#))))))))))))))))......))))))).	4973	5003	1	-33.1	1
bta-miR-339a	NM_001102301	DDN	TCCCTGTCCTCCAGGAGCTCAC#TGAGCAGAGAGGCCTAGGTGGGATTAGGCTGGAGGGCAGGGGT#((((((((((((((...(((((#.)))))......)))))))))))))).	2209	2252	1	-33.1	1
bta-miR-339a	NM_001167809	ADSS	TCCCTGTCCTCCAGGAGCTCAC#GTGATGCAGGAAACACTCCTGGAGAGGCGGGGAA#(((((((((((((((((.....#.))))))))).)))))))).	1481	1515	1	-33.1	1
bta-miR-339a	XM_024981197	TPPP	TCCCTGTCCTCCAGGAGCTCAC#GTGAGAGATGGAACACAGGAGTCCGGAAGCACTTGGAGGACAGGGT#.((((((((((((((.(((..(#.)..))).)))))))))))))).	2134	2180	1	-33.1	1
bta-miR-345-5p	XM_002692501	RIPOR3	GCTGACTCCTAGTCCAGTGCT#AGTGCCGGCTGGTCCTGCTATGGGGAGGCTGAGGCTGGGAGTCAGCA#((((((((((((((((((.((#.))..)))).)))))))))))))).	3759	3806	1	-33.1	1
bta-miR-345-5p	XM_025001330	RIPOR3	GCTGACTCCTAGTCCAGTGCT#AGTGCCGGCTGGTCCTGCTATGGGGAGGCTGAGGCTGGGAGTCAGCA#((((((((((((((((((.((#.))..)))).)))))))))))))).	3216	3263	1	-33.1	1
bta-miR-1343-5p	NM_001046596	CCL24	TGGGGAGCGGCCCCCGGGCGGG#CCAGCCTGGGGAGCTGCATTCTTCT#.((((((((((((((((((.((#)).)))))))).)))))..))))).	1083	1108	1	-33	1
bta-miR-1343-5p	NM_001101180	APOLD1	TGGGGAGCGGCCCCCGGGCGGG#CCCAGAAGTAAAAGAAAGAATGTGCGTGGGGGCCTTGTGTCAATGCTTCCTG#.(((((((((((((((.(((.(#.).))).))))))))..........))))))).	2078	2130	1	-33	1
bta-miR-1343-5p	XM_002686466	INPP5B	TGGGGAGCGGCCCCCGGGCGGG#CCTGCTTCCAAGGCATACAGTGCCTTCCCTGTAGCTTGGGCCGAGCTCCCCAC#(((((((((((((....(((((#.))))).....)))))..)))))))).	3165	3218	1	-33	1
bta-miR-1343-5p	XM_005217108	FAM20B	TGGGGAGCGGCCCCCGGGCGGG#CCCGCCTCGTAAGACTGCTATACAGCAGGGGAGGGCCAGTTTTCCT#.(((((((((((((((((((((#)))))))......................)).))))).))))))).	4814	4860	1	-33	1
bta-miR-1343-5p	XM_005217109	FAM20B	TGGGGAGCGGCCCCCGGGCGGG#CCCGCCTCGTAAGACTGCTATACAGCAGGGGAGGGCCAGTTTTCCT#.(((((((((((((((((((((#)))))))......................)).))))).))))))).	4902	4948	1	-33	1
bta-miR-1343-5p	XM_005226025	SLC7A2	TGGGGAGCGGCCCCCGGGCGGG#CCAAGGGCCCTCTCCGACTCACGGGAAGGATGGCTGCTCCCTG#.(((((((((((((((((((((#.)))).).).))))......))))))))))).	6605	6648	1	-33	1
bta-miR-1343-5p	XM_010803802	INPP5B	TGGGGAGCGGCCCCCGGGCGGG#CCTGCTTCCAAGGCATACAGTGCCTTCCCTGTAGCTTGGGCCGAGCTCCCCAC#(((((((((((((....(((((#.))))).....)))))..)))))))).	2647	2700	1	-33	1
bta-miR-1343-5p	XM_010820288	SLC7A2	TGGGGAGCGGCCCCCGGGCGGG#CCAAGGGCCCTCTCCGACTCACGGGAAGGATGGCTGCTCCCTG#.(((((((((((((((((((((#.)))).).).))))......))))))))))).	6602	6645	1	-33	1
bta-miR-1343-5p	XM_024990225	INPP5B	TGGGGAGCGGCCCCCGGGCGGG#CCTGCTTCCAAGGCATACAGTGCCTTCCCTGTAGCTTGGGCCGAGCTCCCCAC#(((((((((((((....(((((#.))))).....)))))..)))))))).	2508	2561	1	-33	1
bta-miR-149-5p	NM_001098118	MRAS	TCTGGCTCCGTGTCTTCACTCCC#GGGGTGAGGACATGGCTCCCCTACACCTGTTTCTACAAGGGGCCAGC#.(((((((((((((((((((((.#))))))))))))).........................)))))))).	1950	1997	1	-33	1
bta-miR-149-5p	XM_005201888	MRAS	TCTGGCTCCGTGTCTTCACTCCC#GGGGTGAGGACATGGCTCCCCTACACCTGTTTCTACAAGGGGCCAGC#.(((((((((((((((((((((.#))))))))))))).........................)))))))).	2149	2196	1	-33	1
bta-miR-149-5p	XM_005201889	MRAS	TCTGGCTCCGTGTCTTCACTCCC#GGGGTGAGGACATGGCTCCCCTACACCTGTTTCTACAAGGGGCCAGC#.(((((((((((((((((((((.#))))))))))))).........................)))))))).	2208	2255	1	-33	1
bta-miR-149-5p	XM_005201890	MRAS	TCTGGCTCCGTGTCTTCACTCCC#GGGGTGAGGACATGGCTCCCCTACACCTGTTTCTACAAGGGGCCAGC#.(((((((((((((((((((((.#))))))))))))).........................)))))))).	2117	2164	1	-33	1
bta-miR-188	NM_001075366	BAG6	CATCCCTTGCATGGTGGAGGGT#GCCCTCCATCATCAGGGGAC#..(((((((.((((((((((((#))))))))))))))))))).	3671	3691	1	-33	1
bta-miR-339a	NM_001206761	OLIG1	TCCCTGTCCTCCAGGAGCTCAC#GTGGGCCTACACCTGCCGAGCCAGGGAACCAAGGGGCTGCTCTCGGAGGGCGGGGGT#((((((((((((((.(((((..#.))))).))...)))))))))))).	1124	1181	1	-33	1
bta-miR-339a	XM_005215274	ZNF623	TCCCTGTCCTCCAGGAGCTCAC#GTGAATGACTGTCCGCTCACTTGGGGGGCTGCAGGGGGGCGGGGGG#((((((((((((.(.(((((..#.))))).).)))))))))))).	2774	2820	1	-33	1
bta-miR-339a	XM_024976788	PRDM16	TCCCTGTCCTCCAGGAGCTCAC#GTGGGTTCTTGGCGGGCGGGA#..(((((((.((((((((((((#)))))))))))).))))))).	5659	5680	1	-33	1
bta-miR-1343-5p	NM_001076374	DUSP3	TGGGGAGCGGCCCCCGGGCGGG#CGGCCCTGGGCCGCTTTTACCCT#.((((((((((((..((((.(.#).)))).)))))))))...))).	928	951	1	-32.9	1
bta-miR-1343-5p	NM_001206578	HMGCS1	TGGGGAGCGGCCCCCGGGCGGG#CTGTGGTATGGAAAACATGGTACCTTTGGGGGCTATGGGTCTGCTCCCTAG#((((((((((((((((((.((.#.))))))))))))........)))))))).	2468	2519	1	-32.9	1
bta-miR-1343-5p	XM_005208480	UPF1	TGGGGAGCGGCCCCCGGGCGGG#CCGGAAGGTGGCTGTTCCCCGG#((((((((((((.((...(((.#)))...)).)))))))))))).	4332	4354	1	-32.9	1
bta-miR-1343-5p	XM_005220941	DUSP3	TGGGGAGCGGCCCCCGGGCGGG#CGGCCCTGGGCCGCTTTTACCCT#.((((((((((((..((((.(.#).)))).)))))))))...))).	851	874	1	-32.9	1
bta-miR-1343-5p	XM_010802985	PGLYRP3	TGGGGAGCGGCCCCCGGGCGGG#CTCAGAGCTTGGGGGCTCTGCAGCCTCCCTCCCTGGGCTCCTCC#.((((((((((((((((((...#.)))))))))))...................))))))).	3004	3048	1	-32.9	1
bta-miR-1343-5p	XM_010802986	PGLYRP3	TGGGGAGCGGCCCCCGGGCGGG#CTCAGAGCTTGGGGGCTCTGCAGCCTCCCTCCCTGGGCTCCTCC#.((((((((((((((((((...#.)))))))))))...................))))))).	2896	2940	1	-32.9	1
bta-miR-1343-5p	XM_010810373	NR6A1	TGGGGAGCGGCCCCCGGGCGGG#CCATGTCTGGGGAGTCCTTCCCAC#(((((((.((((((((((((((#)).))))))))).)))))))))).	6383	6407	1	-32.9	1
bta-miR-1343-5p	XM_015458664	TMEM95	TGGGGAGCGGCCCCCGGGCGGG#CCTGCCCTCGTGGCCCTTCCCT#.((((((.(((((..(((((((#)))))))..).)))))))))).	690	712	1	-32.9	1
bta-miR-1343-5p	XM_024999570	NR6A1	TGGGGAGCGGCCCCCGGGCGGG#CCATGTCTGGGGAGTCCTTCCCAC#(((((((.((((((((((((((#)).))))))))).)))))))))).	6210	6234	1	-32.9	1
bta-miR-149-5p	XM_002691489	CMPK2	TCTGGCTCCGTGTCTTCACTCCC#GGAGTGGTCTGCATGGAGCTAGAT#(((((((((((((..(((((((.#)))))))...))))))))))))).	2377	2401	1	-32.9	1
bta-miR-149-5p	XM_024983332	ZXDC	TCTGGCTCCGTGTCTTCACTCCC#GGGAGAGTGGGCAGTGGAGCCAGGT#(((((((((((((((.(.(((((#))))).).))))).)))))))))).	2823	2848	1	-32.9	1
bta-miR-188	XM_010805628	TSPAN9	CATCCCTTGCATGGTGGAGGGT#GCCCTTTGTGGGCTGGGAGGCTCCCCTTCCACCCCTTGCGGGGGATT#.((((((((((.(((((((((.#.)))))))))...)))))))))).	2255	2302	1	-32.9	1
bta-miR-188	XM_010805629	TSPAN9	CATCCCTTGCATGGTGGAGGGT#GCCCTTTGTGGGCTGGGAGGCTCCCCTTCCACCCCTTGCGGGGGATT#.((((((((((.(((((((((.#.)))))))))...)))))))))).	1904	1951	1	-32.9	1
bta-miR-188	XM_015471331	TSPAN9	CATCCCTTGCATGGTGGAGGGT#GCCCTTTGTGGGCTGGGAGGCTCCCCTTCCACCCCTTGCGGGGGATT#.((((((((((.(((((((((.#.)))))))))...)))))))))).	1911	1958	1	-32.9	1
bta-miR-1343-5p	XM_005216880	SELL	TGGGGAGCGGCCCCCGGGCGGG#GCCTGGTGGGCTGCAGTCCTTG#.((((((((((((((((((...#)))))).)))))))..))))).	1905	1927	1	-32.8	1
bta-miR-1343-5p	XM_024989876	ATF6	TGGGGAGCGGCCCCCGGGCGGG#CCCTTGTGCTACCTACTGAGTCAGATGTCAGGGGCTGCTTCCCC#.(((((((((((((..((((..#.)))).))))))))))))).	4747	4791	1	-32.8	1
bta-miR-149-5p	XM_024996601	TXLNB	TCTGGCTCCGTGTCTTCACTCCC#GGGGGTGGAGGCACTGAGGGCCCTCAGAC#(((((((((((((((((((((((#)))))))))))))).).)))))...))).	3268	3297	1	-32.8	1
bta-miR-339a	NM_001075480	C11H2orf50	TCCCTGTCCTCCAGGAGCTCAC#GGGCTCCTGGCTCATCGTCACACCTGAGAAGGACAGGA#..((((((((((((((((((..#))))))))))...................)))))))).	796	834	1	-32.8	1
bta-miR-339a	NM_001257089	C11H2orf50	TCCCTGTCCTCCAGGAGCTCAC#GGGCTCCTGGCTCATCGTCACACCTGAGAAGGACAGGA#..((((((((((((((((((..#))))))))))...................)))))))).	756	794	1	-32.8	1
bta-miR-339a	XM_005223111	PRSS46P	TCCCTGTCCTCCAGGAGCTCAC#AGTTCCTCCTCCCTCCCCAGCAGGAATGAGTGAGGATGGGGGGCAGGGAG#(((((((((((((....(((((#.)))))..))))))))))))).	1831	1881	1	-32.8	1
bta-miR-339a	XM_015461506	ATP2B3	TCCCTGTCCTCCAGGAGCTCAC#TGAGCCGCTGGGGGACAGCTGGGAT#((((((((((((((..(((((.#)))))..))))))))))...)))).	5635	5660	1	-32.8	1
bta-miR-339a	XM_015461509	ATP2B3	TCCCTGTCCTCCAGGAGCTCAC#TGAGCCGCTGGGGGACAGCTGGGAT#((((((((((((((..(((((.#)))))..))))))))))...)))).	5789	5814	1	-32.8	1
bta-miR-339a	XM_024978464	MAG	TCCCTGTCCTCCAGGAGCTCAC#GTGGGCTCCCTTCCTCCCCAAAGTCGTGGGGGCTGGGGCAGGGAA#((((((((((((((((((((((#))))))))).................)))))).....))))))).	2127	2172	1	-32.8	1
bta-miR-1343-5p	NM_001034429	RNASEK	TGGGGAGCGGCCCCCGGGCGGG#GTTGGGGTTGGCCGTTCCCTG#.((((((((((((((.(((...#))).)))..))))))))))).	596	617	1	-32.7	1
bta-miR-1343-5p	NM_001102480	TMEM43	TGGGGAGCGGCCCCCGGGCGGG#CCCGGCCCCAAGTGGCTGCTCCTGGG#(.((((((((((.(.(((((((#)))).)))...).)))))))))).).	2438	2464	1	-32.7	1
bta-miR-1343-5p	NM_001193240	AP3M2	TGGGGAGCGGCCCCCGGGCGGG#GGCTGGGACGCCGCTCCCA#..(((((((((.(((((.(...#).)))))..))))))))).	2011	2030	1	-32.7	1
bta-miR-1343-5p	XM_005222015	RPP25	TGGGGAGCGGCCCCCGGGCGGG#CCTGTCAAAGAGACTGGCACGGGCTGCTCTCCC#.(((((((((((((((((((((#)))))........))))...)))))))))))).	2463	2496	1	-32.7	1
bta-miR-1343-5p	XM_010812085	SLCO5A1	TGGGGAGCGGCCCCCGGGCGGG#CCCTCCTCCAGGGGTTGTTCCCA#..((((((((((((.(((.(((#))).)))...)))))))))))).	8010	8033	1	-32.7	1
bta-miR-1343-5p	XM_010812086	SLCO5A1	TGGGGAGCGGCCCCCGGGCGGG#CCCTCCTCCAGGGGTTGTTCCCA#..((((((((((((.(((.(((#))).)))...)))))))))))).	7850	7873	1	-32.7	1
bta-miR-149-5p	NM_001206287	UNC119B	TCTGGCTCCGTGTCTTCACTCCC#GGAGTGGAGCAGAGGATGGGGCCAGGA#(((((((((((.((((((((((.#)))))))))....).))))))))))).	1235	1262	1	-32.7	1
bta-miR-339a	XM_005220391	GAS7	TCCCTGTCCTCCAGGAGCTCAC#GAGCTGCTGGGGATGGAGGCGGGGAT#((((((((((((((.(((((..#))))).)))))).....)))))))).	6064	6090	1	-32.7	1
bta-miR-339a	XM_005220392	GAS7	TCCCTGTCCTCCAGGAGCTCAC#GAGCTGCTGGGGATGGAGGCGGGGAT#((((((((((((((.(((((..#))))).)))))).....)))))))).	5919	5945	1	-32.7	1
bta-miR-339a	XM_005220393	GAS7	TCCCTGTCCTCCAGGAGCTCAC#GAGCTGCTGGGGATGGAGGCGGGGAT#((((((((((((((.(((((..#))))).)))))).....)))))))).	5795	5821	1	-32.7	1
bta-miR-339a	XM_005220394	GAS7	TCCCTGTCCTCCAGGAGCTCAC#GAGCTGCTGGGGATGGAGGCGGGGAT#((((((((((((((.(((((..#))))).)))))).....)))))))).	5808	5834	1	-32.7	1
bta-miR-339a	XM_010816046	GAS7	TCCCTGTCCTCCAGGAGCTCAC#GAGCTGCTGGGGATGGAGGCGGGGAT#((((((((((((((.(((((..#))))).)))))).....)))))))).	5927	5953	1	-32.7	1
bta-miR-339a	XM_024978225	ATF5	TCCCTGTCCTCCAGGAGCTCAC#GAGGTGCGGGAGGGCAGGGAC#((((((((((((.(.(.(((..#))).).).)))))))))))).	2240	2261	1	-32.7	1
bta-miR-1343-5p	NM_001075299	BIN3	TGGGGAGCGGCCCCCGGGCGGG#CCTGGCCTCGGGCCAGAGCCTGGACTGTCAGCTCCCTAG#(((((((((((((..((.((((#)))).))..)))))................)))))))).	1100	1139	1	-32.6	1
bta-miR-1343-5p	NM_001082617	FBXO36	TGGGGAGCGGCCCCCGGGCGGG#CCCGCCTCCATGGGGAGGCGATGGTGGTTTTGCCTCTCCGCCT#.((((((.((((((((((((((#)))))))....))))................))).)))).)).	834	877	1	-32.6	1
bta-miR-1343-5p	NM_001098118	MRAS	TGGGGAGCGGCCCCCGGGCGGG#CTGCTTCTGGGCCCTCCCCC#.((((((.(((((..((((((.#))))))..))))))))))).	2873	2893	1	-32.6	1
bta-miR-1343-5p	NM_001191189	TNFAIP2	TGGGGAGCGGCCCCCGGGCGGG#CCTGCCTGAGGACTGCCCTGCTCAGGCTGGGTCTCCAGCCTCCCCAG#((((((((((((((((((((((#)))))))).)).............)))))..........))))))).	2310	2357	1	-32.6	1
bta-miR-1343-5p	XM_005201888	MRAS	TGGGGAGCGGCCCCCGGGCGGG#CTGCTTCTGGGCCCTCCCCC#.((((((.(((((..((((((.#))))))..))))))))))).	3072	3092	1	-32.6	1
bta-miR-1343-5p	XM_005201889	MRAS	TGGGGAGCGGCCCCCGGGCGGG#CTGCTTCTGGGCCCTCCCCC#.((((((.(((((..((((((.#))))))..))))))))))).	3131	3151	1	-32.6	1
bta-miR-1343-5p	XM_005201890	MRAS	TGGGGAGCGGCCCCCGGGCGGG#CTGCTTCTGGGCCCTCCCCC#.((((((.(((((..((((((.#))))))..))))))))))).	3040	3060	1	-32.6	1
bta-miR-1343-5p	XM_025001193	EFCAB8	TGGGGAGCGGCCCCCGGGCGGG#CTCGCCCTGGCTCTCCCCAC#(((((((.((((...(((((((#))))))).))))))))))).	6597	6617	1	-32.6	1
bta-miR-149-5p	NM_001206502	DNMT3A	TCTGGCTCCGTGTCTTCACTCCC#GGGGGTGGGGTGATGCGGGGTCGGT#.((((((((((((((((((((((#)))))))))..))))))))))))).	9761	9786	1	-32.6	1
bta-miR-339a	NM_001077871	SLC25A29	TCCCTGTCCTCCAGGAGCTCAC#GTGAGCTCCGGCAGCCTGGGTACAGCTGGCACATCGTGGCCGTGAGACCGGACAGGGAA#((((((((((((((((((((((#))))))))).......)))).............................))))))))).	2226	2285	1	-32.6	1
bta-miR-339a	XM_024982474	ZDHHC18	TCCCTGTCCTCCAGGAGCTCAC#GAGCAGCCTGAGCCGTGGGGACGGGGAG#(((((((((.(((.(.(((((.#.)))))).)))))))))))).	2356	2384	1	-32.6	1
bta-miR-1343-5p	NM_001034343	MRPS7	TGGGGAGCGGCCCCCGGGCGGG#CTGCCGGAAACGGTGTGAGCCTGCGGGTTAAGGGAGCCGTTCCCTC#.((((((((((.(((..(((((#.))))).......))).)))))))))).	796	842	1	-32.5	1
bta-miR-1343-5p	NM_001034401	ACADS	TGGGGAGCGGCCCCCGGGCGGG#CCGCCTTGGGGCTGGGTCGTTATGGAAGCCTTCCTG#.(((((((((((((.((((((.#)))))).)))))))...............)))))).	1814	1850	1	-32.5	1
bta-miR-1343-5p	NM_001075436	HP1BP3	TGGGGAGCGGCCCCCGGGCGGG#CCATGACCCCTTTGGGCCGCTTTCCCAC#(((((((((((((..(((.((.#.)))))..))))))))).)))).	2395	2423	1	-32.5	1
bta-miR-1343-5p	XM_005227227	SPDYC	TGGGGAGCGGCCCCCGGGCGGG#CCCGGGGAGGGTGGCTCCCTC#.(((((((.((((((...((((#)))).)).)))).))))))).	2522	2543	1	-32.5	1
bta-miR-1343-5p	XM_025000559	HP1BP3	TGGGGAGCGGCCCCCGGGCGGG#CCATGACCCCTTTGGGCCGCTTTCCCAC#(((((((((((((..(((.((.#.)))))..))))))))).)))).	2557	2585	1	-32.5	1
bta-miR-149-5p	NM_001098882	CHAC1	TCTGGCTCCGTGTCTTCACTCCC#GGGAGTGCCTACATGGACATGGGGGCCAGGT#(((((((((((((((.(((((((#))))))).......)))))))))).))))).	829	860	1	-32.5	1
bta-miR-149-5p	XM_010819638	NYAP1	TCTGGCTCCGTGTCTTCACTCCC#GGAGAGTGGAGTCGGGAGGGCCAGAG#(((((((((.((.((((((((((#)).)))))))).)).).)))))))).	3924	3950	1	-32.5	1
bta-miR-149-5p	XM_010819641	NYAP1	TCTGGCTCCGTGTCTTCACTCCC#GGAGAGTGGAGTCGGGAGGGCCAGAG#(((((((((.((.((((((((((#)).)))))))).)).).)))))))).	3387	3413	1	-32.5	1
bta-miR-339a	XM_005204070	CSF1	TCCCTGTCCTCCAGGAGCTCAC#GAGCTCCTGGACTCGGGAGAGCAGGGC#.(((((((((((((((((((..#)))))))))))...))....)))))).	2284	2311	1	-32.5	1
bta-miR-1343-5p	NM_001035455	PDLIM1	TGGGGAGCGGCCCCCGGGCGGG#CCCGCCCAGCACTGCTCTCCAT#((((((((((.....(((((((#)))))))....)))))))))).	1104	1126	1	-32.4	1
bta-miR-1343-5p	NM_001081727	CLIC2	TGGGGAGCGGCCCCCGGGCGGG#CTGGAGTGGGTTGTCATGCCCTCCTCCGGGGGGTCTTCCCGA#(((((((.(.((((((((.(((#.)))...)))))))).)))))))).	2365	2407	1	-32.4	1
bta-miR-1343-5p	NM_174396	MYO1C	TGGGGAGCGGCCCCCGGGCGGG#TCCCCTGGGGGCTAAAACCACCCTTGCCTCCCTC#.(((((((((((((((((.(((#)))))))))))))............)).))))).	3821	3855	1	-32.4	1
bta-miR-1343-5p	XM_002687653	C5H12orf56	TGGGGAGCGGCCCCCGGGCGGG#GCTTGGGGGTCTCTTTCCCAC#(((((((.(((((((((((...#)))))))))))..))))))).	3500	3521	1	-32.4	1
bta-miR-1343-5p	XM_002691137	ANKRD23	TGGGGAGCGGCCCCCGGGCGGG#CCCAGGTGCTGGGGGTTGCTTGTGGCCCAC#((((((((((((((((((((((#)))..)).)))))))))))))....)))).	2039	2069	1	-32.4	1
bta-miR-1343-5p	XM_002698356	IFIT2	TGGGGAGCGGCCCCCGGGCGGG#GTCCGGGGGCTCAGTAAAGGGGCTATTTCCCAA#(((((((((((((((((((...#)))))))))))..........)))...))))).	1814	1847	1	-32.4	1
bta-miR-1343-5p	XM_005212392	ANKRD23	TGGGGAGCGGCCCCCGGGCGGG#CCCAGGTGCTGGGGGTTGCTTGTGGCCCAC#((((((((((((((((((((((#)))..)).)))))))))))))....)))).	2154	2184	1	-32.4	1
bta-miR-1343-5p	XM_005220064	MYO1C	TGGGGAGCGGCCCCCGGGCGGG#TCCCCTGGGGGCTAAAACCACCCTTGCCTCCCTC#.(((((((((((((((((.(((#)))))))))))))............)).))))).	3971	4005	1	-32.4	1
bta-miR-1343-5p	XM_024979610	MYO1C	TGGGGAGCGGCCCCCGGGCGGG#TCCCCTGGGGGCTAAAACCACCCTTGCCTCCCTC#.(((((((((((((((((.(((#)))))))))))))............)).))))).	3798	3832	1	-32.4	1
bta-miR-1343-5p	XM_024982737	TEX46	TGGGGAGCGGCCCCCGGGCGGG#CCGCCTGCTGGGGGCTCTCAAATCCAG#(((((((.(((((((((((((.#))))))...))))))))))...)))).	870	897	1	-32.4	1
bta-miR-188	XM_015474218	LOC101902869	CATCCCTTGCATGGTGGAGGGT#CCCTCCCTGTGCAAGGGGC#..((((((((((((.((((((.#)))))))))))))))))).	1997	2016	1	-32.4	1
bta-miR-1343-5p	NM_001034488	BDH2	TGGGGAGCGGCCCCCGGGCGGG#CCTGCTGGGAAGGTGGGCCCTTCCTG#.((((((.(((((((.((((((#)))))).)).....))))))))))).	1013	1039	1	-32.3	1
bta-miR-1343-5p	NM_001034664	PDZD3	TGGGGAGCGGCCCCCGGGCGGG#CCTGGAAGAGGGTGGGGCCAGAGCCCTCAGGTGGGCCCATGAAGGAGCTTCCCAT#(((((((((((((((((((.((#.))...))))...)).))))).........)))))))).	1698	1753	1	-32.3	1
bta-miR-1343-5p	NM_001038581	C29H11orf98	TGGGGAGCGGCCCCCGGGCGGG#CTTGAGCAAAGGCAACAAGAAGTTAAGCTCCCTGGTGGCCCTGTCTCCCCAG#((((((((((((.(((((.(((#.)))))))).))))..).))))))).	755	807	1	-32.3	1
bta-miR-1343-5p	NM_001102145	ZFAND3	TGGGGAGCGGCCCCCGGGCGGG#GCTGGGGGGTGGGGAGGGCTTGTTCCCCT#.((((((((((((((.(((...#))).))))))..........)))))))).	2649	2678	1	-32.3	1
bta-miR-1343-5p	NM_001192056	USP5	TGGGGAGCGGCCCCCGGGCGGG#CCGCCCAGCATGAGGAATGGGGCTGAGGGATGGACACCTCCCTG#.(((((((((((((.((((((.#))))))............)))))))............)))))).	2718	2762	1	-32.3	1
bta-miR-1343-5p	NM_174597	SCARB1	TGGGGAGCGGCCCCCGGGCGGG#TTTGCCCTGAGAGGCCGCCACTGTCCCCAA#((((((((((((((.(((((((#))))))).).).)))))).....)))))).	2082	2112	1	-32.3	1
bta-miR-1343-5p	XM_002695630	UNC45B	TGGGGAGCGGCCCCCGGGCGGG#GCCCAGAGGGAGACTGGGGCTGCTCCTG#..((((((((((((.((((...#))))...........)))))))))))).	2899	2927	1	-32.3	1
bta-miR-1343-5p	XM_005215432	PLAG1	TGGGGAGCGGCCCCCGGGCGGG#CTTGTCTGGGGACCACGTCCCCT#.((((((.((.(((((((((((#))))))))))).)).).))))).	2935	2958	1	-32.3	1
bta-miR-1343-5p	XM_024983069	VWA5B1	TGGGGAGCGGCCCCCGGGCGGG#CTTGCCCACCCCGCTCCCCAA#((((((((((.....(((((((#)))))))...)))))))))).	4977	4998	1	-32.3	1
bta-miR-1343-5p	XM_024987399	OSBPL5	TGGGGAGCGGCCCCCGGGCGGG#CCCCTGGCGAGGCGCTGGCCTTTCCCACAGGGCCCTCCCCC#.((((((.((((((((((.((.#)))))))......................))))))))))).	2812	2853	1	-32.3	1
bta-miR-149-5p	NM_001083460	ZNF19	TCTGGCTCCGTGTCTTCACTCCC#GGGCATGTTTAGGGGAGGTGGAGACACTAGGAGCAGTCAGGT#(((((((((((((((((((((((#.))))).)))))))))..)))))...)))).	2806	2848	1	-32.3	1
bta-miR-149-5p	XM_024978344	ZNF19	TCTGGCTCCGTGTCTTCACTCCC#GGGCATGTTTAGGGGAGGTGGAGACACTAGGAGCAGTCAGGT#(((((((((((((((((((((((#.))))).)))))))))..)))))...)))).	2758	2800	1	-32.3	1
bta-miR-149-5p	XM_024978345	ZNF19	TCTGGCTCCGTGTCTTCACTCCC#GGGCATGTTTAGGGGAGGTGGAGACACTAGGAGCAGTCAGGT#(((((((((((((((((((((((#.))))).)))))))))..)))))...)))).	2887	2929	1	-32.3	1
bta-miR-188	XM_005222693	ATXN7	CATCCCTTGCATGGTGGAGGGT#GCCAGTAGTTCTAGGACCTGCCTCCTTTACCATGTAAGGGAC#..(((((((((((((((((((.#.))))))))))))))))))).	7897	7939	1	-32.3	1
bta-miR-188	XM_024983197	ATXN7	CATCCCTTGCATGGTGGAGGGT#GCCAGTAGTTCTAGGACCTGCCTCCTTTACCATGTAAGGGAC#..(((((((((((((((((((.#.))))))))))))))))))).	6078	6120	1	-32.3	1
bta-miR-339a	NM_001205384	INO80	TCCCTGTCCTCCAGGAGCTCAC#GTGATTTCCTGGGGGGCCCGGAAGGGAG#(((((((((((((((((.((((#)))).)))))))))))).....))))).	5423	5451	1	-32.3	1
bta-miR-339a	XM_024997339	INO80	TCCCTGTCCTCCAGGAGCTCAC#GTGATTTCCTGGGGGGCCCGGAAGGGAG#(((((((((((((((((.((((#)))).)))))))))))).....))))).	5802	5830	1	-32.3	1
bta-miR-339a	XM_024997341	INO80	TCCCTGTCCTCCAGGAGCTCAC#GTGATTTCCTGGGGGGCCCGGAAGGGAG#(((((((((((((((((.((((#)))).)))))))))))).....))))).	5605	5633	1	-32.3	1
bta-miR-1343-5p	NM_001014850	COMMD5	TGGGGAGCGGCCCCCGGGCGGG#TCGCCCAGGCGGCTGTCTCAGATGGGCTCTCCGG#((((((((((((((.((((((.#)))))).)).))))...........)))))))).	1054	1088	1	-32.2	1
bta-miR-1343-5p	NM_001035436	LSM4	TGGGGAGCGGCCCCCGGGCGGG#CCCACCCAGAGGCTGCTTTCCT#.(((((((((((.(.(((.(((#))).))).).))))))))))).	546	568	1	-32.2	1
bta-miR-1343-5p	NM_001081581	ABAT	TGGGGAGCGGCCCCCGGGCGGG#CCTGGTCGGGGGGAAACCCTTTCTCTAGCTTCTGCTCATCCAC#(((((((((((((((((.((((#)))).)))))))...................)))))).)))).	2509	2552	1	-32.2	1
bta-miR-1343-5p	NM_001144089	ATP4A	TGGGGAGCGGCCCCCGGGCGGG#CCCGCAACAACTCAACCTCGGAGAGGCCTTCCCCAC#(((((((.((((((((((((((#)))))............)))).).))))))))))).	3255	3291	1	-32.2	1
bta-miR-1343-5p	NM_001166575	KRT14	TGGGGAGCGGCCCCCGGGCGGG#CCCAAGTGGACACAGATTTCCCTGGGGGATCCCTTCTCCTGTCCCCGCCTCCCCC#.(((((((((((((((((.(((#.)))))))))))................)))).))))).	1638	1693	1	-32.2	1
bta-miR-1343-5p	NM_001192762	MYH9	TGGGGAGCGGCCCCCGGGCGGG#CTGCCCGGAGACGGACATCAGTGACTCCGCCTCCCCT#.((((((((((((((((((((.#)))))))).)..))............)))).))))).	5996	6033	1	-32.2	1
bta-miR-1343-5p	NM_001206158	ZDHHC22	TGGGGAGCGGCCCCCGGGCGGG#TCCGTCCCTTGGGTGCCTGCTTTCCCCC#.(((((((((((((.(((((((#)))))))...))).))).))..))))).	1045	1073	1	-32.2	1
bta-miR-1343-5p	XM_005221958	EDC3	TGGGGAGCGGCCCCCGGGCGGG#CCTGTTTGGGGGTCTGTGCTGGCTCTGGTCCAG#((((((((((((((((((((((#)))))))))))))).......)))))...))).	2093	2126	1	-32.2	1
bta-miR-1343-5p	XM_005221959	EDC3	TGGGGAGCGGCCCCCGGGCGGG#CCTGTTTGGGGGTCTGTGCTGGCTCTGGTCCAG#((((((((((((((((((((((#)))))))))))))).......)))))...))).	2197	2230	1	-32.2	1
bta-miR-1343-5p	XM_024984642	ABAT	TGGGGAGCGGCCCCCGGGCGGG#CCTGGTCGGGGGGAAACCCTTTCTCTAGCTTCTGCTCATCCAC#(((((((((((((((((.((((#)))).)))))))...................)))))).)))).	2681	2724	1	-32.2	1
bta-miR-1343-5p	XM_024990910	SKAP2	TGGGGAGCGGCCCCCGGGCGGG#CCTGTTTCTACCCTTTGGGGGCCTAGTTCCTTT#.(((((((((((((((((.(((#.)))))))))))))..))))))).	2126	2159	1	-32.2	1
bta-miR-149-5p	XM_002697753	LDLRAD4	TCTGGCTCCGTGTCTTCACTCCC#GGGAGAGGAGGACAGGGGCTAGT#.((((((((.(((((((.(((((#)))))..))))))))))))))).	4055	4078	1	-32.2	1
bta-miR-149-5p	XM_005224322	LDLRAD4	TCTGGCTCCGTGTCTTCACTCCC#GGGAGAGGAGGACAGGGGCTAGT#.((((((((.(((((((.(((((#)))))..))))))))))))))).	4387	4410	1	-32.2	1
bta-miR-149-5p	XM_024984582	LDLRAD4	TCTGGCTCCGTGTCTTCACTCCC#GGGAGAGGAGGACAGGGGCTAGT#.((((((((.(((((((.(((((#)))))..))))))))))))))).	4156	4179	1	-32.2	1
bta-miR-339a	NM_001083444	FADS2	TCCCTGTCCTCCAGGAGCTCAC#AGCTCCAGGGGAGGGCGGGGC#.(((((((((((.((((((...#))))))...))))))))))).	2726	2747	1	-32.2	1
bta-miR-339a	XM_015472911	CCDC170	TCCCTGTCCTCCAGGAGCTCAC#GTGACCAAGGGGCTCTGCTGGGGGGCGGGT#..((((((((((((((((((..#.))))))..)))))))))))).	3734	3764	1	-32.2	1
bta-miR-339a	XM_024983855	GLP1R	TCCCTGTCCTCCAGGAGCTCAC#GTGGGAGAGACTCTCCCAGGGACTGGGGGGCAGGGGG#((((((((((((((((((((..#.))).))).........)))))))))))))).	1489	1526	1	-32.2	1
bta-miR-339a	XM_025001232	EPB41L1	TCCCTGTCCTCCAGGAGCTCAC#GTGGGGTCCCCATATGGAGAGGCAGGGGT#((((((((((((((((.(((((#))))).))).....))))).)))))))).	3564	3593	1	-32.2	1
bta-miR-1343-5p	NM_001205793	IRF2	TGGGGAGCGGCCCCCGGGCGGG#TCTCCCAGGGCTGCTCCCTC#.((((((((((((..(((.((.#)).))).)))))))))))).	1456	1476	1	-32.1	1
bta-miR-1343-5p	XM_015475158	ZBTB37	TGGGGAGCGGCCCCCGGGCGGG#CTCGTTCGGTGTCTTATAGCCCTTTGGGCCCTCCTCT#.((((((.((((((((((((((#)))))))))................))))))))))).	11792	11829	1	-32.1	1
bta-miR-1343-5p	XM_024986198	IRF2	TGGGGAGCGGCCCCCGGGCGGG#TCTCCCAGGGCTGCTCCCTC#.((((((((((((..(((.((.#)).))).)))))))))))).	1309	1329	1	-32.1	1
bta-miR-1343-5p	XM_024989584	DEDD	TGGGGAGCGGCCCCCGGGCGGG#CCCTTTCCACTCTCTCCTGGCCTCTGGTGCTGCTCCTCT#.((((((((((((..((((.((#.)).))))..)).)))))))))).	1580	1619	1	-32.1	1
bta-miR-1343-5p	XM_025001756	DEPTOR	TGGGGAGCGGCCCCCGGGCGGG#CCCAGCCCAGGCTGCATCCTCAC#((((((((((((...(((((((#))).)))).)))))).)))))).	3456	3479	1	-32.1	1
bta-miR-149-5p	XM_003586053	LMBR1L	TCTGGCTCCGTGTCTTCACTCCC#GGGGTGGGGGCAGGGGAGGGTCAGAG#(((((((((.((((((((((((.#)))))))))))).))...))))))).	2146	2172	1	-32.1	1
bta-miR-149-5p	XM_024983893	RAB44	TCTGGCTCCGTGTCTTCACTCCC#GGGACTTTTCTGAGTAATAAGGTTGGTGGGGTGGGGATGGGGGGGCCAGT#.((((((((.((((((((((((.#.))))))))))))..)))))))).	3256	3306	1	-32.1	1
bta-miR-339a	NM_174461	SFRP5	TCCCTGTCCTCCAGGAGCTCAC#TGAGCTACTTGGGGGACAGTTCCCGGAC#(((((((((((((((((((((.#)))))).)))))))))))).....))).	1400	1428	1	-32.1	1
bta-miR-339a	XM_005216373	EHF	TCCCTGTCCTCCAGGAGCTCAC#GTAAGCTCTGTGAGGGCAGGGAT#(((((((((((..((((((.((#)).))))))..))))))))))).	3923	3946	1	-32.1	1
bta-miR-339a	XM_024986326	CSMD1	TCCCTGTCCTCCAGGAGCTCAC#GAGCCCATGGAGGGCGGGA#..(((((((((((((.((((..#)))))).))))))))))).	13425	13444	1	-32.1	1
bta-miR-1343-5p	NM_001013599	TAGLN2	TGGGGAGCGGCCCCCGGGCGGG#CCTGCCCTGGCAGAGGCCCCCAGGCTTCTCAT#((((((((((((((.(((((((#))))))).))....)))).....)))))))).	1159	1191	1	-32	1
bta-miR-1343-5p	NM_001035081	RAB7A	TGGGGAGCGGCCCCCGGGCGGG#CCCGCCTGGGGTGGAGTCTGCGCTGGAAGCTTTTCCTTT#.((((((.((((((((((((((#))))))))))).................))).)))))).	910	949	1	-32	1
bta-miR-1343-5p	XM_002687764	EMP1	TGGGGAGCGGCCCCCGGGCGGG#CCGTTGGCTGGGACGGGTGCTCCCTG#.((((((((.(((((((((((.#))))...)))))..)).)))))))).	925	951	1	-32	1
bta-miR-1343-5p	XM_005212528	ADD2	TGGGGAGCGGCCCCCGGGCGGG#CCTGCTTTGTGGGTGATTGATCTCCACAGGCTGCTCCACCT#.(((((((((((((((((((((#))))))...))))...............))))))))).)).	8146	8187	1	-32	1
bta-miR-1343-5p	XM_005220965	FAM187A	TGGGGAGCGGCCCCCGGGCGGG#CTTGCCTGAGGCTGCTTCCTG#.(((((((((((..((((((((#)))))))).))))))))))).	3136	3157	1	-32	1
bta-miR-1343-5p	XM_025001939	ZNF7	TGGGGAGCGGCCCCCGGGCGGG#CTCAGCCTGATTGGCTGCTTCCCT#.(((((((((((..((((((((#))).)))))...))))))))))).	3742	3766	1	-32	1
bta-miR-149-5p	NM_001037607	ARFRP1	TCTGGCTCCGTGTCTTCACTCCC#GGGGGTGAAGGCCGGGGTTGCTCTCAGGT#((((((((((.((((((((((((#))))))))))))))))))......)))).	1430	1459	1	-32	1
bta-miR-339a	XM_024990708	ADAM22	TCCCTGTCCTCCAGGAGCTCAC#GGTTCTCAGGGTGTGCTTCAGGCTGGAGGGCAGGTGAG#((((((((((((((((((.(((#.))).))))....)))))))))))).)).	8467	8505	1	-32	1
bta-miR-1343-5p	NM_001024517	CXXC1	TGGGGAGCGGCCCCCGGGCGGG#TGTGCCTGGGTGGGACTGTGGAGTCTGCTCTCCGT#((((((((((((((((((((.(#).)))))))).))...........)))))))))).	2253	2288	1	-31.9	1
bta-miR-1343-5p	NM_001075649	NAA60	TGGGGAGCGGCCCCCGGGCGGG#CCCCCCCGGCATCTGGCGGGCGCCGCCTTCCTG#.(((((((((((((((((.(((#.)))))))).........)).))))).))))).	915	948	1	-31.9	1
bta-miR-1343-5p	NM_001077004	SNU13	TGGGGAGCGGCCCCCGGGCGGG#CCGAGAGAGTAGAGAATTGGTTCCAGCTTTCAGGGGCCTGCTTCCTAC#((((((((((((((.(((((((#.))).))))...)))))).)))))))).	743	791	1	-31.9	1
bta-miR-1343-5p	NM_001080343	ZMAT2	TGGGGAGCGGCCCCCGGGCGGG#CCTGAGCTAGAGCCTCAAGAGCATTGCTGCCTTGGGGCCTGGTGTTCTCA#..((((((((((((.((((((.#.)))))).))))))....)))))).	1159	1209	1	-31.9	1
bta-miR-1343-5p	NM_001098920	TRAPPC2L	TGGGGAGCGGCCCCCGGGCGGG#CCTGCACACCTTCCCCTGGGGGTGGGGCTTGCCCTTTTTGGTTTTGCTCCACCC#.(((((((((((((((((.(((#.)))))))))))).....................)))))).)).	1026	1080	1	-31.9	1
bta-miR-1343-5p	XM_005224436	NAA60	TGGGGAGCGGCCCCCGGGCGGG#CCCCCCCGGCATCTGGCGGGCGCCGCCTTCCTG#.(((((((((((((((((.(((#.)))))))).........)).))))).))))).	939	972	1	-31.9	1
bta-miR-1343-5p	XM_024982324	CRTC3	TGGGGAGCGGCCCCCGGGCGGG#CCGTCTCCTATTTCCTTCTGTCTTCAGGGGGCTCCCCTCCCTC#.((((((.((((((((((((((#.)))))))...)))))))...)))))).	3774	3817	1	-31.9	1
bta-miR-1343-5p	XM_025001939	ZNF7	TGGGGAGCGGCCCCCGGGCGGG#CCCACCCTCTGCTGGTGCTAAGAAAGTGGTTTGTCATCGGATGGGCCCTCCCCAC#(((((((.((((((((((((((#.))))))........................)))..)))))))))))).	4105	4160	1	-31.9	1
bta-miR-149-5p	NM_001099134	RNF166	TCTGGCTCCGTGTCTTCACTCCC#GGCCCAGGCAGGGCCATCCCCAAGGGTGGCAGAACGCGGGGCCGGGG#(((((((((((((((((((((..#.)))))).))).)))))))))))).	1516	1563	1	-31.9	1
bta-miR-149-5p	NM_001102100	LENG8	TCTGGCTCCGTGTCTTCACTCCC#GGAGTGGGGACAGCGGAGGGCTGGGG#((((((((((((((((((((((.#)))))))))))).))))..)))))).	4189	4215	1	-31.9	1
bta-miR-149-5p	XM_010815483	LENG8	TCTGGCTCCGTGTCTTCACTCCC#GGAGTGGGGACAGCGGAGGGCTGGGG#((((((((((((((((((((((.#)))))))))))).))))..)))))).	2757	2783	1	-31.9	1
bta-miR-188	XM_005226193	URB2	CATCCCTTGCATGGTGGAGGGT#GCCCCTACTGTGCAAGTGGATGC#(((((((((((((((((.((((#)))))))))))))))).))))).	5941	5964	1	-31.9	1
bta-miR-339a	NM_001191245	ATP2B2	TCCCTGTCCTCCAGGAGCTCAC#GAGATATGGACAAAGGATGTAGGTATCATCCCCTCCTGGGGACAGGGGG#(((((((((.(((((((.....#.)))))))))))))))).	9265	9314	1	-31.9	1
bta-miR-339a	XM_005211665	SNX1	TCCCTGTCCTCCAGGAGCTCAC#GAGCTCCTGGAAGGACTTAAGCAGGAGAT#((((((((((((((((((((..#))))))))))).))))......))).)).	5338	5367	1	-31.9	1
bta-miR-339a	XM_024975640	LNPK	TCCCTGTCCTCCAGGAGCTCAC#TGAGCACCTTGAGGATGGGGAG#(((((((((((.(((.(((((.#))))).))).))))))))))).	9884	9906	1	-31.9	1
bta-miR-339a	XM_024975937	DTX4	TCCCTGTCCTCCAGGAGCTCAC#TGAGTCTCCGGGGAGGACACGTGGGAC#((((((((((((.((((((((.#)))).))))..))))))))...)))).	4600	4627	1	-31.9	1
bta-miR-345-5p	NM_001076333	PEX10	GCTGACTCCTAGTCCAGTGCT#GGCGCTTGGAGCCGGGAGTCAGCG#((((((((((.((((((((((#)))))).))).).)))))))))).	1990	2014	1	-31.9	1
bta-miR-345-5p	XM_005217115	PEX10	GCTGACTCCTAGTCCAGTGCT#GGCGCTTGGAGCCGGGAGTCAGCG#((((((((((.((((((((((#)))))).))).).)))))))))).	2206	2230	1	-31.9	1
bta-miR-345-5p	XM_024976456	PEX10	GCTGACTCCTAGTCCAGTGCT#GGCGCTTGGAGCCGGGAGTCAGCG#((((((((((.((((((((((#)))))).))).).)))))))))).	2081	2105	1	-31.9	1
bta-miR-345-5p	XM_024995020	CACTIN	GCTGACTCCTAGTCCAGTGCT#AGCTCTCAGGTGCCCTAGCTCACCCCCTGTGCTGGCTGGGGGTCAGTC#((((((((((((.(((((((.#.))))))))))))))))))).	2776	2824	1	-31.9	1
bta-miR-660	NM_001012282	GPAM	TACCCATTGCATATCGGAGCTG#CGGCTCTGATGTGGGGTGGGA#..((((((.(((((((((((((#))))))))))))).)))))).	4191	4212	1	-31.9	1
bta-miR-660	XM_005225722	GPAM	TACCCATTGCATATCGGAGCTG#CGGCTCTGATGTGGGGTGGGA#..((((((.(((((((((((((#))))))))))))).)))))).	4456	4477	1	-31.9	1
bta-miR-1343-5p	NM_001034390	POLE3	TGGGGAGCGGCCCCCGGGCGGG#CCTGCCTCTCCTCTGCTCCCCAT#((((((((((.....(((((((#))))))).....)))))))))).	1450	1473	1	-31.8	1
bta-miR-1343-5p	NM_001193102	SCN8A	TGGGGAGCGGCCCCCGGGCGGG#CCTGCCAAGGGCAAAGGACCCTGCTCCCTG#.((((((((((((((.((((((#))))))..)))....))...))))))))).	6112	6142	1	-31.8	1
bta-miR-1343-5p	XM_005203534	DEDD	TGGGGAGCGGCCCCCGGGCGGG#CTGGCCTCTGGTGCTGCTCCTCT#.((((((((((((..((((.((#)).))))..)).)))))))))).	1713	1736	1	-31.8	1
bta-miR-1343-5p	XM_005221710	NR2F2	TGGGGAGCGGCCCCCGGGCGGG#CCTGACCCACCCCCGCTCCCCAA#((((((((((.....(((((((#)))).)))....)))))))))).	2337	2360	1	-31.8	1
bta-miR-1343-5p	XM_010821950	SHROOM4	TGGGGAGCGGCCCCCGGGCGGG#CCTGTCTGGGGTTTGGTGTCTCCCA#..(((((((.((((((((((((#)))))))))))...).)).))))).	8033	8058	1	-31.8	1
bta-miR-1343-5p	XM_010821952	SHROOM4	TGGGGAGCGGCCCCCGGGCGGG#CCTGTCTGGGGTTTGGTGTCTCCCA#..(((((((.((((((((((((#)))))))))))...).)).))))).	8338	8363	1	-31.8	1
bta-miR-1343-5p	XM_024991947	SCN8A	TGGGGAGCGGCCCCCGGGCGGG#CCTGCCAAGGGCAAAGGACCCTGCTCCCTG#.((((((((((((((.((((((#))))))..)))....))...))))))))).	6265	6295	1	-31.8	1
bta-miR-149-5p	NM_001034482	CDIPT	TCTGGCTCCGTGTCTTCACTCCC#GGGATTTGAGTAAGGGAGGTGGGATAGGGGCCAGGG#(((((((((.((((((..(((((#.)))))..))))))))))))))).	1345	1381	1	-31.8	1
bta-miR-149-5p	NM_001354327	SERTAD4	TCTGGCTCCGTGTCTTCACTCCC#AGTATTTTTTTCTGAATAAAAGACTGAGGACAGGGAGCTAGAA#(((((((((.((((((((.((..#.)).)))))))).))))))))).	1736	1779	1	-31.8	1
bta-miR-339a	NM_001075781	CFAP410	TCCCTGTCCTCCAGGAGCTCAC#GAGCCTATGCTGCCCCTGCGTGAGGGACTGGATGACAGGGAG#((((((((.(((((...(((((#.)))))...))))).)))))))).	1379	1421	1	-31.8	1
bta-miR-339a	NM_001174091	SLC12A4	TCCCTGTCCTCCAGGAGCTCAC#TGCAGGAAGATCTGACTCAGCTCCTGTGGGCGGGGAC#(((((((((..((((((((...#.)))))))).))))))))).	3672	3709	1	-31.8	1
bta-miR-339a	XM_002685143	RRP1B	TCCCTGTCCTCCAGGAGCTCAC#TGAGGCCCCAGCAGAGTGTCCTGGGGGCGGGGC#.((((((((.((((((((((..#.)))).)))))))))))))).	4095	4128	1	-31.8	1
bta-miR-339a	XM_002691706	TRAF2	TCCCTGTCCTCCAGGAGCTCAC#GTGACCCTGGCCGTCTCCCTGAGTGTCCCGTGGCTCCTGGACACCGCGGACCTCAGGGAA#((((((((((((((((((.(((#.))))))))))))......))))...))))).	2061	2121	1	-31.8	1
bta-miR-339a	XM_005213246	COQ4	TCCCTGTCCTCCAGGAGCTCAC#GTGGAGCTCCTGGGGAGCCAGAAGTGAACCTCGAGTGCTCAGGGAT#(((((((((.((((((((((((#))).)))))))))))).......................)))))).	1066	1112	1	-31.8	1
bta-miR-1343-5p	NM_001099147	FAM3C	TGGGGAGCGGCCCCCGGGCGGG#GGGGGCAACTCCCCAG#(((((((..((((((.......#))))))..))))))).	1509	1525	1	-31.7	1
bta-miR-1343-5p	NM_001101959	MFSD2A	TGGGGAGCGGCCCCCGGGCGGG#CCTGCTCCCTGCATAGCTGGTCTCCAGATGCCAGGAAGGGAGCTAAAGACTTCATCGTAGGCTGCTCCCTG#.(((((((((((((((((((((#)))))))..............................)))...................))))))))))).	1711	1782	1	-31.7	1
bta-miR-1343-5p	NM_001128504	CHMP4A	TGGGGAGCGGCCCCCGGGCGGG#CCTGCCTGAGAAAAGGGTCTGTGGCCCTCCCTT#.((((((.((((((((((((((#))))))).......))).....)))))))))).	873	906	1	-31.7	1
bta-miR-1343-5p	NM_001192343	DHX35	TGGGGAGCGGCCCCCGGGCGGG#CTGCTGCAGGGGCTGCTCGGTGTGCCCT#.(((((((((((((..(((((.#)))))...))))))))))......))).	2125	2153	1	-31.7	1
bta-miR-1343-5p	NM_174692	FAM13A	TGGGGAGCGGCCCCCGGGCGGG#CCTGCCTGCAGGCCCTGGGGGTCAGCCCGTTTCCA#..((((((((((((((((((((#))))))).........))))).....)))))))).	2447	2482	1	-31.7	1
bta-miR-1343-5p	XM_002687771	PTPRO	TGGGGAGCGGCCCCCGGGCGGG#CTCGCCCTGGCTCTCCCCT#.((((((.((((...(((((((#))))))).)))))))))).	3889	3908	1	-31.7	1
bta-miR-1343-5p	XM_005207751	FAM13A	TGGGGAGCGGCCCCCGGGCGGG#CCTGCCTGCAGGCCCTGGGGGTCAGCCCGTTTCCA#..((((((((((((((((((((#))))))).........))))).....)))))))).	3125	3160	1	-31.7	1
bta-miR-1343-5p	XM_010806006	FAM13A	TGGGGAGCGGCCCCCGGGCGGG#CCTGCCTGCAGGCCCTGGGGGTCAGCCCGTTTCCA#..((((((((((((((((((((#))))))).........))))).....)))))))).	3335	3370	1	-31.7	1
bta-miR-1343-5p	XM_010809304	MYZAP	TGGGGAGCGGCCCCCGGGCGGG#TTTGTCCTAGGGCCGCTCACACTCCTACCCAA#(((((((((((((..(((((((#)))))))..))))))))).........)))).	3084	3116	1	-31.7	1
bta-miR-1343-5p	XM_024990907	FAM3C	TGGGGAGCGGCCCCCGGGCGGG#GGGGGCAACTCCCCAG#(((((((..((((((.......#))))))..))))))).	1548	1564	1	-31.7	1
bta-miR-1343-5p	XM_024993028	FAM13A	TGGGGAGCGGCCCCCGGGCGGG#CCTGCCTGCAGGCCCTGGGGGTCAGCCCGTTTCCA#..((((((((((((((((((((#))))))).........))))).....)))))))).	3326	3361	1	-31.7	1
bta-miR-1343-5p	XM_024993030	FAM13A	TGGGGAGCGGCCCCCGGGCGGG#CCTGCCTGCAGGCCCTGGGGGTCAGCCCGTTTCCA#..((((((((((((((((((((#))))))).........))))).....)))))))).	2458	2493	1	-31.7	1
bta-miR-199a-5p	XM_024999714	ASTL	CCCAGTGTTCAGACTACCTGTT#GACCCTGGGAGCAGCCCCTCTCCCGGTTGTCTGAGCGCTGGGA#((((((((((((((.(((....#.))).)))))))))))))).	1730	1773	1	-31.7	1
bta-miR-339a	NM_001078068	PPP1R14C	TCCCTGTCCTCCAGGAGCTCAC#GTGTCTCTAGGTGGCCCTGTCAGAGGACAGGGGT#(((((((((((((((.((.(((#.)))))))))...))))))))))).	1919	1953	1	-31.7	1
bta-miR-339a	XM_002687880	FGF23	TCCCTGTCCTCCAGGAGCTCAC#TGGGAAAGCCACATCGTCTCCTGGGGGACAGGT#..(((((((((((((((.....#.))))))))))))))).	891	924	1	-31.7	1
bta-miR-339a	XM_002689632	TMEM252	TCCCTGTCCTCCAGGAGCTCAC#GAGCTTTGGAGGAGGATAGGGT#.(((((((((((.(((((((..#)))))))...))))))))))).	2622	2644	1	-31.7	1
bta-miR-34a	NM_001205546	NT5C1A	TGGCAGTGTCTTAGCTGGTTGT#GCAAACTCTCCTATGGCCAGCAGGGGGCACTGCCT#.(((((((((((.(((((((((#.)))))))))..))))))))))).	2094	2129	1	-31.7	1
bta-miR-1343-5p	NM_001014391	CLDN4	TGGGGAGCGGCCCCCGGGCGGG#CCCTCATCCCAGGAAGTCCTGGGGCTTTCCCCT#.((((((.((((((.(((((((#.))).....)))).)))))))))))).	1425	1458	1	-31.6	1
bta-miR-1343-5p	NM_001081711	SAE1	TGGGGAGCGGCCCCCGGGCGGG#CTCGCCTGCGCGGCCAGTTCCTGGA#(.((((((((((.(((((((((#)))))))).).)))).)))))).).	1323	1348	1	-31.6	1
bta-miR-1343-5p	NM_001099058	TOR1A	TGGGGAGCGGCCCCCGGGCGGG#CGCCAGAGCGGCTGCTTCCCG#.((((((((((((.(.((((..#)))).).).))))))))))).	1065	1086	1	-31.6	1
bta-miR-1343-5p	XM_005213301	TOR1A	TGGGGAGCGGCCCCCGGGCGGG#CGCCAGAGCGGCTGCTTCCCG#.((((((((((((.(.((((..#)))).).).))))))))))).	1434	1455	1	-31.6	1
bta-miR-1343-5p	XM_005219191	SAE1	TGGGGAGCGGCCCCCGGGCGGG#CTCGCCTGCGCGGCCAGTTCCTGGA#(.((((((((((.(((((((((#)))))))).).)))).)))))).).	1439	1464	1	-31.6	1
bta-miR-1343-5p	XM_010802641	ZNF436	TGGGGAGCGGCCCCCGGGCGGG#CCGCCCTGTGGGTCTGCATCCTTT#.(((((((((((((.((((((.#)))))).).))).)))).))))).	3701	3725	1	-31.6	1
bta-miR-1343-5p	XM_010815008	SAE1	TGGGGAGCGGCCCCCGGGCGGG#CTCGCCTGCGCGGCCAGTTCCTGGA#(.((((((((((.(((((((((#)))))))).).)))).)))))).).	1196	1221	1	-31.6	1
bta-miR-149-5p	NM_001017939	ZFYVE27	TCTGGCTCCGTGTCTTCACTCCC#GGGATGTGAGGAGGCAAGCTGGGAGTCAGGG#(((((((((((.(((((((((((#)))).))))))).))......))))))))).	2618	2649	1	-31.6	1
bta-miR-149-5p	NM_001206191	RAB5B	TCTGGCTCCGTGTCTTCACTCCC#GGAGTGAAGACGTTTCATTGCCTTGGGGCTGGGA#((((((((((((((((((((((.#))))))))))))...........)))))))))).	2950	2984	1	-31.6	1
bta-miR-149-5p	XM_002683733	NLRP6	TCTGGCTCCGTGTCTTCACTCCC#GGGAGTGGAGATGGAGCTCTGAACGGGGCTGTGAT#(((((((((((((((((((((((#))))))))))))..........))))))))).)).	5201	5236	1	-31.6	1
bta-miR-149-5p	XM_002695693	CLUH	TCTGGCTCCGTGTCTTCACTCCC#GGGGGTGGGGTGGGGGGCTAGGG#(((((((((.((.((((((((((#)))))))))))).))))))))).	4987	5010	1	-31.6	1
bta-miR-149-5p	XM_005201629	MCF2L2	TCTGGCTCCGTGTCTTCACTCCC#GGGAGTGGAGAGCTCGGTTGAGAACCTCTGATCGGAGCCGC#..((((((((..(((((((((((#))))))))))).....................)))))))).	4577	4618	1	-31.6	1
bta-miR-149-5p	XM_005212015	MAP3K9	TCTGGCTCCGTGTCTTCACTCCC#GGAGCAGGAAGTGGGAGACAGGGAGCTGGAA#(((((((((.((((((((((.((#.)).))))).))))).))))))))).	7100	7131	1	-31.6	1
bta-miR-149-5p	XM_005220155	CLUH	TCTGGCTCCGTGTCTTCACTCCC#GGGGGTGGGGTGGGGGGCTAGGG#(((((((((.((.((((((((((#)))))))))))).))))))))).	5575	5598	1	-31.6	1
bta-miR-149-5p	XM_010819889	ZFYVE27	TCTGGCTCCGTGTCTTCACTCCC#GGGATGTGAGGAGGCAAGCTGGGAGTCAGGG#(((((((((((.(((((((((((#)))).))))))).))......))))))))).	2666	2697	1	-31.6	1
bta-miR-149-5p	XM_024985143	ZNF316	TCTGGCTCCGTGTCTTCACTCCC#GGGAGGAGGGCCTGGACTGCCAGAT#((((((((((.((((((.(((((#))))))))))).))))..)))))).	4558	4583	1	-31.6	1
bta-miR-188	NM_001101837	ABCA9	CATCCCTTGCATGGTGGAGGGT#CCCTGGCAGTCTAGTGTTTAAGACCTCACCTTCCAATGCAAGGGGTGC#((((((((((((..((((((((#.)))))))))))))))))))).	5386	5434	1	-31.6	1
bta-miR-339a	NM_001105325	UBE2A	TCCCTGTCCTCCAGGAGCTCAC#GTGACTGAGAGTCTGCCTGCTGTGATGTGCTGCTGGGGGCAGGGT#.((((((((.((((.(((((((#.))))...))).)))))))))))).	1310	1355	1	-31.6	1
bta-miR-339a	NM_001192034	ARRDC4	TCCCTGTCCTCCAGGAGCTCAC#TGGTTCTTCCCCTGCTTTTGGGGGAACAGGGAG#((((((((((((((((((....#.)))))))))))).)))))).	1285	1318	1	-31.6	1
bta-miR-339a	NM_001192792	ALOX5	TCCCTGTCCTCCAGGAGCTCAC#GCCCCCAGACTGCAGCCTGCCTGGTTGGGCAGGCTCCTGGGGGCACCAAGGGGT#(((((((((((((((((((...#.)))))))))))).))..))))).	2171	2225	1	-31.6	1
bta-miR-339a	XM_005221658	NDUFS6	TCCCTGTCCTCCAGGAGCTCAC#GAGCCCGGGGCCCTGACGCGCCTGGGGGGCGGGC#..(((((((((((((.(((((.#.))).)).))))))))))))).	703	737	1	-31.6	1
bta-miR-339a	XM_010804298	ADCYAP1R1	TCCCTGTCCTCCAGGAGCTCAC#GAGTTCGGGGGGATGGGGAA#((((((((((((..((((((..#)))))).)))))))))))).	3230	3250	1	-31.6	1
bta-miR-339a	XM_024977953	SLC6A2	TCCCTGTCCTCCAGGAGCTCAC#GTGCCAGGCTGCATCTGTGACTATCTTACTGGGTAACCTGGGGGACGGGC#..(((((((((((((.(((((.#.)))))..))))))))))))).	2357	2407	1	-31.6	1
bta-miR-1343-5p	NM_001101931	HAUS5	TGGGGAGCGGCCCCCGGGCGGG#CCGCCCGCATCCCGGCTGTTCTCG#..((((((((((..(((((((.#)))))))......)))))))))).	2114	2138	1	-31.5	1
bta-miR-1343-5p	NM_001104988	LOC534155	TGGGGAGCGGCCCCCGGGCGGG#CCCGCCAAGGACAATAGTGCTGTCTCCCCC#.(((((((((((((..((((((#))))))..))......).)))).)))))).	1275	1305	1	-31.5	1
bta-miR-1343-5p	NM_001242584	IGBP1	TGGGGAGCGGCCCCCGGGCGGG#CCCGCCAAGGACAACTGTGCTGTCTCCCCC#.(((((((((((((..((((((#))))))..))......).)))).)))))).	1585	1615	1	-31.5	1
bta-miR-1343-5p	NM_174220	YARS1	TGGGGAGCGGCCCCCGGGCGGG#CGCTGGGGCAGGGCCTCCCCGG#(((((((.(.(((((.((((..#)))).)))..)).)))))))).	2212	2234	1	-31.5	1
bta-miR-1343-5p	XM_005206934	BCAT1	TGGGGAGCGGCCCCCGGGCGGG#CCTGGAAAATACCATGGACAGAGAAGCCTGGTGGGCCAGAGTCTGTGGGCTCTCA#..(((((((((((((((((...#.)))))).)))))...........)))))).	6684	6739	1	-31.5	1
bta-miR-1343-5p	XM_005218931	HAUS5	TGGGGAGCGGCCCCCGGGCGGG#CCGCCCGCATCCCGGCTGTTCTCG#..((((((((((..(((((((.#)))))))......)))))))))).	2081	2105	1	-31.5	1
bta-miR-1343-5p	XM_005221758	LINS1	TGGGGAGCGGCCCCCGGGCGGG#TCTGTCCGTGGGGGTTCTCCAG#((((((((..((((((((((((#)))))))).)))))))))))).	3655	3677	1	-31.5	1
bta-miR-1343-5p	XM_015472976	KIAA1191	TGGGGAGCGGCCCCCGGGCGGG#TCTGTCCTGGGGACTCTGCATCAAGGGTATCGAGCCCAGCTCCCTT#.(((((((((((((((((((((#)))).))))))).....................)))..))))))).	1410	1456	1	-31.5	1
bta-miR-1343-5p	XM_024997378	KIAA1191	TGGGGAGCGGCCCCCGGGCGGG#TCTGTCCTGGGGACTCTGCATCAAGGGTATCGAGCCCAGCTCCCTT#.(((((((((((((((((((((#)))).))))))).....................)))..))))))).	1362	1408	1	-31.5	1
bta-miR-339a	XM_002696116	FAAP100	TCCCTGTCCTCCAGGAGCTCAC#GGGCCCTGGAGACAGGGC#.((((((.(((((((.((((..#))))))))))))))))).	2870	2888	1	-31.5	1
bta-miR-339a	XM_005225080	ORAI2	TCCCTGTCCTCCAGGAGCTCAC#GAGCTGCAGCAGGGCAGTCTGGGAAGGACAGGGAA#(((((((((((((((.((((..#.))))..)))))..)))))))))).	3221	3256	1	-31.5	1
bta-miR-345-5p	XM_002694048	GPR157	GCTGACTCCTAGTCCAGTGCT#GCACTGGGCGGGATTCTGTCAGCA#((((((((((.(((((((((.#)))))))))))))....)))))).	1247	1271	1	-31.5	1
bta-miR-1343-5p	NM_001076548	CMC1	TGGGGAGCGGCCCCCGGGCGGG#CTCTCCTGGGCAGCTGCAGGCCGCTCATCTTCCAT#((((((((((((((((((.(((#))).))))))........))))))))....)))).	2182	2217	1	-31.4	1
bta-miR-1343-5p	NM_001105459	WDR82	TGGGGAGCGGCCCCCGGGCGGG#CCGAGGTGCTTAAGTTCTCCCGGGGATGGGGGGTGCACCAGGCTCTCCAG#((((((((((((((((..((((#.))))....)))))).....))..)))))))).	3405	3455	1	-31.4	1
bta-miR-1343-5p	NM_001193082	NCAN	TGGGGAGCGGCCCCCGGGCGGG#CCTGCCTCTGGCTGCTTCCA#..((((((((((...(((((((#)))))))..)))))))))).	5712	5732	1	-31.4	1
bta-miR-1343-5p	XM_005218701	CMTM4	TGGGGAGCGGCCCCCGGGCGGG#CCCACCAGCCCAGATGTGACCATCCATTCAGAGTGGTTTGGGGGCCCCAGAGCCTTCGCTCCTG#..((((((((((((((((((((#)))....))))............................)))))))...........)))))).	1483	1547	1	-31.4	1
bta-miR-149-5p	XM_002686626	NEU4	TCTGGCTCCGTGTCTTCACTCCC#GGGAGGGGGCACGGGGACTCTTAGTGGAGCACACGGGGCTCAGT#.((((((((((((((((((((((#.))))......)))))).))))))))).))).	1750	1794	1	-31.4	1
bta-miR-149-5p	XM_003587455	FZD2	TCTGGCTCCGTGTCTTCACTCCC#GGGGGGAGGGCAAGGGCGCCAGGG#(((((((((.(((((((.(((((#)))))))))))).))).)))))).	1993	2017	1	-31.4	1
bta-miR-149-5p	XM_005207400	CSDC2	TCTGGCTCCGTGTCTTCACTCCC#GGGTCTTCAGTGGGGTGGGGGCATAGCGCCCCAAGCCTGGACGGAGCCAC#..((((((((((((((((((((.#.)))))))))))..................))))))))).	2030	2080	1	-31.4	1
bta-miR-149-5p	XM_005210600	LOC616903	TCTGGCTCCGTGTCTTCACTCCC#GGCTGGAAGAGGATGCGGGGCCAGT#.((((((((((((((((..(((.#.))).)))))))))))))))).	2945	2970	1	-31.4	1
bta-miR-188	NM_001083369	TMEM130	CATCCCTTGCATGGTGGAGGGT#GCCCATGGTCGGGACCCCATCCACCGTGCAGGAGTGGGGAG#..((((((((((((((((((((#.))))..))))))))))).....))))).	2298	2339	1	-31.4	1
bta-miR-188	NM_001102074	QSOX1	CATCCCTTGCATGGTGGAGGGT#CCCTCCACTGTTAGCAGGGGCTGTGG#(((((((((((((((((((((.#)))))))))))..)))))))..))).	2464	2490	1	-31.4	1
bta-miR-188	XM_024976246	QSOX1	CATCCCTTGCATGGTGGAGGGT#CCCTCCACTGTTAGCAGGGGCTGTGG#(((((((((((((((((((((.#)))))))))))..)))))))..))).	3386	3412	1	-31.4	1
bta-miR-339a	NM_001046284	VPS33B	TCCCTGTCCTCCAGGAGCTCAC#CTCCTAAGAGCTGGGGGGCAGGGAA#((((((((((((...(((((..#.))))))))))))))))).	2276	2301	1	-31.4	1
bta-miR-339a	NM_001076952	MLC1	TCCCTGTCCTCCAGGAGCTCAC#GTGAGCGCCTGGGGGCTGGACACAGGC#..(((((((((((((.((((((#)))))).))))))))......))))).	2210	2237	1	-31.4	1
bta-miR-339a	NM_001102517	STARD8	TCCCTGTCCTCCAGGAGCTCAC#GTGGGTGGGGGCAGAGGTCTAGCAAGCCTTGGGGGGCAGGGC#.((((((((((((((.(((...#.))))))))))))))))).	4602	4644	1	-31.4	1
bta-miR-339a	XM_005227402	LRRC56	TCCCTGTCCTCCAGGAGCTCAC#GAGCACCTGGGCGAGCATGCTGGGCAGGGGA#(((((((((((((((.((((..#)))).))))))..........))))))))).	2004	2035	1	-31.4	1
bta-miR-339a	XM_010802985	PGLYRP3	TCCCTGTCCTCCAGGAGCTCAC#GAGCTCCCTGAGGGCAGAGGC#.((((((((((..(((((((..#)))))))..)))))))).)).	2916	2937	1	-31.4	1
bta-miR-339a	XM_010802986	PGLYRP3	TCCCTGTCCTCCAGGAGCTCAC#GAGCTCCCTGAGGGCAGAGGC#.((((((((((..(((((((..#)))))))..)))))))).)).	2808	2829	1	-31.4	1
bta-miR-339a	XM_024975158	PHF21A	TCCCTGTCCTCCAGGAGCTCAC#GTGAGATGTCTTGAGGGGACAGGGT#.(((((((((((((((.(((((#)))))...))))).)))))))))).	4364	4389	1	-31.4	1
bta-miR-339a	XM_024988134	STARD8	TCCCTGTCCTCCAGGAGCTCAC#GTGGGTGGGGGCAGAGGTCTAGCAAGCCTTGGGGGGCAGGGC#.((((((((((((((.(((...#.))))))))))))))))).	4690	4732	1	-31.4	1
bta-miR-339a	XM_024994167	PWWP3A	TCCCTGTCCTCCAGGAGCTCAC#GTACGCTCTTGGGGGCAGGGGA#(((((((((.((((((((..((#))..))))))))))))))))).	3088	3110	1	-31.4	1
bta-miR-339a	XM_024996248	LGI3	TCCCTGTCCTCCAGGAGCTCAC#TGAATCTGGTTCACTGGGGGACAGGAGAC#(((((((((((((((((((...#.))))).)))))))))))).)).	3946	3975	1	-31.4	1
bta-miR-34a	NM_001193181	CAPN7	TGGCAGTGTCTTAGCTGGTTGT#AGAACAGCGGGCTGGGATGCTGCTC#.(((((((((((((((.(((((#.))))).))))))))))))))).	2794	2819	1	-31.4	1
bta-miR-34a	XM_005224332	EPG5	TGGCAGTGTCTTAGCTGGTTGT#ACTCCAGATTTAAACTCAAACGAAGCTGGCAAACCTGCTGAGACACTGCTG#.((((((((((((((.((((((#.)))).)).)))))))))))))).	8776	8827	1	-31.4	1
bta-miR-1343-5p	NM_001077096	TNFRSF19	TGGGGAGCGGCCCCCGGGCGGG#CCGCTCAAGACAAGGGCTGCTTCCGGA#(.(((((((((((..((((((.#)))))).......))))))))))).).	1326	1353	1	-31.3	1
bta-miR-1343-5p	NM_001193193	SIAH1	TGGGGAGCGGCCCCCGGGCGGG#CCGACAAGCCATGTTGAGTGGCCTTGGGCCACCGCTTCCCT#.(((((((((.(((.((((.(.#.).)))).)))...))))))))).	1824	1865	1	-31.3	1
bta-miR-1343-5p	NM_001205565	THRAP3	TGGGGAGCGGCCCCCGGGCGGG#CTGGCCTGGGGTCAGGCCCAGCTCTTGAG#(.(((((((((((((((((.((#)).))))))))....)))..)))))).).	3237	3266	1	-31.3	1
bta-miR-1343-5p	XM_005212977	CLIP4	TGGGGAGCGGCCCCCGGGCGGG#CTGCTGCGGGGTTCTGAAGCTGCTCTTCC#.((((((((((((((((((((.#))))).))))).......)))))))))).	2869	2898	1	-31.3	1
bta-miR-1343-5p	XM_015461607	DCX	TGGGGAGCGGCCCCCGGGCGGG#CCCCATCTCAAGAAAGCTGGAGGATCCTGGGAGGACGGCAAGGCAGCTCCCCAG#((((((((.(((((((((....#.))))))..........))).)))))))).	1721	1775	1	-31.3	1
bta-miR-1343-5p	XM_024988355	DCX	TGGGGAGCGGCCCCCGGGCGGG#CCCCATCTCAAGAAAGCTGGAGGATCCTGGGAGGACGGCAAGGCAGCTCCCCAG#((((((((.(((((((((....#.))))))..........))).)))))))).	1744	1798	1	-31.3	1
bta-miR-1343-5p	XM_025001641	PTAFR	TGGGGAGCGGCCCCCGGGCGGG#CCTGCCTCACTTTCTGGGAGGCCCCTCTGATTTAGCTCCTA#..((((((((((((((((((((#)))))))........))).))))...........)))))).	2184	2225	1	-31.3	1
bta-miR-149-5p	NM_001191164	ATP2B3	TCTGGCTCCGTGTCTTCACTCCC#GGGAGGAGGACAAAGGAGCGATCAGAG#(((((((((.(((((((.(((((#))))))))))))..)))))...)))).	3744	3771	1	-31.3	1
bta-miR-149-5p	XM_010807263	C2CD4C	TCTGGCTCCGTGTCTTCACTCCC#GGGGTGAAGGAGCCGGGGCTGGAG#((((((((((.(((((((((((.#)))))))))..)))))))))))).	2505	2529	1	-31.3	1
bta-miR-149-5p	XM_015461506	ATP2B3	TCTGGCTCCGTGTCTTCACTCCC#GGGAGGAGGACAAAGGAGCGATCAGAG#(((((((((.(((((((.(((((#))))))))))))..)))))...)))).	4122	4149	1	-31.3	1
bta-miR-149-5p	XM_015461509	ATP2B3	TCTGGCTCCGTGTCTTCACTCCC#GGGAGGAGGACAAAGGAGCGATCAGAG#(((((((((.(((((((.(((((#))))))))))))..)))))...)))).	4276	4303	1	-31.3	1
bta-miR-339a	NM_001075802	SH3BP5L	TCCCTGTCCTCCAGGAGCTCAC#GAGCTGGACTCTGGACAGGAGAATTTGTGCCTAGGCCTGTGTGCTGCTGCCATCAACTAGGAGGGCAGGGGT#((((((((((((((.(((.(((#.))).))).))...........)))))))))))).	2782	2854	1	-31.3	1
bta-miR-339a	NM_001098920	TRAPPC2L	TCCCTGTCCTCCAGGAGCTCAC#GGGTTGCTGGGGGCAGGGC#.((((((((.((((.(((((..#))))).)))))))))))).	515	534	1	-31.3	1
bta-miR-339a	NM_001102551	KHNYN	TCCCTGTCCTCCAGGAGCTCAC#GTGGCTGCTGCTCTGAAGGCCAGAGGACAGGGAC#((((((((((((((.(((.(((#)))))).)))............))))))))))).	2612	2646	1	-31.3	1
bta-miR-339a	XM_002694632	DEPDC5	TCCCTGTCCTCCAGGAGCTCAC#GGGCCCTGGAGGCTGAAGACGTGGCCGAGGACACAGGGGA#(((((((((((((((.((((..#))))))))))))....................))))))).	5448	5488	1	-31.3	1
bta-miR-339a	XM_005217479	SH3D19	TCCCTGTCCTCCAGGAGCTCAC#GAGCGTCTGGAGACAGGGC#.((((((.(((((((.((((..#)))).))))))))))))).	3469	3488	1	-31.3	1
bta-miR-339a	XM_005218193	DEPDC5	TCCCTGTCCTCCAGGAGCTCAC#GGGCCCTGGAGGCTGAAGACGTGGCCGAGGACACAGGGGA#(((((((((((((((.((((..#))))))))))))....................))))))).	5382	5422	1	-31.3	1
bta-miR-339a	XM_010814196	DEPDC5	TCCCTGTCCTCCAGGAGCTCAC#GGGCCCTGGAGGCTGAAGACGTGGCCGAGGACACAGGGGA#(((((((((((((((.((((..#))))))))))))....................))))))).	5307	5347	1	-31.3	1
bta-miR-339a	XM_024977530	SH3D19	TCCCTGTCCTCCAGGAGCTCAC#GAGCGTCTGGAGACAGGGC#.((((((.(((((((.((((..#)))).))))))))))))).	3656	3675	1	-31.3	1
bta-miR-339a	XM_024977531	SH3D19	TCCCTGTCCTCCAGGAGCTCAC#GAGCGTCTGGAGACAGGGC#.((((((.(((((((.((((..#)))).))))))))))))).	3490	3509	1	-31.3	1
bta-miR-1343-5p	NM_001045916	APOA2	TGGGGAGCGGCCCCCGGGCGGG#CCCTGGCACACCCGCTGGCCAGGCCTGAGGTGCCTCTCCCTG#.((((((.(((((.(((((.((#.))..))))).)).))).)))))).	395	437	1	-31.2	1
bta-miR-1343-5p	NM_001075844	GABRA5	TGGGGAGCGGCCCCCGGGCGGG#CCAAGGAGAGGTTGAACTCGGGGGGCCTCCCTT#.((((((.(.((((((((....#.)))))))).))))))).	1715	1748	1	-31.2	1
bta-miR-1343-5p	NM_001075890	KLK10	TGGGGAGCGGCCCCCGGGCGGG#TCCAGCTGGGCTGGGCTCTCCCCC#.((((((.(((((((.((((((#))).))).))..))))))))))).	981	1005	1	-31.2	1
bta-miR-1343-5p	NM_001076548	CMC1	TGGGGAGCGGCCCCCGGGCGGG#CCCGTGCACTGCTGGGGGCCTTTTTCTG#.((((((.((((((((((((((#)))))......))))))))).)))))).	1915	1943	1	-31.2	1
bta-miR-1343-5p	NM_001105009	LOC618367	TGGGGAGCGGCCCCCGGGCGGG#CTGTAACAAATGTTGCCTGGGAGCCTGTTTCCTC#.((((((((((.(((((((((.#.))))))))).))).))))))).	886	920	1	-31.2	1
bta-miR-1343-5p	NM_001192134	CHD8	TGGGGAGCGGCCCCCGGGCGGG#CCCATTGCTTGGGTGGCTGCTGTATTTCATTTACTCTGGCCCTT#.(((((((((((((((((((((#)))...))))))).)))))))..................)))).	7072	7116	1	-31.2	1
bta-miR-1343-5p	NM_001193000	ARHGEF6	TGGGGAGCGGCCCCCGGGCGGG#CCTCTTTACCAGCCATTATCCTTGGGTCACTCTTGTTGGGCTGGCTGCTCTCCC#.(((((((((((.((.((((((#.)))))).))..))))))))))).	2663	2717	1	-31.2	1
bta-miR-1343-5p	NM_001205383	C16H1orf115	TGGGGAGCGGCCCCCGGGCGGG#CCCATCCAAGGGCGAGCTTCCCAC#((((((((.((((..(((.(((#))).)))..))))..)))))))).	2398	2422	1	-31.2	1
bta-miR-1343-5p	XM_005221731	GABRA5	TGGGGAGCGGCCCCCGGGCGGG#CCAAGGAGAGGTTGAACTCGGGGGGCCTCCCTT#.((((((.(.((((((((....#.)))))))).))))))).	1782	1815	1	-31.2	1
bta-miR-1343-5p	XM_005227552	ARHGEF6	TGGGGAGCGGCCCCCGGGCGGG#CCTCTTTACCAGCCATTATCCTTGGGTCACTCTTGTTGGGCTGGCTGCTCTCCC#.(((((((((((.((.((((((#.)))))).))..))))))))))).	2675	2729	1	-31.2	1
bta-miR-1343-5p	XM_015461446	ARHGEF6	TGGGGAGCGGCCCCCGGGCGGG#CCTCTTTACCAGCCATTATCCTTGGGTCACTCTTGTTGGGCTGGCTGCTCTCCC#.(((((((((((.((.((((((#.)))))).))..))))))))))).	2796	2850	1	-31.2	1
bta-miR-1343-5p	XM_024996322	ECPAS	TGGGGAGCGGCCCCCGGGCGGG#TGTTTGGGGGTTGCTTCTGAC#(.((((((((((((((((((..#)))))))))))))))))).).	7219	7240	1	-31.2	1
bta-miR-149-5p	NM_001102151	EZH1	TCTGGCTCCGTGTCTTCACTCCC#GGGACAGAACTGTCTCAGCGAGAGGGGAGACAGGGGGCTAGGG#(((((((((.(((((((.(((..#.))).))))))).))))))))).	2681	2724	1	-31.2	1
bta-miR-149-5p	XM_005211665	SNX1	TCTGGCTCCGTGTCTTCACTCCC#GGAGTGGTGGCAGGAGCTGGAT#(((((((((.((((.(((((((.#))))))).))))))))))))).	5056	5078	1	-31.2	1
bta-miR-149-5p	XM_005211665	SNX1	TCTGGCTCCGTGTCTTCACTCCC#GGAGTGGTGGCAGGAGCTGGAT#(((((((((.((((.(((((((.#))))))).))))))))))))).	5161	5183	1	-31.2	1
bta-miR-149-5p	XM_024980248	EZH1	TCTGGCTCCGTGTCTTCACTCCC#GGGACAGAACTGTCTCAGCGAGAGGGGAGACAGGGGGCTAGGG#(((((((((.(((((((.(((..#.))).))))))).))))))))).	2547	2590	1	-31.2	1
bta-miR-188	NM_001205446	TRIM7	CATCCCTTGCATGGTGGAGGGT#GCTCTTGGCTGTGCAAGGGAG#..(((((((((((((.((((((#)))))).))))))))))))).	1961	1982	1	-31.2	1
bta-miR-188	XM_024994570	NFIC	CATCCCTTGCATGGTGGAGGGT#GCCTTGGGGCTCCCTGCTGCCATGTAGGGGGG#..(((((((((((((((((((.#.)))).))))))))))))))).	3169	3201	1	-31.2	1
bta-miR-339a	NM_174033	CYB5A	TCCCTGTCCTCCAGGAGCTCAC#GTGAGTGTTGGAGGGCAGTGGGG#((((((((((((((..((((((#)))))).))))))))))).))).	2003	2026	1	-31.2	1
bta-miR-339a	XM_002686869	MPP6	TCCCTGTCCTCCAGGAGCTCAC#TGGGAGCTTGGAGGATGAGGGAA#(((((((((((((((..((((.#))))..)))))))))).))))).	7419	7442	1	-31.2	1
bta-miR-339a	XM_005218591	CPNE7	TCCCTGTCCTCCAGGAGCTCAC#GTGGGGTCTGTGGGGGCGGGGGA#(((((((((((..(((.(((((#))))).)))..))))))))))).	2092	2115	1	-31.2	1
bta-miR-339a	XM_010804340	MPP6	TCCCTGTCCTCCAGGAGCTCAC#TGGGAGCTTGGAGGATGAGGGAA#(((((((((((((((..((((.#))))..)))))))))).))))).	7324	7347	1	-31.2	1
bta-miR-4286	XM_002696441	SEMA5A	ACCCCACTCCTGGTACC#GGTGCCGGAGTGGGGTG#((((((((((.((((((#)))))))))))))))).	9850	9867	1	-31.2	1
bta-miR-4286	XM_010816848	SEMA5A	ACCCCACTCCTGGTACC#GGTGCCGGAGTGGGGTG#((((((((((.((((((#)))))))))))))))).	9536	9553	1	-31.2	1
bta-miR-1343-5p	NM_001034211	NECAP1	TGGGGAGCGGCCCCCGGGCGGG#CTGCCTGGGTATCTGGCCCCTTTTCAT#(((((((.(((((((((((((.#))))))))).....)))).))))))).	1776	1803	1	-31.1	1
bta-miR-1343-5p	NM_001075225	NTRK2	TGGGGAGCGGCCCCCGGGCGGG#CTGCCTTGTAAGCTGGACTCTGGGGGCCGGCATTGACCTTTCCT#.((((((((((((((((((((.#))))))...............))))))))........)))))).	1850	1894	1	-31.1	1
bta-miR-1343-5p	NM_001102268	CCNY	TGGGGAGCGGCCCCCGGGCGGG#CCCAGCCCCGGGTCAGCGCTTCCTT#.((((((((..(((.(((((((#))).)))).)))....)))))))).	1080	1105	1	-31.1	1
bta-miR-1343-5p	NM_174266	CD79A	TGGGGAGCGGCCCCCGGGCGGG#CCCCCCGAAGCCGCTCTCTT#.((((((((((...((((.(((#)))))))..)))))))))).	746	766	1	-31.1	1
bta-miR-1343-5p	NM_181000	SAG	TGGGGAGCGGCCCCCGGGCGGG#CCCAGCCAGGCCGGCTCTCCCCAC#(((((((.((((.((.((((((#))).))).))..))))))))))).	1382	1406	1	-31.1	1
bta-miR-1343-5p	XM_003588033	CPSF7	TGGGGAGCGGCCCCCGGGCGGG#GGACGGAGGCCGCTCCACCC#.(((((((((((.(((..(...#)..))).))))))))).)).	1644	1664	1	-31.1	1
bta-miR-1343-5p	XM_010805316	PRDM4	TGGGGAGCGGCCCCCGGGCGGG#CCTGGCCGCTGGGGAGTTTAGGGTAGATCTTGCTTCCCAG#(((((((((((((((((.((((#)))).)))..))))...............)))))))))).	3284	3324	1	-31.1	1
bta-miR-1343-5p	XM_024985942	ABCC2	TGGGGAGCGGCCCCCGGGCGGG#CCTGCCACCTGGGGGTGTTACCCTG#.(((((((.(((((((((((((#))))))...)))))))))).)))).	6074	6099	1	-31.1	1
bta-miR-149-5p	NM_001192394	ZNF384	TCTGGCTCCGTGTCTTCACTCCC#GGGGGTGGGGGATCAAGGGCTGAGATGTGGTCCCCAAGGGGCCAGAG#(((((((((.(((((((((((((#))))))))))).......................)).))))))))).	2585	2632	1	-31.1	1
bta-miR-149-5p	NM_001204828	LRRC10B	TCTGGCTCCGTGTCTTCACTCCC#GGGAGGAAGGCCCAGGGCCAGGG#((((((((.(.((((((.(((((#))))))))))).).)))))))).	2024	2047	1	-31.1	1
bta-miR-149-5p	XM_002693003	TMPRSS13	TCTGGCTCCGTGTCTTCACTCCC#GGGGTTCCCCGACACGGAAGTGTCCATCACGGATGGAGGAGGCGGAGCCCAGGG#(((((((((((.(((((..(((.#.)))..))))).)))))))).))).	1880	1934	1	-31.1	1
bta-miR-149-5p	XM_005203546	KCNJ9	TCTGGCTCCGTGTCTTCACTCCC#GGGAGGGCTTCAGGGGGTGTCCTGGGGAGGCAATGGGAGCTAGAG#(((((((((.(((((((((((((#.))))))).......))))))...))))))))).	3313	3358	1	-31.1	1
bta-miR-149-5p	XM_005203556	C3H1orf226	TCTGGCTCCGTGTCTTCACTCCC#GGGGCTTCTCCTCTAGACGGGGAGCATGGTGAGCCCTCCCTGGGGCAGGGCATGGAGCCAGC#.(((((((((((((((...((((#.)))).))))))))))))))).	4153	4215	1	-31.1	1
bta-miR-149-5p	XM_010812408	TMPRSS13	TCTGGCTCCGTGTCTTCACTCCC#GGGGTTCCCCGACACGGAAGTGTCCATCACGGATGGAGGAGGCGGAGCCCAGGG#(((((((((((.(((((..(((.#.)))..))))).)))))))).))).	1920	1974	1	-31.1	1
bta-miR-149-5p	XM_010813430	SKI	TCTGGCTCCGTGTCTTCACTCCC#GGGAGTGCCGCGCACGCGAGCTGGAA#(((((((((((((...(((((((#)))))))....))))).)))))))).	2790	2816	1	-31.1	1
bta-miR-149-5p	XM_024991712	ZNF384	TCTGGCTCCGTGTCTTCACTCCC#GGGGGTGGGGGATCAAGGGCTGAGATGTGGTCCCCAAGGGGCCAGAG#(((((((((.(((((((((((((#))))))))))).......................)).))))))))).	2397	2444	1	-31.1	1
bta-miR-188	XM_024994568	NFIC	CATCCCTTGCATGGTGGAGGGT#CCCTGCTGCCATGTAGGGGGG#..(((((((((((((((((((.#)))).))))))))))))))).	3117	3138	1	-31.1	1
bta-miR-188	XM_024994571	NFIC	CATCCCTTGCATGGTGGAGGGT#CCCTGCTGCCATGTAGGGGGG#..(((((((((((((((((((.#)))).))))))))))))))).	3022	3043	1	-31.1	1
bta-miR-339a	NM_001101050	UPB1	TCCCTGTCCTCCAGGAGCTCAC#TGGCGCTGCTGTCCAGGCTGGTTTTAAGACTGCCCCTGGCGGGCGGGGAG#(((((((((.(((((.((....#.)).))))).))))))))).	1273	1323	1	-31.1	1
bta-miR-339a	NM_174446	RAB3A	TCCCTGTCCTCCAGGAGCTCAC#GTACCTTTTATGGGAGCAGGGTTGGGGGGCGGGGGG#((((((((((((((..((((..#.))))....)))))))))))))).	1259	1295	1	-31.1	1
bta-miR-339a	XM_005203546	KCNJ9	TCCCTGTCCTCCAGGAGCTCAC#GGGTCAACCTGGAGGGCTCGGGGAC#(((((((((((((((.((((..#))))...))))))))))..))))).	2917	2942	1	-31.1	1
bta-miR-339a	XM_010820555	CHST3	TCCCTGTCCTCCAGGAGCTCAC#TGGGCTCAGCAATGCTCTGGGAACCCTTGGGGTTTTAGGGAGGACAGGGT#.(((((((((((.(((((((..#.)))))))..))))))))))).	4796	4846	1	-31.1	1
bta-miR-34a	NM_001081601	KCNJ10	TGGCAGTGTCTTAGCTGGTTGT#GCAGCCAGTTATACTACTGCTACTAGTCAAGGACACTGCCC#.(((((((((((((((((((((#)))))))))))...................)))))))))).	4893	4934	1	-31.1	1
bta-miR-1343-5p	NM_001014909	ANGPTL7	TGGGGAGCGGCCCCCGGGCGGG#TTGGCCTGAGGGGGCTCCCTG#.(((((((..(((((((((.((#)).))))).))))))))))).	1673	1694	1	-31	1
bta-miR-1343-5p	NM_001035051	CHMP3	TGGGGAGCGGCCCCCGGGCGGG#TCTGCTCAGTGGACGCTGCTCCTCAG#((((((((((((((.(((((((#))))))).).))..))))))))))).	1291	1317	1	-31	1
bta-miR-1343-5p	NM_001075679	RMDN3	TGGGGAGCGGCCCCCGGGCGGG#CCTGCCCTAGGGTAGAGTGTGGATAAAACACTGGAGGCTCCCTT#.(((((((..((((((((((((#)))))))..)))....................))..))))))).	1736	1780	1	-31	1
bta-miR-1343-5p	NM_001078067	ENC1	TGGGGAGCGGCCCCCGGGCGGG#TCTCCCAGGGCTGTGCTCCCCAG#(((((((((((((..(((.((.#)).))).)))))..)))))))).	2360	2383	1	-31	1
bta-miR-1343-5p	XM_002696967	IL5RA	TGGGGAGCGGCCCCCGGGCGGG#TCGTTCCAGGGGTTGTTCTCCT#.(((((((((((((.((((((.#)))).)).))))))))))))).	3021	3043	1	-31	1
bta-miR-149-5p	NM_001206410	TADA2B	TCTGGCTCCGTGTCTTCACTCCC#GGAGGGGGATGCGGGGCCCAGC#.((((((((((((((((.((((.#)))))))))))))))))).)).	2012	2034	1	-31	1
bta-miR-149-5p	XM_002688841	ICAM4	TCTGGCTCCGTGTCTTCACTCCC#GCGTGCGGGGGCGGAGCCAGAG#(((((((((((.(((.(((....#.))).))).))))))))))).	1911	1933	1	-31	1
bta-miR-149-5p	XM_024975944	LOC101908134	TCTGGCTCCGTGTCTTCACTCCC#GGGAGTGTGACTGGGGTCAGGG#((((((((((.(((..(((((((#))))))).))))))))))))).	2673	2695	1	-31	1
bta-miR-188	XM_002688747	NFIX	CATCCCTTGCATGGTGGAGGGT#CCCTCCCCACCGCAGCCCCCTCCTCCTCCAAGGGATGG#(((((((((...((.((((((.#.)))))).))..))))))))).	2944	2982	1	-31	1
bta-miR-188	XM_010806712	NFIX	CATCCCTTGCATGGTGGAGGGT#CCCTCCCCACCGCAGCCCCCTCCTCCTCCAAGGGATGG#(((((((((...((.((((((.#.)))))).))..))))))))).	3101	3139	1	-31	1
bta-miR-188	XM_010806713	NFIX	CATCCCTTGCATGGTGGAGGGT#CCCTCCCCACCGCAGCCCCCTCCTCCTCCAAGGGATGG#(((((((((...((.((((((.#.)))))).))..))))))))).	2981	3019	1	-31	1
bta-miR-188	XM_024994872	NFIX	CATCCCTTGCATGGTGGAGGGT#CCCTCCCCACCGCAGCCCCCTCCTCCTCCAAGGGATGG#(((((((((...((.((((((.#.)))))).))..))))))))).	2961	2999	1	-31	1
bta-miR-339a	XM_005207223	CRACR2A	TCCCTGTCCTCCAGGAGCTCAC#GAGCCCCTGGAGGGTGGGTGAC#(((((((((((((((.((((..#)))).))))))))))))).)).	4155	4177	1	-31	1
bta-miR-339a	XM_010805626	CRACR2A	TCCCTGTCCTCCAGGAGCTCAC#GAGCCCCTGGAGGGTGGGTGAC#(((((((((((((((.((((..#)))).))))))))))))).)).	3931	3953	1	-31	1
bta-miR-339a	XM_024981608	MFGE8	TCCCTGTCCTCCAGGAGCTCAC#GTGGGTCTGTGGAGTGACGGGGGA#(((((((((((((.(.((((((#)))))).).))))).)))))))).	2333	2357	1	-31	1
bta-miR-339a	XM_024981610	MFGE8	TCCCTGTCCTCCAGGAGCTCAC#GTGGGTCTGTGGAGTGACGGGGGA#(((((((((((((.(.((((((#)))))).).))))).)))))))).	1882	1906	1	-31	1
bta-miR-339a	XM_024982022	SH2D7	TCCCTGTCCTCCAGGAGCTCAC#GTGGGAGGGGTGGGGGGCGGGGAG#(((((((((((((....(((((#))))).....))))))))))))).	3293	3317	1	-31	1
bta-miR-1343-5p	NM_001193137	RAD51B	TGGGGAGCGGCCCCCGGGCGGG#GCGTGGGGGTCTGCTCTTG#..((((((((((((((.((...#)).)))))).)))))))).	1655	1674	1	-30.9	1
bta-miR-1343-5p	XM_002687293	SLC4A8	TGGGGAGCGGCCCCCGGGCGGG#CCCACCCAGCACTCAACCTCAGTCCTGGCTGCTTCCCAG#((((((((((((...(((((((#.))).)))).)))))))))))).	5813	5852	1	-30.9	1
bta-miR-1343-5p	XM_003588002	TMEM72	TGGGGAGCGGCCCCCGGGCGGG#CCCCTCGGGGGAGCTCAGAGTCTTCACCGGTCAGCTCTTCAG#((((((((..((((((((.(((#)))))))))))......................)))))))).	1406	1448	1	-30.9	1
bta-miR-1343-5p	XM_010810728	KATNAL1	TGGGGAGCGGCCCCCGGGCGGG#CTGGCCTTTTCCAAGAAAGGGCCGCTTTAACCCCAT#(((((((((((((..((((.((#)).))))...........))))))))....))))).	4222	4258	1	-30.9	1
bta-miR-1343-5p	XM_024975845	LOC112441490	TGGGGAGCGGCCCCCGGGCGGG#TCTGCTTGGGGTTAAATTTTTGAGGCTGCCATAATTATTTTCTGGGCTTCCCAG#((((((((((((((((((((((#)))))))))))................)))...............)))))))).	1832	1886	1	-30.9	1
bta-miR-1343-5p	XM_024997573	ZBTB1	TGGGGAGCGGCCCCCGGGCGGG#CCCGCCCTGCTTGGGAATTCGCGCTACTCATTGGCCTCTTGCCCT#.((((((.((((((((((((((#))))))).....))).................)))).))).))).	2854	2899	1	-30.9	1
bta-miR-149-5p	XM_024977683	NCOR2	TCTGGCTCCGTGTCTTCACTCCC#GGGAGGGGAGGGGCCGGGCCGGGC#((((((((.((.(((((.(((((#))))).))))).)).)))))))).	8187	8211	1	-30.9	1
bta-miR-149-5p	XM_024977686	NCOR2	TCTGGCTCCGTGTCTTCACTCCC#GGGAGGGGAGGGGCCGGGCCGGGC#((((((((.((.(((((.(((((#))))).))))).)).)))))))).	8135	8159	1	-30.9	1
bta-miR-149-5p	XM_024977688	NCOR2	TCTGGCTCCGTGTCTTCACTCCC#GGGAGGGGAGGGGCCGGGCCGGGC#((((((((.((.(((((.(((((#))))).))))).)).)))))))).	8048	8072	1	-30.9	1
bta-miR-149-5p	XM_024977690	NCOR2	TCTGGCTCCGTGTCTTCACTCCC#GGGAGGGGAGGGGCCGGGCCGGGC#((((((((.((.(((((.(((((#))))).))))).)).)))))))).	7961	7985	1	-30.9	1
bta-miR-149-5p	XM_024985014	GJC3	TCTGGCTCCGTGTCTTCACTCCC#GGGAGTGAAGGTACTGGGGCACAT#..(((((((((((((((((((((#)))))))))))))).))))).)).	2977	3001	1	-30.9	1
bta-miR-149-5p	XM_024997605	NOX5	TCTGGCTCCGTGTCTTCACTCCC#GGGAGTTCCGAGGACACTTGGAGTCAT#..(((((((((((((((((((((#))))))...))))))))..))))))).	5301	5328	1	-30.9	1
bta-miR-339a	NM_001034253	CNPY4	TCCCTGTCCTCCAGGAGCTCAC#TGAGCCCCCAGGAGGGACAGGGGT#((((((((((((.((.(((((.#))))).))..))))).))))))).	824	848	1	-30.9	1
bta-miR-339a	NM_001075955	NCLN	TCCCTGTCCTCCAGGAGCTCAC#GCCTCACCTGGAGGGCAGGGC#.((((((((((((((.......#.)))))))))))))).	1772	1793	1	-30.9	1
bta-miR-339a	NM_001077023	SPACA4	TCCCTGTCCTCCAGGAGCTCAC#CCTGGAGGGCAGGGC#.((((((((((((((.......#)))))))))))))).	472	487	1	-30.9	1
bta-miR-339a	NM_001098906	ZFAND2B	TCCCTGTCCTCCAGGAGCTCAC#GGGCTCCCCTCCGTGTATAGGGGGCAGGGAG#(((((((((((..(((((((..#)))))))............))))))))))).	1086	1117	1	-30.9	1
bta-miR-339a	NM_001105024	LYPD5	TCCCTGTCCTCCAGGAGCTCAC#GTGGGATGCTGGGGGCAGGGGA#(((((((((.((((.(.(((((#))))).).))))))))))))).	873	895	1	-30.9	1
bta-miR-339a	XM_024977824	LOC101906447	TCCCTGTCCTCCAGGAGCTCAC#GTGAGCTTCTGGTCCAAGCAGGGT#.((((((...((((((((((((#)))))))))))).....)))))).	3725	3749	1	-30.9	1
bta-miR-339a	XM_024983199	SUSD5	TCCCTGTCCTCCAGGAGCTCAC#TGAGCAGTGGGTCTAGAAGCAGCTGGCAGGGCAGGGAG#((((((((((((((..(((...#.)))..)))).)))))))))).	2067	2105	1	-30.9	1
bta-miR-339a	XM_024992818	SCUBE1	TCCCTGTCCTCCAGGAGCTCAC#TGGGTTCTGAAGGAGGACAGGA#..((((((((((.((((((((.#))))))))...)))))))))).	5765	5787	1	-30.9	1
bta-miR-339a	XM_024992819	SCUBE1	TCCCTGTCCTCCAGGAGCTCAC#TGGGTTCTGAAGGAGGACAGGA#..((((((((((.((((((((.#))))))))...)))))))))).	5674	5696	1	-30.9	1
bta-miR-345-5p	XM_024997615	TMOD2	GCTGACTCCTAGTCCAGTGCT#AGCACTGGATTTGGAGTCAA#..(((((((.(((((((((((#))))))))))).))))))).	6329	6349	1	-30.9	1
bta-miR-4286	XM_024993362	G3BP2	ACCCCACTCCTGGTACC#GGTACCTACCAGTTTCTGATGTTTCAGGCCAGGAGTGGGGTA#((((((((((((((...#.)))))))))))))).	3383	3425	1	-30.9	1
bta-miR-1343-5p	NM_001038585	PCID2	TGGGGAGCGGCCCCCGGGCGGG#CTGCCTCAGCTGGCCGGGCTGCTGGTGACACCCCCCGA#(((((((((((((((((((((.#)))))).....))..)))))))).........))))).	1405	1443	1	-30.8	1
bta-miR-1343-5p	NM_001075149	MYL4	TGGGGAGCGGCCCCCGGGCGGG#GCCCTGGGGACTTCAAGGGCCCACAGTCCTCCCCAT#(((((((.(((((((((((...#)))).))))................)))))))))).	768	804	1	-30.8	1
bta-miR-1343-5p	NM_001075179	MPDU1	TGGGGAGCGGCCCCCGGGCGGG#CCCAACCTTGGGGTCCTTCCCGT#(((((((.((((((.(((.(((#)))..))).))))))))))))).	792	815	1	-30.8	1
bta-miR-1343-5p	NM_001103095	FITM2	TGGGGAGCGGCCCCCGGGCGGG#CAAGCTCGCGGGGCTGTTTTCTC#.((((((((((((((((((..(#)..))))).))))))))))))).	1723	1746	1	-30.8	1
bta-miR-1343-5p	XM_005203534	DEDD	TGGGGAGCGGCCCCCGGGCGGG#TCTGCCTGGTGTGGCTCCTTCCTT#.((((((.((((((((((((((#))))))))).).)))).)))))).	1770	1794	1	-30.8	1
bta-miR-1343-5p	XM_005213992	PCID2	TGGGGAGCGGCCCCCGGGCGGG#CTGCCTCAGCTGGCCGGGCTGCTGGTGACACCCCCCGA#(((((((((((((((((((((.#)))))).....))..)))))))).........))))).	1439	1477	1	-30.8	1
bta-miR-1343-5p	XM_005213993	PCID2	TGGGGAGCGGCCCCCGGGCGGG#CTGCCTCAGCTGGCCGGGCTGCTGGTGACACCCCCCGA#(((((((((((((((((((((.#)))))).....))..)))))))).........))))).	1527	1565	1	-30.8	1
bta-miR-1343-5p	XM_024989584	DEDD	TGGGGAGCGGCCCCCGGGCGGG#TCTGCCTGGTGTGGCTCCTTCCTT#.((((((.((((((((((((((#))))))))).).)))).)))))).	1653	1677	1	-30.8	1
bta-miR-149-5p	NM_001046332	CDC42	TCTGGCTCCGTGTCTTCACTCCC#GGGGGTGGGGAGAACCTTGAACAACATGGGGACCAGT#.((((((((((((((((((((((#))))))))))).............))))))).)))).	1728	1765	1	-30.8	1
bta-miR-149-5p	NM_001105429	EFNA3	TCTGGCTCCGTGTCTTCACTCCC#GGGAGAGATGGGGCGGGGCTGGGA#(((((((((((.((.((.(((((#))))).)).)).))))))))))).	765	789	1	-30.8	1
bta-miR-149-5p	XM_005216093	MICAL2	TCTGGCTCCGTGTCTTCACTCCC#GGGAAGAGAGGATGTGGGGGGCGGTGGAGACACGGGATTATTTCCAATTGCACGGAT#(((((((((((((((((((((((#.))).)))))))))))))).............)).)))).	5229	5286	1	-30.8	1
bta-miR-149-5p	XM_005219184	ZNF575	TCTGGCTCCGTGTCTTCACTCCC#GGAGGCACAGGAGCCAGAG#(((((((((((((((((......#)))))))).))))))))).	3396	3415	1	-30.8	1
bta-miR-149-5p	XM_005219185	ZNF575	TCTGGCTCCGTGTCTTCACTCCC#GGAGGCACAGGAGCCAGAG#(((((((((((((((((......#)))))))).))))))))).	3628	3647	1	-30.8	1
bta-miR-149-5p	XM_024986981	OPCML	TCTGGCTCCGTGTCTTCACTCCC#GGGGTGAGGGATGGGGCCAT#..(((((((((.((((((((((.#))))))))))))))))))).	5589	5609	1	-30.8	1
bta-miR-188	NM_001077097	B3GALT4	CATCCCTTGCATGGTGGAGGGT#ACCACACACGCTGGCTTGTTCTCTCCAGCCATGGCAGGGGAG#..(((((((((((((((((((.#.))))))).))))).))))))).	1410	1452	1	-30.8	1
bta-miR-188	XM_010806924	ACER1	CATCCCTTGCATGGTGGAGGGT#GCCCTCCGGCTCCCTCTCCCCTTCATCCTGGTCCTCCGTGCCCCCATTCCGAGGCAGGGGATGG#((((((((((.((((((.((((#.)))))))..)))..)))))))))).	945	1009	1	-30.8	1
bta-miR-339a	NM_001037593	GRINA	TCCCTGTCCTCCAGGAGCTCAC#GTGGCAGCTCCTCTCAGCTCCCCTCTCTCGTTCCCGTGTGCTGCCTGGGACAGGGAG#((((((((..((((((((.(((#.))).))).))))))))))))).	1264	1321	1	-30.8	1
bta-miR-339a	NM_001038033	SNX20	TCCCTGTCCTCCAGGAGCTCAC#GGGTTTCTGTAGGCCACTGGAGGACAGGT#..((((((((((((..(((.((#.)).)))..)))))))))))).	1381	1410	1	-30.8	1
bta-miR-339a	NM_001046403	FKBP10	TCCCTGTCCTCCAGGAGCTCAC#GTTGAAGGAGGGGCTCACTGGGGACTGAGGGGTGACGGGGGT#((((((((((((((((((((..#.)))))).))))))..........)))))))).	2527	2569	1	-30.8	1
bta-miR-339a	NM_001046589	RNF4	TCCCTGTCCTCCAGGAGCTCAC#TGACCTTCAGTTTTTCCTTCTGGAGGAGCAGGGAC#(((((((((((((((((.....#.))))))))))).)))))).	2239	2274	1	-30.8	1
bta-miR-339a	NM_001075640	PRPF19	TCCCTGTCCTCCAGGAGCTCAC#GTGGGGCCTCGTCTCAGTAGTGGGATAGCATTGGGGTGGGGGTGGGGGGCAGGGGA#(((((((((((((....(((((#.)))))..))))))))))))).	1717	1773	1	-30.8	1
bta-miR-339a	NM_001113305	NDUFA4L2	TCCCTGTCCTCCAGGAGCTCAC#TGCCAGCCCCTCTGCCCCGTTACCCTGGCTTCGGAGGGCGGGGT#.(((((((((((.((((((...#.))))))))))))))))).	569	613	1	-30.8	1
bta-miR-339a	XM_005208257	RNF4	TCCCTGTCCTCCAGGAGCTCAC#TGACCTTCAGTTTTTCCTTCTGGAGGAGCAGGGAC#(((((((((((((((((.....#.))))))))))).)))))).	2229	2264	1	-30.8	1
bta-miR-339a	XM_005218475	SNX20	TCCCTGTCCTCCAGGAGCTCAC#GTAGGCCACTGGAGGACAGGT#..((((((((((((..(((.((#)).)))..)))))))))))).	1589	1610	1	-30.8	1
bta-miR-339a	XM_025001492	GRINA	TCCCTGTCCTCCAGGAGCTCAC#GTGGCAGCTCCTCTCAGCTCCCCTCTCTCGTTCCCGTGTGCTGCCTGGGACAGGGAG#((((((((..((((((((.(((#.))).))).))))))))))))).	1413	1470	1	-30.8	1
bta-miR-34a	XM_015475319	GPR25	TGGCAGTGTCTTAGCTGGTTGT#GCATCTGTCCCCGGGCACTCAGATGCTCTGACCGGCTGGGACACTGGGCCC#.(((((((((((((((((((..#.))))))))))))))))..))).	1924	1975	1	-30.8	1
bta-miR-4286	XM_002695755	NCBP3	ACCCCACTCCTGGTACC#GGTGGATTTTCGTGCTAGGGGTGGGGTC#((((((((((((((((.#.)))))))))))))))).	2577	2605	1	-30.8	1
bta-miR-1343-5p	NM_001040584	MRPS6	TGGGGAGCGGCCCCCGGGCGGG#CTGGGGGCTGACTTCCTT#.((((((((((((((((.....#)))))))))).)))))).	671	689	1	-30.7	1
bta-miR-1343-5p	NM_174470	THTPA	TGGGGAGCGGCCCCCGGGCGGG#TCCGTCAGATGCAATCTGTGGGCCGCCCCTCTCCCCT#.((((((((((((.((((((((#)))))..........))).))))))).....))))).	1065	1102	1	-30.7	1
bta-miR-1343-5p	NM_174584	PRKACA	TGGGGAGCGGCCCCCGGGCGGG#TCCGCCCTCCACCCCCCATCTTGGGCGCTCCTCC#.(((((((.((((..(((((((#)))))))...............))))))))))).	2186	2220	1	-30.7	1
bta-miR-1343-5p	XM_024995418	SLC25A37	TGGGGAGCGGCCCCCGGGCGGG#TCTGACCCTGGGGCTTTTCCTCT#.((((((.((((((.(((((((#)))).))).)))))).)))))).	3385	3408	1	-30.7	1
bta-miR-149-5p	XM_005223516	UNC5CL	TCTGGCTCCGTGTCTTCACTCCC#GCATAAGGAGTTGGGAAGGGAGGGGGCCAGT#.((((((((.(.((((((((((.#.)))))...))))).).)))))))).	2912	2943	1	-30.7	1
bta-miR-149-5p	XM_005224981	ZNF768	TCTGGCTCCGTGTCTTCACTCCC#GGGGGTGGGGGGAGGGGGGGTCGGGT#(((((((((.(.(((((((((((#))))))))..))).).))))))))).	2824	2850	1	-30.7	1
bta-miR-149-5p	XM_024978195	SMPD3	TCTGGCTCCGTGTCTTCACTCCC#GGGAGCCAGGGCACGGGGCACAT#..((((((((((((((..(((((#)))))..)))))))))))).)).	4553	4576	1	-30.7	1
bta-miR-149-5p	XM_024978196	SMPD3	TCTGGCTCCGTGTCTTCACTCCC#GGGAGCCAGGGCACGGGGCACAT#..((((((((((((((..(((((#)))))..)))))))))))).)).	4518	4541	1	-30.7	1
bta-miR-188	NM_001075997	NUDCD3	CATCCCTTGCATGGTGGAGGGT#CCCTCCGCCACCACCAGGGGGTC#.((((((((..((((((((((.#))))))))))....)))))))).	2353	2376	1	-30.7	1
bta-miR-339a	NM_001034322	FKBP4	TCCCTGTCCTCCAGGAGCTCAC#GTGAGGTCCGACAAGAAGGCAGGGTGGACAGGGAG#(((((((((.((.(((.(((((#))))).))).............)).))))))))).	1751	1786	1	-30.7	1
bta-miR-339a	NM_001075413	PSKH1	TCCCTGTCCTCCAGGAGCTCAC#GGGCACCTGGGTCAAAGCAAAGGACGGGGGC#(((((((((((((((.((((..#)))).)))))..........)))))))))).	2327	2358	1	-30.7	1
bta-miR-339a	NM_001081541	S1PR2	TCCCTGTCCTCCAGGAGCTCAC#AGCTCCAGGGACCCGGGACAGAAATGGGGCCGAGGGGGGCAGGGGT#((((((((((((..(.((((..#.)))))..)))))))))))).	1285	1331	1	-30.7	1
bta-miR-339a	NM_001101904	SUSD4	TCCCTGTCCTCCAGGAGCTCAC#GTGTACTTTGGAGTGAGGCCTCTGGAGGACAGAGCTTGGGGGGAT#(((((((((((((((..(((((#.)))))..).)))))))))).........)))).	1631	1676	1	-30.7	1
bta-miR-339a	NM_001105359	CWC25	TCCCTGTCCTCCAGGAGCTCAC#TGAGTTTGGGTGAATCCTGGGAGTTGGTGATGGACAGGGAG#((((((((((((((((..((((#.)))).)))))))..........))))))))).	1301	1342	1	-30.7	1
bta-miR-339a	NM_174744	MMP9	TCCCTGTCCTCCAGGAGCTCAC#GGGCCCCCTGGGGGACCCTGCCAATAGGGAA#(((((((((((((((.((((..#))))..)))))))))).........))))).	2176	2207	1	-30.7	1
bta-miR-339a	XM_003586328	PPARGC1B	TCCCTGTCCTCCAGGAGCTCAC#GTGAGGTCGTCTCCTAGGCATTGGGACAGGGGG#((((((((((((((((((((((#))))).....))))).))....)))))))))).	7582	7615	1	-30.7	1
bta-miR-339a	XM_005205678	KLHDC10	TCCCTGTCCTCCAGGAGCTCAC#GTTCTAGCATTGAGCTCCAGGATGGATGAGGGT#.(((((((((((.((((((((.#.)))))))).))).)))).)))).	5365	5398	1	-30.7	1
bta-miR-339a	XM_005209630	PPARGC1B	TCCCTGTCCTCCAGGAGCTCAC#GTGAGGTCGTCTCCTAGGCATTGGGACAGGGGG#((((((((((((((((((((((#))))).....))))).))....)))))))))).	7669	7702	1	-30.7	1
bta-miR-339a	XM_024976150	SUSD4	TCCCTGTCCTCCAGGAGCTCAC#GTGTACTTTGGAGTGAGGCCTCTGGAGGACAGAGCTTGGGGGGAT#(((((((((((((((..(((((#.)))))..).)))))))))).........)))).	1507	1552	1	-30.7	1
bta-miR-339a	XM_024980333	VEZF1	TCCCTGTCCTCCAGGAGCTCAC#GTGGGCAGCTGAAATGGGGGCGGGGGT#((((((((((((((..((((((#))))))..)))....))))))))))).	4193	4220	1	-30.7	1
bta-miR-339a	XM_024999944	TMTC4	TCCCTGTCCTCCAGGAGCTCAC#TGAGCTGATTGTCTACACTGGCTTGTGGGGGATGGGGT#.((((((((((((.(((((...#.))))).)))))))))))).	3908	3946	1	-30.7	1
bta-miR-4286	XM_005211950	SMOC1	ACCCCACTCCTGGTACC#GGTGGCAGGGGTGGGGG#.(((((((((((.((((#)))).))))))))))).	2977	2994	1	-30.7	1
bta-miR-1343-5p	NM_001099723	LOC618701	TGGGGAGCGGCCCCCGGGCGGG#TCGTCTGAAGGCCGTTCTTCAC#((((((((((((..(((((((.#)))))))..)))))))))))).	1634	1656	1	-30.6	1
bta-miR-1343-5p	NM_001100333	LOC510193	TGGGGAGCGGCCCCCGGGCGGG#CCCATCAAGGAGGGCTGCAGAATGCCAAATTCTCTCCCCAC#(((((((((((((((.((.(((#))).))..)).)))))))................)))))).	2282	2323	1	-30.6	1
bta-miR-1343-5p	XM_002699730	LAGE3	TGGGGAGCGGCCCCCGGGCGGG#TCTGACCTGGTGGCCCTTCCTAG#(((((((.((((.(((((((((#)))).))))).))))))))))).	606	629	1	-30.6	1
bta-miR-1343-5p	XM_024978935	ABCC12	TGGGGAGCGGCCCCCGGGCGGG#GCCAGGGTGAAGGTTGCTTCCCT#.((((((((((((((.(((...#))).)))....))))))))))).	4330	4353	1	-30.6	1
bta-miR-149-5p	NM_001014901	RBM14	TCTGGCTCCGTGTCTTCACTCCC#GGGAGGGAAGGAGAGGAGAGATGGGGTCGGGT#(((((((((((.(((((.((((.#.)))).))))).))))))))))).	2115	2147	1	-30.6	1
bta-miR-149-5p	NM_001034669	ASB2	TCTGGCTCCGTGTCTTCACTCCC#GGGTAGAACTTGGGGTGGTCGGGGGAAGGCAAGGGGGCCGGC#.((((((((.(((((((.((((.#.)))))))))))..)))))))).	2361	2403	1	-30.6	1
bta-miR-149-5p	XM_010804298	ADCYAP1R1	TCTGGCTCCGTGTCTTCACTCCC#GGGAGAAGGATGCGGGGCACAGGC#((((((((((((((((..(((((#))))).)))))))))))).)))).	1839	1863	1	-30.6	1
bta-miR-149-5p	XM_024983839	C23H6orf132	TCTGGCTCCGTGTCTTCACTCCC#GGGGGTTGGGCCCAAGGAGCCAGAA#(((((((((..((((..((((((#)))))).))))....))))))))).	4821	4846	1	-30.6	1
bta-miR-149-5p	XM_024996717	AIRE	TCTGGCTCCGTGTCTTCACTCCC#GGGAGGGGAGGCACCTGTGGACTCTGCCGGAG#(((((((((((((((((.(((((#))))).))))))))....)))....)))))).	1904	1936	1	-30.6	1
bta-miR-199a-5p	XM_024978132	ARHGEF19	CCCAGTGTTCAGACTACCTGTT#GGCAGGGACCTGGCTGGCAGGGGCTCTGGGCGCTGGGC#(((((((((((((...((((((#.))))))...))))))))))))).	2966	3004	1	-30.6	1
bta-miR-339a	NM_001038108	MRPS27	TCCCTGTCCTCCAGGAGCTCAC#GTGGAGTTCCTGGGAGACAGGT#..((((((.(((((((((((((#))).)))))))))).)))))).	1501	1523	1	-30.6	1
bta-miR-339a	NM_001046525	RNF41	TCCCTGTCCTCCAGGAGCTCAC#GTGGGCTCCTGCCGGGCCTGCGGGTGTACAGTTGGGGAT#(((((((((..(((((((((((#)))))))))))..))))................))))).	1795	1834	1	-30.6	1
bta-miR-339a	NM_001076818	KAT7	TCCCTGTCCTCCAGGAGCTCAC#GACCTTTCCAGTTATTCCTTACATGTGTTTTTGGAGGGGCAGGGAA#((((((((((((((((((.((.#.)).)))))))))))).)))))).	2333	2379	1	-30.6	1
bta-miR-339a	NM_001192141	GRASP	TCCCTGTCCTCCAGGAGCTCAC#GTGGGGTCCTACTGGGCAGGGGT#(((((((((...((((.(((((#))))).))))...))))))))).	1817	1840	1	-30.6	1
bta-miR-339a	NM_001206903	SLC6A11	TCCCTGTCCTCCAGGAGCTCAC#TGAGTTACCTGGGGACAGGC#..(((((((.(((((((((((.#)))))).)))))))))))).	3377	3397	1	-30.6	1
bta-miR-339a	XM_003587910	HMX3	TCCCTGTCCTCCAGGAGCTCAC#GTGGTCTGCACGCCCGGCTCCTGGCAGGGCGTGTTTGAAGCTGGGGAG#(((((((((((((((((((...#.))))))))).)))))............))))).	3500	3548	1	-30.6	1
bta-miR-339a	XM_005220530	KAT7	TCCCTGTCCTCCAGGAGCTCAC#GACCTTTCCAGTTATTCCTTACATGTGTTTTTGGAGGGGCAGGGAA#((((((((((((((((((.((.#.)).)))))))))))).)))))).	2296	2342	1	-30.6	1
bta-miR-339a	XM_024992150	RNF41	TCCCTGTCCTCCAGGAGCTCAC#GTGGGCTCCTGCCGGGCCTGCGGGTGTACAGTTGGGGAT#(((((((((..(((((((((((#)))))))))))..))))................))))).	1981	2020	1	-30.6	1
bta-miR-1343-5p	NM_001075132	HMGCL	TGGGGAGCGGCCCCCGGGCGGG#CCTGGCTGCAGGCCCTCCCTG#.((((((.((((..(((.((((#)))).)))..)))))))))).	1163	1184	1	-30.5	1
bta-miR-1343-5p	NM_001078161	ATXN7L3B	TGGGGAGCGGCCCCCGGGCGGG#CCTGCCTCTCACATGGGGCAGTGCTTTCCCCT#.(((((((((((((.(((((((#))))))).......)))))..)))..))))).	1889	1921	1	-30.5	1
bta-miR-1343-5p	NM_001083409	C1QTNF1	TGGGGAGCGGCCCCCGGGCGGG#CCATGCAGGGGGGTGCTTTCCT#.((((((((.(((((..(((((#)).))).))))).)))))))).	2005	2027	1	-30.5	1
bta-miR-1343-5p	NM_001193052	PLA2G5	TGGGGAGCGGCCCCCGGGCGGG#TCCTCCTGGGCCAGGAAGCTTGCTCCCCT#.(((((((((((((((((.(((#))).))))))...))....))))))))).	746	775	1	-30.5	1
bta-miR-1343-5p	XM_005203241	PLA2G5	TGGGGAGCGGCCCCCGGGCGGG#TCCTCCTGGGCCAGGAAGCTTGCTCCCCT#.(((((((((((((((((.(((#))).))))))...))....))))))))).	506	535	1	-30.5	1
bta-miR-1343-5p	XM_005211684	USP3	TGGGGAGCGGCCCCCGGGCGGG#CGTGCTCTTCAGGGCTGTTCCCTG#.((((((((((((..(((((.(#).)))))....)))))))))))).	4306	4330	1	-30.5	1
bta-miR-1343-5p	XM_010814029	WDR66	TGGGGAGCGGCCCCCGGGCGGG#CACCCCGGAACGCAGGACAGAGCCAGCTCCCCAG#((((((((((((((((((..(.#)..)))))......)).....))).)))))))).	4829	4863	1	-30.5	1
bta-miR-1343-5p	XM_010820653	AIFM2	TGGGGAGCGGCCCCCGGGCGGG#CCCGCCCTGGCCCACCCTGTCTCTCCCTG#.((((((.((((...(((((((#))))))).))))..........)))))).	2363	2392	1	-30.5	1
bta-miR-149-5p	NM_001080354	GSTM1	TCTGGCTCCGTGTCTTCACTCCC#GGAGATGGAGCGAGGAGCCAGT#.((((((((.((.(((((((((.#)))).))))))).)))))))).	689	711	1	-30.5	1
bta-miR-149-5p	XM_005227234	BBS1	TCTGGCTCCGTGTCTTCACTCCC#GGCACAGGAGGGCAGAGAGTGCCTGGGCAGGGAGCTAGGG#(((((((((.(((((.(((((..#.)))))...))))).))))))))).	3188	3228	1	-30.5	1
bta-miR-181a	XM_024977853	ADORA2A	AACATTCAACGCTGTCGGTGAGTT#GCTTGCTGGCGGCGTTGGACTGTTT#(((((((((((((((((((((((.#))))))))))))))))))).)))).	2322	2347	1	-30.5	1
bta-miR-181a	XM_024977854	ADORA2A	AACATTCAACGCTGTCGGTGAGTT#GCTTGCTGGCGGCGTTGGACTGTTT#(((((((((((((((((((((((.#))))))))))))))))))).)))).	2028	2053	1	-30.5	1
bta-miR-181a	XM_024977855	ADORA2A	AACATTCAACGCTGTCGGTGAGTT#GCTTGCTGGCGGCGTTGGACTGTTT#(((((((((((((((((((((((.#))))))))))))))))))).)))).	1930	1955	1	-30.5	1
bta-miR-181a	XM_024977856	ADORA2A	AACATTCAACGCTGTCGGTGAGTT#GCTTGCTGGCGGCGTTGGACTGTTT#(((((((((((((((((((((((.#))))))))))))))))))).)))).	1879	1904	1	-30.5	1
bta-miR-181b	XM_002699436	LOC507247	AACATTCATTGCTGTCGGTGGGTT#AACCCACCACTGCAGTGAGTGG#..((((((((((.((.((((((((#)))))))))).)))))))))).	2535	2557	1	-30.5	1
bta-miR-188	NM_001080278	FAM210B	CATCCCTTGCATGGTGGAGGGT#CCCTCTGCCATGGATGAGGGGTT#.(((((((.((((((((((((.#))))))))))))...))))))).	1957	1980	1	-30.5	1
bta-miR-339a	NM_001046395	PGS1	TCCCTGTCCTCCAGGAGCTCAC#GTCTGGGTGTCCCAGCGAGCTCCTGCAGGGATGGCACACCTGAGGGTCAGGGT#.(((((((((((((((((((.(#.).)))))))))................))))).))))).	3105	3158	1	-30.5	1
bta-miR-339a	NM_001078046	CDS2	TCCCTGTCCTCCAGGAGCTCAC#GTGGGCAGATAGGTGAGTCCTTGGGGACAGGA#..(((((((.(((((.((((((#.)))))).)))))))))))).	3481	3513	1	-30.5	1
bta-miR-339a	NM_001145653	C23H6orf141	TCCCTGTCCTCCAGGAGCTCAC#GAGTCTGGCGGTGCTCTCCTGGAAGGCACAGGGC#.((((((((((((((((..(((#.)))..)))))))).)).)))))).	853	887	1	-30.5	1
bta-miR-339a	XM_002695230	LOC100297056	TCCCTGTCCTCCAGGAGCTCAC#TGGGGCTCTAGGCTCCTGGGGCTGGGGGCTGGGGAC#(((((((((((((((((((...#.))))))))).....))))).))))).	1791	1827	1	-30.5	1
bta-miR-339a	XM_005211950	SMOC1	TCCCTGTCCTCCAGGAGCTCAC#GGGTTTGGAGGGCGGGGAG#(((((((((((((..(((((..#)))))))))))))))))).	1872	1891	1	-30.5	1
bta-miR-339a	XM_005220645	SP6	TCCCTGTCCTCCAGGAGCTCAC#GTGGCGGCTGGAGGGCGGAGGGC#((((((((((((((..((.(((#)))))..))))))))))).))).	1654	1677	1	-30.5	1
bta-miR-339a	XM_024979847	RNF157	TCCCTGTCCTCCAGGAGCTCAC#GTGGCTGTGGGTCACATCCTGCTCTGGGGGATGGGGAG#(((((((((((((.((((....#.))))))))))))))))).	3654	3692	1	-30.5	1
bta-miR-339a	XM_024980955	ERN1	TCCCTGTCCTCCAGGAGCTCAC#GCGCTGCTGGGGGCGGGGGT#(((((((((.((((.(((.(..#).))).))))))))))))).	5013	5033	1	-30.5	1
bta-miR-339a	XM_024985025	INO80E	TCCCTGTCCTCCAGGAGCTCAC#CTCCAGGGAGGGCAGGGGT#((((((((((((.((((.....#))))..)))))))))))).	1541	1560	1	-30.5	1
bta-miR-339a	XM_024992828	WNT7B	TCCCTGTCCTCCAGGAGCTCAC#GGGCAGGCTGGTGGGACAGGGGG#((((((((((((((..((((..#))))...)))).)))))))))).	2389	2412	1	-30.5	1
bta-miR-339a	XM_024992829	WNT7B	TCCCTGTCCTCCAGGAGCTCAC#GGGCAGGCTGGTGGGACAGGGGG#((((((((((((((..((((..#))))...)))).)))))))))).	2037	2060	1	-30.5	1
bta-miR-339a	XM_024999598	PRRC2B	TCCCTGTCCTCCAGGAGCTCAC#GCTCCTGGGCAGGGTCAGGGGT#((((((((((((((((((....#))))))))..)))).)))))).	9737	9759	1	-30.5	1
bta-miR-345-5p	NM_001075501	CCDC137	GCTGACTCCTAGTCCAGTGCT#AGCCAAAGCCAGACAGCAGGCTGGTGTGGGGCAGGGGCGGGGGGTCAGCA#((((((((((.((((..((((#.)))).)))).)))))))))).	1365	1415	1	-30.5	1
bta-miR-345-5p	NM_001206688	TOX2	GCTGACTCCTAGTCCAGTGCT#GCGCCGGGCGGGGGTCGGCT#((((((((((.((((.((((.#)))).)))))))))))))).	1711	1731	1	-30.5	1
bta-miR-345-5p	NM_001206689	TOX2	GCTGACTCCTAGTCCAGTGCT#GCGCCGGGCGGGGGTCGGCT#((((((((((.((((.((((.#)))).)))))))))))))).	1315	1335	1	-30.5	1
bta-miR-1343-5p	NM_001034418	RCSD1	TGGGGAGCGGCCCCCGGGCGGG#CTGTCTGAGCCACCAGGGAAGCTCCCCAT#((((((((..(((((((((((.#))))))).)......)))..)))))))).	2133	2162	1	-30.4	1
bta-miR-1343-5p	NM_001046596	CCL24	TGGGGAGCGGCCCCCGGGCGGG#TCTGTCTGGGGATGGGTGACCTCTCAACACCTGTAGCTCTCCAT#((((((((.(((((((((((((#))))))))))).....................)).)))))))).	849	893	1	-30.4	1
bta-miR-1343-5p	NM_001099173	SCGN	TGGGGAGCGGCCCCCGGGCGGG#TCTGCCTGGCTTGTCCTCTGCCTGTCTGAGGAGGTGGGGGCAGCTGAGTCCCT#.(((((((.(((((((((((((#.)))))))............)))))).)))...)))).	1200	1253	1	-30.4	1
bta-miR-1343-5p	NM_001192091	KNTC1	TGGGGAGCGGCCCCCGGGCGGG#CCCATGCAGGGGGCTCGGCTTCCA#..(((((((((((((..(((((#)))..)).)))))))..)))))).	7451	7475	1	-30.4	1
bta-miR-1343-5p	NM_001192091	KNTC1	TGGGGAGCGGCCCCCGGGCGGG#CCCATGCAGGGGGCTCGGCTTCCA#..(((((((((((((..(((((#)))..)).)))))))..)))))).	7616	7640	1	-30.4	1
bta-miR-1343-5p	NM_205772	SPG21	TGGGGAGCGGCCCCCGGGCGGG#CCCGCCAGTCGGCCTCTCTTCGG#(((((((.((((....((((((#))))))....)))).))))))).	1098	1121	1	-30.4	1
bta-miR-1343-5p	NM_205805	B3GAT3	TGGGGAGCGGCCCCCGGGCGGG#TGCACTGGGGGGGCTGGAAGAGCTGGGCTGGATCCTCCCCAC#((((((((((((((((((((..#))).))..))))))))..................))))))).	1337	1379	1	-30.4	1
bta-miR-1343-5p	XM_005203132	EYA3	TGGGGAGCGGCCCCCGGGCGGG#CTGCCTCTTCGGGCTGTTTCCTT#.((((((((((((..((((((.#))))))....)))))))))))).	3756	3779	1	-30.4	1
bta-miR-1343-5p	XM_005203133	EYA3	TGGGGAGCGGCCCCCGGGCGGG#CTGCCTCTTCGGGCTGTTTCCTT#.((((((((((((..((((((.#))))))....)))))))))))).	3877	3900	1	-30.4	1
bta-miR-1343-5p	XM_005203423	RCSD1	TGGGGAGCGGCCCCCGGGCGGG#CTGTCTGAGCCACCAGGGAAGCTCCCCAT#((((((((..(((((((((((.#))))))).)......)))..)))))))).	2068	2097	1	-30.4	1
bta-miR-1343-5p	XM_005228354	PCYT1B	TGGGGAGCGGCCCCCGGGCGGG#GCCCGAAGGGAACAGAGATGTCCCTGTTCCCCAG#(((((((((((((.(((((...#)))))..))).............)))))))))).	4507	4541	1	-30.4	1
bta-miR-1343-5p	XM_010802122	RALB	TGGGGAGCGGCCCCCGGGCGGG#CCCGCCCCTGCTCCTCT#.(((((((((.....(((((((#)))))))))))))))).	1602	1619	1	-30.4	1
bta-miR-1343-5p	XM_010802719	RCSD1	TGGGGAGCGGCCCCCGGGCGGG#CTGTCTGAGCCACCAGGGAAGCTCCCCAT#((((((((..(((((((((((.#))))))).)......)))..)))))))).	2089	2118	1	-30.4	1
bta-miR-1343-5p	XM_010807184	GCSAML	TGGGGAGCGGCCCCCGGGCGGG#CCCAAGACAAGTGACAGTTCTGCATCAGGTCCAGGCTGCTCTCCAA#((((((((((((((.(((((((#.))))).)).))....)))))))))))).	3083	3129	1	-30.4	1
bta-miR-1343-5p	XM_010812794	SLC1A2	TGGGGAGCGGCCCCCGGGCGGG#CCCTATGGACCATAGCCCGCCAGGCTGCTCTGTCCAT#((((((((((((....((((((#.)))))).)))))))))..))).	6383	6420	1	-30.4	1
bta-miR-1343-5p	XM_025001181	EYA3	TGGGGAGCGGCCCCCGGGCGGG#CTGCCTCTTCGGGCTGTTTCCTT#.((((((((((((..((((((.#))))))....)))))))))))).	3947	3970	1	-30.4	1
bta-miR-1343-5p	XM_025001182	EYA3	TGGGGAGCGGCCCCCGGGCGGG#CTGCCTCTTCGGGCTGTTTCCTT#.((((((((((((..((((((.#))))))....)))))))))))).	3618	3641	1	-30.4	1
bta-miR-149-5p	XM_002695103	PRKD2	TCTGGCTCCGTGTCTTCACTCCC#GGGAGGGGCATGGCGGGGGCAGGGGCAGGGGCCGGGA#(((((((((.((((((..(((((#.)))))..))))))))))))))).	3806	3843	1	-30.4	1
bta-miR-149-5p	XM_005226817	ST3GAL4	TCTGGCTCCGTGTCTTCACTCCC#GGTGGAGGCCAGATGGAGCCAGGG#((((((((((((((((((((...#)))))))))...))))))))))).	1388	1412	1	-30.4	1
bta-miR-149-5p	XM_024986995	ST3GAL4	TCTGGCTCCGTGTCTTCACTCCC#GGTGGAGGCCAGATGGAGCCAGGG#((((((((((((((((((((...#)))))))))...))))))))))).	1233	1257	1	-30.4	1
bta-miR-188	XM_005221906	PML	CATCCCTTGCATGGTGGAGGGT#GCCACACTGGGCCCTTCTCTCTCTCTGCCATGCCACCACCTGCCCCAAGCCCTCCCAAGGGGTGA#(((((((((((((((((((((.#.))))))))))))).......................)))))))).	3406	3471	1	-30.4	1
bta-miR-339a	NM_001166487	PRPH2	TCCCTGTCCTCCAGGAGCTCAC#GTGGGCTCATGGAGGGCCTCTCAGCAGGTGAC#(((((((((((((.((((((((#)))))))).))))))........))))).)).	1269	1301	1	-30.4	1
bta-miR-339a	NM_001191242	NLGN2	TCCCTGTCCTCCAGGAGCTCAC#GCTGTGGGGGACAGGGAG#(((((((((((((..(((....#))).))))))))))))).	3113	3131	1	-30.4	1
bta-miR-339a	XM_002696788	TMEM179	TCCCTGTCCTCCAGGAGCTCAC#TGGGCTCCGCATGTGGGGGTGACATCTTGCAGGGGA#(((((((((((((((((((((.#)))))))).....)))))).........))))))).	1523	1559	1	-30.4	1
bta-miR-339a	XM_003586570	CGNL1	TCCCTGTCCTCCAGGAGCTCAC#GTGAGAAGCCTGTGGCCCTGGCACACCCTGACAGGTGCCTGGGGGGCAGGA#..(((((((((((((.(((...#.))).))))))))))))).	5425	5476	1	-30.4	1
bta-miR-339a	XM_005216249	GDPD5	TCCCTGTCCTCCAGGAGCTCAC#GCGGGCTCCTGGGCCCACTATAGGACTGGGCAGTGGGA#((((((((((((((((((((.(#).)))))))))))..............)))))).))).	3916	3954	1	-30.4	1
bta-miR-339a	XM_005216250	GDPD5	TCCCTGTCCTCCAGGAGCTCAC#GCGGGCTCCTGGGCCCACTATAGGACTGGGCAGTGGGA#((((((((((((((((((((.(#).)))))))))))..............)))))).))).	3900	3938	1	-30.4	1
bta-miR-339a	XM_005218141	PISD	TCCCTGTCCTCCAGGAGCTCAC#GTACGAAGTCCTGAGGGAGCCACTGATGGGGGGCGGGGGG#((((((((((((((..((((..#.))))..))...)))))))))))).	2249	2289	1	-30.4	1
bta-miR-339a	XM_010809305	CGNL1	TCCCTGTCCTCCAGGAGCTCAC#GTGAGAAGCCTGTGGCCCTGGCACACCCTGACAGGTGCCTGGGGGGCAGGA#..(((((((((((((.(((...#.))).))))))))))))).	5503	5554	1	-30.4	1
bta-miR-339a	XM_024977063	PISD	TCCCTGTCCTCCAGGAGCTCAC#GTACGAAGTCCTGAGGGAGCCACTGATGGGGGGCGGGGGG#((((((((((((((..((((..#.))))..))...)))))))))))).	2102	2142	1	-30.4	1
bta-miR-339a	XM_024981815	MAN2A2	TCCCTGTCCTCCAGGAGCTCAC#GAGTTCCTTGGACAGCAGGGAG#(((((((..(((((((((((..#)))))))).)))..))))))).	6719	6741	1	-30.4	1
bta-miR-339a	XM_024990336	GPR35	TCCCTGTCCTCCAGGAGCTCAC#TGTGCTGCTGGACGCTGGATGAGGGTCAGGACAGGGAG#((((((((((((((.(((.((.#)).))).)))))................))))))))).	3562	3600	1	-30.4	1
bta-miR-339a	XM_024990844	UBN2	TCCCTGTCCTCCAGGAGCTCAC#GTCTCTAGTTTTTAGAGAGCTCTTGTCACTATTTTCTAAAGACAGAGGAGGACAGGT#..((((((((((((((((((..#.))))))))......................)))))))))).	14525	14582	1	-30.4	1
bta-miR-339a	XM_024990845	UBN2	TCCCTGTCCTCCAGGAGCTCAC#GTCTCTAGTTTTTAGAGAGCTCTTGTCACTATTTTCTAAAGACAGAGGAGGACAGGT#..((((((((((((((((((..#.))))))))......................)))))))))).	14478	14535	1	-30.4	1
bta-miR-339a	XM_024994405	FER	TCCCTGTCCTCCAGGAGCTCAC#GTGTCGCCGGGGGGCCTGAGGAGGGCAGGGC#.(((((((((((.((.((((..#.))))))..))))))))))).	7009	7040	1	-30.4	1
bta-miR-339a	XM_024994408	FER	TCCCTGTCCTCCAGGAGCTCAC#GTGTCGCCGGGGGGCCTGAGGAGGGCAGGGC#.(((((((((((.((.((((..#.))))))..))))))))))).	6805	6836	1	-30.4	1
bta-miR-345-5p	NM_001304343	RXRA	GCTGACTCCTAGTCCAGTGCT#GGTCCTGCTACCCCCGTCAGCGGCCCCGGAGCAGGAGTGGGGGTCAGCG#(((((((((((.(((..((((#.))))))).))))))))))).	2562	2611	1	-30.4	1
bta-miR-345-5p	XM_024998426	RXRA	GCTGACTCCTAGTCCAGTGCT#GGTCCTGCTACCCCCGTCAGCGGCCCCGGAGCAGGAGTGGGGGTCAGCG#(((((((((((.(((..((((#.))))))).))))))))))).	2669	2718	1	-30.4	1
bta-miR-34a	NM_001102145	ZFAND3	TGGCAGTGTCTTAGCTGGTTGT#ATAGCCACCAGGAATCGACGGCCGTGCTGGACGCTGCCC#.(((((((((.(((((((((((#.))))))).))))))))))))).	1727	1766	1	-30.4	1
bta-miR-1343-5p	NM_001003658	EIF5A	TGGGGAGCGGCCCCCGGGCGGG#TCTGTCGGGGAGCCCCTGCCCTTCACCCTGCTCCCTT#.((((((((((((((.((((((#)))))))))).)))...............))))))).	761	798	1	-30.3	1
bta-miR-1343-5p	NM_001024929	BHLHE40	TGGGGAGCGGCCCCCGGGCGGG#TGGTTTGGGGAGGTTTCCACAGGTCTGCTCCCCAC#(((((((((((((((((((.(.#).))))))))............).)))))))))).	2032	2067	1	-30.3	1
bta-miR-1343-5p	NM_001075182	CPTP	TGGGGAGCGGCCCCCGGGCGGG#CCCACGTGGGGTGGGCTTCCCC#.(((((((...(((((.(.(((#))).).)))))...))))))).	735	757	1	-30.3	1
bta-miR-1343-5p	NM_001076443	UBE2F	TGGGGAGCGGCCCCCGGGCGGG#CCTGCCTAGGTGTCGTGAAGCTTCCCAG#(((((((((((.((.(((((((#))))))).)).))).....)))))))).	1094	1122	1	-30.3	1
bta-miR-1343-5p	NM_001103102	SPN	TGGGGAGCGGCCCCCGGGCGGG#CTTGTCTGGGTGCCTTTTTTTTTTTTTTTGGCCATGCCGTGCAAGCAGGAGGGATCTTAGTTCCCCAA#((((((((((((((((((((((#))))))))))...................))))..........................)))))))).	3203	3271	1	-30.3	1
bta-miR-1343-5p	NM_174165	RCVRN	TGGGGAGCGGCCCCCGGGCGGG#CCCGCCCACTATACTGCCCGCCTCCCCT#.((((((((((....(((((((#)))))))........))).)).))))).	851	879	1	-30.3	1
bta-miR-1343-5p	XM_010807184	GCSAML	TGGGGAGCGGCCCCCGGGCGGG#CCACGCCCTAGAGCCTGTGCTCCTCAA#(((((((((((.(..(((((((#)).)))))..).)))...)))))))).	6032	6059	1	-30.3	1
bta-miR-1343-5p	XM_024979700	EIF5A	TGGGGAGCGGCCCCCGGGCGGG#TCTGTCGGGGAGCCCCTGCCCTTCACCCTGCTCCCTT#.((((((((((((((.((((((#)))))))))).)))...............))))))).	755	792	1	-30.3	1
bta-miR-1343-5p	XM_024997605	NOX5	TGGGGAGCGGCCCCCGGGCGGG#CCCAGTGCCGGGGGTCCAGGTTTGATCCCTG#.(((((((((((((((((((((#))).)).)))))))))...))....))))).	5430	5461	1	-30.3	1
bta-miR-149-5p	NM_001193229	KIF24	TCTGGCTCCGTGTCTTCACTCCC#GGGGGTCTGAGGATGGGGGGGCCGGGC#(((((((((.(((((((((((((#))))))..)))))))..))))))))).	4645	4672	1	-30.3	1
bta-miR-149-5p	XM_005210321	KIF24	TCTGGCTCCGTGTCTTCACTCCC#GGGGGTCTGAGGATGGGGGGGCCGGGC#(((((((((.(((((((((((((#))))))..)))))))..))))))))).	4704	4731	1	-30.3	1
bta-miR-149-5p	XM_005214325	PCSK2	TCTGGCTCCGTGTCTTCACTCCC#GGGAAATGGCCTCTGTTCTGGAAGAGGTGTGTGAAGGCAAGGGGTCAGGT#(((((((((.(((((((((.(((#.)).).))))))))).))))))))).	3222	3272	1	-30.3	1
bta-miR-149-5p	XM_005225271	SMURF1	TCTGGCTCCGTGTCTTCACTCCC#GGGGGGAAGACACCTGGTTTTCCTGGGTGTCGGCCAGAA#(((((((((((((((((.(((((#)))))))))))))..))..............))))))).	4197	4236	1	-30.3	1
bta-miR-149-5p	XM_010819231	MMP25	TCTGGCTCCGTGTCTTCACTCCC#GGAGGGCGGAGACACAGGGCCGGC#.(((((((.((((((((.(((((#)).))).)))))))).))))))).	2311	2335	1	-30.3	1
bta-miR-149-5p	XM_015461176	SLC6A5	TCTGGCTCCGTGTCTTCACTCCC#GGGGGTGAGGTAAACTCATGGATGCTGCCAGAT#((((((((((((.((((((((((#))))))))))......))))))....)))))).	4733	4766	1	-30.3	1
bta-miR-181b	XM_024985369	CASKIN1	AACATTCATTGCTGTCGGTGGGTT#AGCCGGGTGACAGCAGTGGGTGA#..(((((((((((((((.(.((((#)))).).))))))))))))))).	5368	5391	1	-30.3	1
bta-miR-188	XM_002688146	FAM184B	CATCCCTTGCATGGTGGAGGGT#GCCTCCAACTAGCTCCTCAGCTGTCTGTTCTCCCCCTGCAGGGGATGC#(((((((((((.((.((((((.#.)))))))).))))))))))).	6072	6120	1	-30.3	1
bta-miR-188	XM_005207820	FAM184B	CATCCCTTGCATGGTGGAGGGT#GCCTCCAACTAGCTCCTCAGCTGTCTGTTCTCCCCCTGCAGGGGATGC#(((((((((((.((.((((((.#.)))))))).))))))))))).	5859	5907	1	-30.3	1
bta-miR-339a	NM_001034670	APH1A	TCCCTGTCCTCCAGGAGCTCAC#TGGGGTGTGTGGGGGGCGGGGAG#(((((((((((((.((.((((.#)))).).).))))))))))))).	1767	1790	1	-30.3	1
bta-miR-339a	NM_001077088	C17H4orf45	TCCCTGTCCTCCAGGAGCTCAC#GGGTCATGCTGTAAGAAGCCACAGGTGCCTCCTGGGTCACCACTGGGACAGGGGT#(((((((((((((((((..(((#.))).))))))).........)))))))))).	743	798	1	-30.3	1
bta-miR-339a	NM_001083786	DOK4	TCCCTGTCCTCCAGGAGCTCAC#GACGCCCTGGGGGCAGGGT#.((((((((.(((((.((((..#)).))))))))))))))).	1861	1880	1	-30.3	1
bta-miR-339a	NM_001101262	MARVELD1	TCCCTGTCCTCCAGGAGCTCAC#GTGTAAAAAGATAAGATAGCCACCCCTGCCAGGCCAACGGTAGCCTGGGGGACAGTGGAT#(((((((((((((((.(((...#.)))..)))))))))))).))).	1929	1989	1	-30.3	1
bta-miR-339a	NM_001191132	FLT1	TCCCTGTCCTCCAGGAGCTCAC#GAGGGGACTGGAGGACAGGA#..((((((((((((...(((..#)))....)))))))))))).	4905	4925	1	-30.3	1
bta-miR-339a	XM_010803040	APH1A	TCCCTGTCCTCCAGGAGCTCAC#TGGGGTGTGTGGGGGGCGGGGAG#(((((((((((((.((.((((.#)))).).).))))))))))))).	1650	1673	1	-30.3	1
bta-miR-339a	XM_010811918	ST3GAL1	TCCCTGTCCTCCAGGAGCTCAC#GAGCCCCCTGGGGGGCCGTGGCGGGGGT#(((((((((((((((.((((..#))))..))))))))))......))))).	5735	5763	1	-30.3	1
bta-miR-339a	XM_024990317	LOC112446047	TCCCTGTCCTCCAGGAGCTCAC#GCTCCGGAGGACTATGGGGAG#((((((((((((.(((((....#))))))))))))...))))).	3133	3154	1	-30.3	1
bta-miR-345-5p	XM_015459003	QRICH2	GCTGACTCCTAGTCCAGTGCT#GGCTTTGGGCAAGCCGAGGTGGGCTGCCGGTGGGCGTGGGAGTCAGCC#((((((((((((((((.((..#.)).))))).))))))))))).	8313	8361	1	-30.3	1
bta-miR-345-5p	XM_024981065	QRICH2	GCTGACTCCTAGTCCAGTGCT#GGCTTTGGGCAAGCCGAGGTGGGCTGCCGGTGGGCGTGGGAGTCAGCC#((((((((((((((((.((..#.)).))))).))))))))))).	8211	8259	1	-30.3	1
bta-miR-34a	NM_001192980	SIRT1	TGGCAGTGTCTTAGCTGGTTGT#ACAGCTGTTCTTAAGCTTAAAATATCCAGCTAGGACCATTACTGCCAG#((((((((((((((((((.(((#.))).)))))))))))....))))))).	3562	3610	1	-30.3	1
bta-miR-34a	XM_010820040	GFRA1	TGGCAGTGTCTTAGCTGGTTGT#GGAGCTCAGTTGAGACACTGCTAA#((((((((((((((((((((.(#).))).))))))))))))))))).	1855	1879	1	-30.3	1
bta-miR-1343-5p	NM_001014924	BYSL	TGGGGAGCGGCCCCCGGGCGGG#CCCAGTTCTCAACAGGGGGCCATAGTAGGGCCGGTTCCCTC#.(((((((((((((((((((((#))).))))......)))))))............))))))).	1710	1751	1	-30.2	1
bta-miR-1343-5p	NM_001014935	CDK9	TGGGGAGCGGCCCCCGGGCGGG#CCCACCCCGGCCCTCCCTG#.((((((.((((...(((.(((#))).))).)))))))))).	1496	1515	1	-30.2	1
bta-miR-1343-5p	NM_001024491	ZNF410	TGGGGAGCGGCCCCCGGGCGGG#TCCGCCACTGGGCTGCAAAAAAATAAATTACTTGAATCCCTG#.((((((((((((...((((((#))))))...)))))))....................))))).	2229	2271	1	-30.2	1
bta-miR-1343-5p	NM_001035360	CAPN13	TGGGGAGCGGCCCCCGGGCGGG#CCTCCAGGGGACCCGTTCTCCT#.(((((((((.((((.((.((.#)).)).))))..))))))))).	1789	1811	1	-30.2	1
bta-miR-1343-5p	NM_001075835	NKIRAS1	TGGGGAGCGGCCCCCGGGCGGG#CTGGCTGAGGGGGCTGAGCACAGCAAACACAGCTCTTCAA#(((((((((((((((.(((.((#)).)))..)))))))................)))))))).	929	969	1	-30.2	1
bta-miR-1343-5p	NM_001097985	RALB	TGGGGAGCGGCCCCCGGGCGGG#CCTGCCGTGGGATGGCTCCTTT#.(((((((.(.(((..((((((#))))))..))).).))))))).	965	987	1	-30.2	1
bta-miR-1343-5p	NM_001100322	LOC508153	TGGGGAGCGGCCCCCGGGCGGG#GTCCTCATTTCTGTTAGTGGAGGGGGCTGTACAGTGCACCTCCCCT#.((((((((((((((((((...#)))).................))))))))..........)))))).	1699	1745	1	-30.2	1
bta-miR-1343-5p	NM_001195019	ANP32A	TGGGGAGCGGCCCCCGGGCGGG#CCCTGGTCTGGGGACCTTCCCTG#.((((((.((.(((((((((((#)))..)))))))).)))))))).	1414	1437	1	-30.2	1
bta-miR-1343-5p	NM_001351946	ZNF410	TGGGGAGCGGCCCCCGGGCGGG#TCCGCCACTGGGCTGCAAAAAAATAAATTACTTGAATCCCTG#.((((((((((((...((((((#))))))...)))))))....................))))).	2181	2223	1	-30.2	1
bta-miR-1343-5p	NM_182788	TFPI2	TGGGGAGCGGCCCCCGGGCGGG#CTCAGTTCTTGGGGTTGCTCTCCC#.(((((((((((((.(((((((#))).))))..))))))))))))).	1032	1056	1	-30.2	1
bta-miR-1343-5p	XM_002691338	LOC100300896	TGGGGAGCGGCCCCCGGGCGGG#CTCGCTGGGTCCAAGCGCGTCTTGCAGGCTCCTCCCCAC#(((((((.(((((((.((((((#))))))))).................)))).))))))).	2028	2067	1	-30.2	1
bta-miR-1343-5p	XM_005206104	TMCC3	TGGGGAGCGGCCCCCGGGCGGG#CCCTGTGAGCCTGTGGGGCCTGTGAAAGCACAGTAGATCCCG#..((((((((((((((((((((#))).....))))).)))))).))..............)))).	2196	2238	1	-30.2	1
bta-miR-1343-5p	XM_005206106	TMCC3	TGGGGAGCGGCCCCCGGGCGGG#CCCTGTGAGCCTGTGGGGCCTGTGAAAGCACAGTAGATCCCG#..((((((((((((((((((((#))).....))))).)))))).))..............)))).	2109	2151	1	-30.2	1
bta-miR-1343-5p	XM_005206108	TMCC3	TGGGGAGCGGCCCCCGGGCGGG#CCCTGTGAGCCTGTGGGGCCTGTGAAAGCACAGTAGATCCCG#..((((((((((((((((((((#))).....))))).)))))).))..............)))).	1896	1938	1	-30.2	1
bta-miR-1343-5p	XM_005211359	ANP32A	TGGGGAGCGGCCCCCGGGCGGG#CCCTGGTCTGGGGACCTTCCCTG#.((((((.((.(((((((((((#)))..)))))))).)))))))).	1434	1457	1	-30.2	1
bta-miR-1343-5p	XM_010802122	RALB	TGGGGAGCGGCCCCCGGGCGGG#CCTGCCGTGGGATGGCTCCTTT#.(((((((.(.(((..((((((#))))))..))).).))))))).	951	973	1	-30.2	1
bta-miR-1343-5p	XM_010809485	ZNF410	TGGGGAGCGGCCCCCGGGCGGG#TCCGCCACTGGGCTGCAAAAAAATAAATTACTTGAATCCCTG#.((((((((((((...((((((#))))))...)))))))....................))))).	2438	2480	1	-30.2	1
bta-miR-1343-5p	XM_015470919	TMCC3	TGGGGAGCGGCCCCCGGGCGGG#CCCTGTGAGCCTGTGGGGCCTGTGAAAGCACAGTAGATCCCG#..((((((((((((((((((((#))).....))))).)))))).))..............)))).	2025	2067	1	-30.2	1
bta-miR-1343-5p	XM_015470920	TMCC3	TGGGGAGCGGCCCCCGGGCGGG#CCCTGTGAGCCTGTGGGGCCTGTGAAAGCACAGTAGATCCCG#..((((((((((((((((((((#))).....))))).)))))).))..............)))).	2049	2091	1	-30.2	1
bta-miR-1343-5p	XM_024991555	TMCC3	TGGGGAGCGGCCCCCGGGCGGG#CCCTGTGAGCCTGTGGGGCCTGTGAAAGCACAGTAGATCCCG#..((((((((((((((((((((#))).....))))).)))))).))..............)))).	1999	2041	1	-30.2	1
bta-miR-188	XM_010818064	NUDT3	CATCCCTTGCATGGTGGAGGGT#GCCCATTGGCCCTGGCAGGGGATGG#((((((((((..(((.((((((#)))).)).)))...)))))))))).	6996	7021	1	-30.2	1
bta-miR-188	XM_015458855	C19H17orf113	CATCCCTTGCATGGTGGAGGGT#GCCTGAGGACAAGACTGTGACCTCTCTTCCCGTGCCCTGCAGGGGGTGG#(((((((((((.(((((((((.#.))))))...))).))))))))))).	2042	2091	1	-30.2	1
bta-miR-188	XM_024983183	BSN	CATCCCTTGCATGGTGGAGGGT#CCCTCTACCATGCCAGAAGTTTTTCCACAGCCTTGGAGAGGGGC#..(((((((((((((((((((.#)))))))))))))........................)))))).	12030	12074	1	-30.2	1
bta-miR-22-5p	XM_005215294	JRK	AGTTCTTCAGTGGCAAGCTTTA#TAGAGCCAGCAGGAGCGGGCCACTGGGGAGCC#.(((((((((((((..(((((.#.)))))..))))))))))))).	2513	2545	1	-30.2	1
bta-miR-339a	NM_001081607	VIPR1	TCCCTGTCCTCCAGGAGCTCAC#GAGAATGCTGCCTTTGCGCCTGCCTGGAGGACGAGGGT#.((((((((((((((.((.((.#.)).))...)))))))))).)))).	1640	1678	1	-30.2	1
bta-miR-339a	XM_002696210	KCTD2	TCCCTGTCCTCCAGGAGCTCAC#GAGCGAGGAGGCTGGAGGGCAGAGGGG#((((((((((((((..((((..#)))).......))))))))))).))).	2721	2748	1	-30.2	1
bta-miR-339a	XM_002697653	ZNF516	TCCCTGTCCTCCAGGAGCTCAC#GTGGGGGGCCAGGAGGGCGGGGT#.(((((((((((.((..(((((#)))))...)).))))))))))).	4048	4071	1	-30.2	1
bta-miR-339a	XM_005212348	LMAN2L	TCCCTGTCCTCCAGGAGCTCAC#TGAGCCCTGGAGGCTCACAGAGGT#.((((((((((((((.(((((.#)))))))))))))...)))).)).	3223	3247	1	-30.2	1
bta-miR-339a	XM_005214767	MYLK2	TCCCTGTCCTCCAGGAGCTCAC#GAGGCCTGGAAGACAGGGGA#((((((((.((((((..(((..#))).)))))).)))))))).	2738	2758	1	-30.2	1
bta-miR-339a	XM_005217776	CAMKK2	TCCCTGTCCTCCAGGAGCTCAC#GAGCTTGCCGGGGGCGGGGGGGCGGGGGT#((((((((((((..((((((..#))))))..........)))))))))))).	2527	2556	1	-30.2	1
bta-miR-339a	XM_005221153	EXOC7	TCCCTGTCCTCCAGGAGCTCAC#GGGCTTCTGTGTGGACAGGA#..(((((((.((((((((((..#))))))))).).))))))).	3408	3428	1	-30.2	1
bta-miR-339a	XM_005221155	EXOC7	TCCCTGTCCTCCAGGAGCTCAC#GGGCTTCTGTGTGGACAGGA#..(((((((.((((((((((..#))))))))).).))))))).	3345	3365	1	-30.2	1
bta-miR-339a	XM_015461607	DCX	TCCCTGTCCTCCAGGAGCTCAC#GTCCCCAGAGCTCCTGCTCTGTTCAAATGGGATGGGGGA#((((((((((.(((((((((..#.)))))))))............)))))))))).	4691	4730	1	-30.2	1
bta-miR-339a	XM_024977130	CAMKK2	TCCCTGTCCTCCAGGAGCTCAC#GAGCTTGCCGGGGGCGGGGGGGCGGGGGT#((((((((((((..((((((..#))))))..........)))))))))))).	2578	2607	1	-30.2	1
bta-miR-339a	XM_024977131	CAMKK2	TCCCTGTCCTCCAGGAGCTCAC#GAGCTTGCCGGGGGCGGGGGGGCGGGGGT#((((((((((((..((((((..#))))))..........)))))))))))).	2449	2478	1	-30.2	1
bta-miR-339a	XM_024977132	CAMKK2	TCCCTGTCCTCCAGGAGCTCAC#GAGCTTGCCGGGGGCGGGGGGGCGGGGGT#((((((((((((..((((((..#))))))..........)))))))))))).	2535	2564	1	-30.2	1
bta-miR-339a	XM_024978583	ADAT1	TCCCTGTCCTCCAGGAGCTCAC#TGGGCAAATTCTGAGCGATGGTGAGGGACAGGGAG#(((((((((((((...(((((.#.)))))..)))...)))))))))).	2179	2214	1	-30.2	1
bta-miR-339a	XM_024979765	EXOC7	TCCCTGTCCTCCAGGAGCTCAC#GGGCTTCTGTGTGGACAGGA#..(((((((.((((((((((..#))))))))).).))))))).	3312	3332	1	-30.2	1
bta-miR-339a	XM_024984594	ZNF516	TCCCTGTCCTCCAGGAGCTCAC#GTGGGGGGCCAGGAGGGCGGGGT#.(((((((((((.((..(((((#)))))...)).))))))))))).	4009	4032	1	-30.2	1
bta-miR-339a	XM_024984595	ZNF516	TCCCTGTCCTCCAGGAGCTCAC#GTGGGGGGCCAGGAGGGCGGGGT#.(((((((((((.((..(((((#)))))...)).))))))))))).	4043	4066	1	-30.2	1
bta-miR-339a	XM_024984596	ZNF516	TCCCTGTCCTCCAGGAGCTCAC#GTGGGGGGCCAGGAGGGCGGGGT#.(((((((((((.((..(((((#)))))...)).))))))))))).	3941	3964	1	-30.2	1
bta-miR-339a	XM_024984597	ZNF516	TCCCTGTCCTCCAGGAGCTCAC#GTGGGGGGCCAGGAGGGCGGGGT#.(((((((((((.((..(((((#)))))...)).))))))))))).	3836	3859	1	-30.2	1
bta-miR-339a	XM_024988355	DCX	TCCCTGTCCTCCAGGAGCTCAC#GTCCCCAGAGCTCCTGCTCTGTTCAAATGGGATGGGGGA#((((((((((.(((((((((..#.)))))))))............)))))))))).	4714	4753	1	-30.2	1
bta-miR-345-5p	NM_174691	FDXR	GCTGACTCCTAGTCCAGTGCT#GCGCTGGACAGCGGACGAGAGCGTGCGGGGTCAGCC#(((((((((..(((((((((.#))))))))).................))))))))).	1613	1649	1	-30.2	1
bta-miR-1343-5p	NM_001046010	WDR83OS	TGGGGAGCGGCCCCCGGGCGGG#CCTGCCCTGCCTGCTCCCA#..(((((((((....(((((((#))))))).))).)))))).	556	575	1	-30.1	1
bta-miR-1343-5p	NM_001101921	ANKRD10	TGGGGAGCGGCCCCCGGGCGGG#CCGCGTGGTGAGGGTCTTCCCTG#.((((((.((((((((.((((.#)))).)))...))))))))))).	1108	1131	1	-30.1	1
bta-miR-1343-5p	NM_001167894	F13A1	TGGGGAGCGGCCCCCGGGCGGG#CTTGCCTGGGGATTTGCTCAATACGTGGCCTCATGTAAAACAGGGCTTCTCAT#((((((((((((((((((((((#)))))))))))................)))..............)))))))).	2616	2669	1	-30.1	1
bta-miR-1343-5p	NM_001206087	PPIL4	TGGGGAGCGGCCCCCGGGCGGG#CGCCCGGGCTCTCCCTG#.((((((.(((((..(((((..#)))))))))))))))).	3755	3772	1	-30.1	1
bta-miR-1343-5p	NM_001206939	SLC16A2	TGGGGAGCGGCCCCCGGGCGGG#CCTGCAGGTTGCCTCAGCTCCCCAT#(((((((((((..((..(((((#))))).))..)))...)))))))).	2738	2763	1	-30.1	1
bta-miR-1343-5p	XM_002687663	RIC8B	TGGGGAGCGGCCCCCGGGCGGG#CCCTTCACATTGCCTCGGGGGTCCACCTTGTGCCTCCTTAT#(((((((((((((((((((((.#.))))).))))))))........)).)))))).	4727	4768	1	-30.1	1
bta-miR-1343-5p	XM_005208102	SEPTIN11	TGGGGAGCGGCCCCCGGGCGGG#TCTGCCCCTGCTCCCCAG#((((((((((.....(((((((#))))))))))))))))).	3821	3839	1	-30.1	1
bta-miR-1343-5p	XM_010805292	RIC8B	TGGGGAGCGGCCCCCGGGCGGG#CCCTTCACATTGCCTCGGGGGTCCACCTTGTGCCTCCTTAT#(((((((((((((((((((((.#.))))).))))))))........)).)))))).	4607	4648	1	-30.1	1
bta-miR-149-5p	NM_001205941	ARHGEF40	TCTGGCTCCGTGTCTTCACTCCC#GGGCAGGTGTCATAGGACACGGAGCTAT#..(((((((((((((((((((((#)))..))))....)))))))))))))).	4984	5012	1	-30.1	1
bta-miR-149-5p	XM_024983184	LOC535280	TCTGGCTCCGTGTCTTCACTCCC#GGGGGTGGGGCTGGGGCCAA#..((((((((.(((.((((((((#))))))))))))))))))).	821	841	1	-30.1	1
bta-miR-188	XM_002692442	PIGU	CATCCCTTGCATGGTGGAGGGT#GCCCTCCCTCCCAAGCAGGAAAGGGGATGA#((((((((((.(((.(((((((#)))))))...))).))).....))))))).	1576	1606	1	-30.1	1
bta-miR-188	XM_005201457	ST6GAL1	CATCCCTTGCATGGTGGAGGGT#GCCCCCATCCCCGCCTGCAAGGGAG#..(((((((((.(((((.((((#.)))))))))))))))))).	2917	2942	1	-30.1	1
bta-miR-188	XM_005201458	ST6GAL1	CATCCCTTGCATGGTGGAGGGT#GCCCCCATCCCCGCCTGCAAGGGAG#..(((((((((.(((((.((((#.)))))))))))))))))).	2910	2935	1	-30.1	1
bta-miR-188	XM_024991486	ST6GAL1	CATCCCTTGCATGGTGGAGGGT#GCCCCCATCCCCGCCTGCAAGGGAG#..(((((((((.(((((.((((#.)))))))))))))))))).	2930	2955	1	-30.1	1
bta-miR-339a	NM_001075631	RHNO1	TCCCTGTCCTCCAGGAGCTCAC#TGTCCCTGCAGTCTTGGCTCATCTGAGAGGGCAGGGT#.((((((((((((((((((...#.)))))..))).)))))))))).	1266	1303	1	-30.1	1
bta-miR-339a	NM_001076864	TMEM129	TCCCTGTCCTCCAGGAGCTCAC#TTCCCCAATCTTGGTGGTGAGGTGGGGGGCAGGGAG#((((((((((((...(.(((((#.))))).))))))))))))).	2046	2082	1	-30.1	1
bta-miR-339a	NM_001101093	KCTD20	TCCCTGTCCTCCAGGAGCTCAC#GTAGAAAGACCAGTAAGAGCTCGGGAAGAAGGACGGGGGG#((((((((((((..((((((..#.)))))).)))....))))))))).	2280	2320	1	-30.1	1
bta-miR-339a	NM_001191245	ATP2B2	TCCCTGTCCTCCAGGAGCTCAC#GTGAGCCACCCACCTTTGGAGGTGGACAGGGAG#(((((((((((((((.((((((#))))))...)).....))))...))))))))).	7178	7211	1	-30.1	1
bta-miR-339a	NM_001192654	TIMM44	TCCCTGTCCTCCAGGAGCTCAC#GAGCTCTGGGGACAGGA#..(((((((.(((.((((((..#)))))))))))))))).	1529	1546	1	-30.1	1
bta-miR-339a	NM_001206632	PURB	TCCCTGTCCTCCAGGAGCTCAC#GTGAGCTAGTGGAGGGGAAGCAAGGGAG#(((((((((((((..(((((((#)))))))..))))))....))).)))).	1011	1039	1	-30.1	1
bta-miR-339a	NM_001206899	MNT	TCCCTGTCCTCCAGGAGCTCAC#GGGCTCAAGGAGCTGGGCACAGGGCAGGGGG#((((((((((((((((((((..#))))))......))))....)))))))))).	1929	1960	1	-30.1	1
bta-miR-339a	XM_005207242	RHNO1	TCCCTGTCCTCCAGGAGCTCAC#TGTCCCTGCAGTCTTGGCTCATCTGAGAGGGCAGGGT#.((((((((((((((((((...#.)))))..))).)))))))))).	1329	1366	1	-30.1	1
bta-miR-339a	XM_005208851	TNFSF14	TCCCTGTCCTCCAGGAGCTCAC#GAGCGGGCCTGGGGGACACCCAAACTTGACAGGTGGAGAGCTCAATGGGGAC#(((((((((((((((.((((..#))))...))))))))))).............................)))).	964	1016	1	-30.1	1
bta-miR-339a	XM_005220126	MNT	TCCCTGTCCTCCAGGAGCTCAC#GGGCTCAAGGAGCTGGGCACAGGGCAGGGGG#((((((((((((((((((((..#))))))......))))....)))))))))).	2110	2141	1	-30.1	1
bta-miR-339a	XM_005223329	KCTD20	TCCCTGTCCTCCAGGAGCTCAC#GTAGAAAGACCAGTAAGAGCTCGGGAAGAAGGACGGGGGG#((((((((((((..((((((..#.)))))).)))....))))))))).	2384	2424	1	-30.1	1
bta-miR-339a	XM_005227382	SHANK2	TCCCTGTCCTCCAGGAGCTCAC#GTGGGCTCCTTTGGGCTGTTTCTGTCAAAGAAGGGACCGGGGAG#((((((((((((((((((((((#))))))))))..))..................))))).))))).	6140	6184	1	-30.1	1
bta-miR-339a	XM_010818118	KCTD20	TCCCTGTCCTCCAGGAGCTCAC#GTAGAAAGACCAGTAAGAGCTCGGGAAGAAGGACGGGGGG#((((((((((((..((((((..#.)))))).)))....))))))))).	2597	2637	1	-30.1	1
bta-miR-339a	XM_015461388	SHANK2	TCCCTGTCCTCCAGGAGCTCAC#GTGGGCTCCTTTGGGCTGTTTCTGTCAAAGAAGGGACCGGGGAG#((((((((((((((((((((((#))))))))))..))..................))))).))))).	5990	6034	1	-30.1	1
bta-miR-339a	XM_024981197	TPPP	TCCCTGTCCTCCAGGAGCTCAC#GGGCGTCTGGGGGACTCAGAGCTGCTCTCCAGGAGCTCCAGGGAC#(((((((((((((((.((((..#)))).))))))))))........................))))).	3706	3751	1	-30.1	1
bta-miR-339a	XM_024984466	ONECUT2	TCCCTGTCCTCCAGGAGCTCAC#GTGTAGACACATATACCCTCAGTGTTCCTGGGGACCACAGGGAG#(((((((.((((((((((.(..#.).))))))))))...))))))).	5573	5617	1	-30.1	1
bta-miR-339a	XM_024987497	SHANK2	TCCCTGTCCTCCAGGAGCTCAC#GTGGGCTCCTTTGGGCTGTTTCTGTCAAAGAAGGGACCGGGGAG#((((((((((((((((((((((#))))))))))..))..................))))).))))).	5968	6012	1	-30.1	1
bta-miR-1343-5p	NM_001014941	BCAP31	TGGGGAGCGGCCCCCGGGCGGG#CTGCAGCGGGGCTTGCTTCTCAC#((((((((((.(((((.((((.#))))..))))).)))))))))).	1036	1059	1	-30	1
bta-miR-1343-5p	NM_001083663	HERC3	TGGGGAGCGGCCCCCGGGCGGG#TCTGCCTGTTCCCGGCCCTCCTCAA#(((((((.((((..((((((((#)))))))).....))))))))))).	3864	3889	1	-30	1
bta-miR-1343-5p	NM_001101932	ZNF419	TGGGGAGCGGCCCCCGGGCGGG#CCCATTTCCCTGGGAAGCAGGCCTGCAAAGCTCCTCAC#((((((((((((((((((.(((#))).....)))))).....))))......)))))))).	1776	1814	1	-30	1
bta-miR-1343-5p	NM_001206193	PHLPP2	TGGGGAGCGGCCCCCGGGCGGG#CCTGCCAGGGGCGTTCTGCCT#.(((((((.(((((..((((((#)))))).)))))))))).)).	4015	4036	1	-30	1
bta-miR-1343-5p	XM_005205711	AHCYL2	TGGGGAGCGGCCCCCGGGCGGG#CCCTCCTATATGAGCACGGCTCCCCATGGCCACGGCTCCCCAT#((((((((((((...(((.(((#.))))))..))))...)))))))).	4177	4220	1	-30	1
bta-miR-149-5p	XM_005209541	STK32A	TCTGGCTCCGTGTCTTCACTCCC#GGAGTGAAGCCATTCAGAGCTAGAA#((((((((.(((.(((((((((.#))))))))).)))...)))))))).	1849	1874	1	-30	1
bta-miR-188	NM_001205517	ALKBH5	CATCCCTTGCATGGTGGAGGGT#CCCTCCTGCCGCTGTTGGGGGGATGA#(((((((((((((((((((((.#)))))).)))).)))..)))))))).	1645	1671	1	-30	1
bta-miR-188	NM_174054	FECH	CATCCCTTGCATGGTGGAGGGT#ACCCCCACCCCCCCAAAAAACAACCGTGCAAGGGTGTGA#(((((((((((((((((.((((#.)))).)).........)))))))))))).))).	1627	1666	1	-30	1
bta-miR-188	XM_005213311	ODF2	CATCCCTTGCATGGTGGAGGGT#ACTCCAGAAAAGTGCCTCGAGCAGCAGGGGATGG#((((((((((.((.(.((((..#.)))).).)))))))))))).	2772	2806	1	-30	1
bta-miR-188	XM_005213316	ODF2	CATCCCTTGCATGGTGGAGGGT#ACTCCAGAAAAGTGCCTCGAGCAGCAGGGGATGG#((((((((((.((.(.((((..#.)))).).)))))))))))).	3074	3108	1	-30	1
bta-miR-188	XM_024990223	BMP8B	CATCCCTTGCATGGTGGAGGGT#GCCCTTCACCATCCAGGACTGGGTTTGGGGATGT#(((((((((.((((((((((((#)))))))))))).))...........))))))).	1600	1634	1	-30	1
bta-miR-188	XM_024996269	IPPK	CATCCCTTGCATGGTGGAGGGT#GCCCAGCACCAGGGTATGCAGGGGATC#.(((((((((((((((..((((#))))..))))).....)))))))))).	3125	3152	1	-30	1
bta-miR-188	XM_024998995	ODF2	CATCCCTTGCATGGTGGAGGGT#ACTCCAGAAAAGTGCCTCGAGCAGCAGGGGATGG#((((((((((.((.(.((((..#.)))).).)))))))))))).	3099	3133	1	-30	1
bta-miR-188	XM_024998996	ODF2	CATCCCTTGCATGGTGGAGGGT#ACTCCAGAAAAGTGCCTCGAGCAGCAGGGGATGG#((((((((((.((.(.((((..#.)))).).)))))))))))).	2886	2920	1	-30	1
bta-miR-339a	NM_001034278	CIRBP	TCCCTGTCCTCCAGGAGCTCAC#GAGCTGTGGATTGTTCTGGGGGGAGGCAGGGAG#((((((((((((((((((((..#))))).........))))))))...))))))).	2737	2770	1	-30	1
bta-miR-339a	NM_001037604	GLRX	TCCCTGTCCTCCAGGAGCTCAC#TGGCATTGCAGATAATGACAGCAGTTCCTGGAGGATGGACCTGGGGT#.((((((((((((((((((...#.))))))))))))))......)))).	450	497	1	-30	1
bta-miR-339a	NM_001046042	MTHFSD	TCCCTGTCCTCCAGGAGCTCAC#TGGGAAGTCAGACATTGCTGCCCAGTGTCTCCTGGGGGCAGGA#..(((((((.(((((((..(((#.))).)))))))))))))).	1267	1310	1	-30	1
bta-miR-339a	NM_001046173	PTPA	TCCCTGTCCTCCAGGAGCTCAC#GAGCTGTGAGGATGGGCAGGGGC#((((((((((((.(.(((((..#))))).)..))).))))))))).	2017	2040	1	-30	1
bta-miR-339a	NM_001083639	TMEM25	TCCCTGTCCTCCAGGAGCTCAC#AGCACCATGTATAGCAGGCATGGGGCATGCCTGGTTGGGGGGCGGGGGG#(((((((((((((((.((((..#.))))...)))))....)))))))))).	1684	1733	1	-30	1
bta-miR-339a	NM_001100316	PI4K2A	TCCCTGTCCTCCAGGAGCTCAC#GAGCATCTCCTGGGGGCAGGC#..(((((((.((((((((((..#))))...))))))))))))).	1703	1724	1	-30	1
bta-miR-339a	NM_001102090	ENDOU	TCCCTGTCCTCCAGGAGCTCAC#GCCAAAATTTGCATAAGCTCCAAAATGGAAGACAGGGAG#((((((((.((((((((((...#.))))))....)))).)))))))).	2129	2168	1	-30	1
bta-miR-339a	NM_001105363	PGAP3	TCCCTGTCCTCCAGGAGCTCAC#GTGAGTGGTTTTGAAGTGTGTTGTTGGGGGACAGGC#..((((((((((((.(((.(((#.))).))).)))))))))))).	1763	1799	1	-30	1
bta-miR-339a	NM_001206191	RAB5B	TCCCTGTCCTCCAGGAGCTCAC#GTGGCCCCCTCATATCATAACACCTGTTCCTGTGGACAGGGAA#(((((((((..(((((((....#.))))))).))))))))).	2395	2438	1	-30	1
bta-miR-339a	XM_002688466	BST1	TCCCTGTCCTCCAGGAGCTCAC#GTGAGTTTAAGTGAACTCCGGGAGTTGGTGATAGACAGGGAG#((((((((((((.((((.((((#.)))).)))).)))).........)))))))).	1617	1659	1	-30	1
bta-miR-339a	XM_002690094	DCBLD1	TCCCTGTCCTCCAGGAGCTCAC#TGAGTTTGCTTTGTAAGTTCACTGTGGGCGGGGGACGGGGGC#((((((((((((....((((((#.)))))))))))))))))).	3419	3461	1	-30	1
bta-miR-339a	XM_002691475	SMC6	TCCCTGTCCTCCAGGAGCTCAC#GTCAAAGGACTGGCTGCTGGGGGCGGGGT#.((((((((.((((.((((...#.)))).)))))))))))).	4540	4569	1	-30	1
bta-miR-339a	XM_002695184	SLC8A2	TCCCTGTCCTCCAGGAGCTCAC#CCTGGGGGATAGGGGA#(((((((((((((((.......#))))))))))))))).	3483	3499	1	-30	1
bta-miR-339a	XM_002696042	UBTF	TCCCTGTCCTCCAGGAGCTCAC#GAGCTGCCTGGACCCACTCACGGGGGCGGCGGGGAG#((((((((((((((((((((..#))))).)))))).............).)))))))).	3039	3075	1	-30	1
bta-miR-339a	XM_002696271	NEURL1B	TCCCTGTCCTCCAGGAGCTCAC#AGCTCCAAAGCGGCAACTCCTTGCGGGGGGCAGGGGG#(((((((((((((((((.....#.)))))...)))))))))))).	2340	2377	1	-30	1
bta-miR-339a	XM_002698345	PANK1	TCCCTGTCCTCCAGGAGCTCAC#TGAGCCATAGACATGGAGCAGCCCTCTGTGAGGACAGGGAC#(((((((((((((((.(((...#.))).).))).))))))))))).	2335	2376	1	-30	1
bta-miR-339a	XM_005210754	DCBLD1	TCCCTGTCCTCCAGGAGCTCAC#TGAGTTTGCTTTGTAAGTTCACTGTGGGCGGGGGACGGGGGC#((((((((((((....((((((#.)))))))))))))))))).	3641	3683	1	-30	1
bta-miR-339a	XM_005212359	KANSL3	TCCCTGTCCTCCAGGAGCTCAC#GAGTGACCTGGAGGGCACGTCAGTGATGAAGACGCTCGGGGC#(((((((((((((((.((((..#))))..)))))))))))....................)))).	3665	3707	1	-30	1
bta-miR-339a	XM_005212360	KANSL3	TCCCTGTCCTCCAGGAGCTCAC#GAGTGACCTGGAGGGCACGTCAGTGATGAAGACGCTCGGGGC#(((((((((((((((.((((..#))))..)))))))))))....................)))).	3587	3629	1	-30	1
bta-miR-339a	XM_005218513	MTHFSD	TCCCTGTCCTCCAGGAGCTCAC#TGGGAAGTCAGACATTGCTGCCCAGTGTCTCCTGGGGGCAGGA#..(((((((.(((((((..(((#.))).)))))))))))))).	1358	1401	1	-30	1
bta-miR-339a	XM_010804597	KLRG2	TCCCTGTCCTCCAGGAGCTCAC#GTGGTCAGACGCACCCACACACCCACAGCATGTGGAGGACGGGGC#.((((((((((((.(.(((...#.))).).)))))))))))).	2522	2567	1	-30	1
bta-miR-339a	XM_024975055	TMEM25	TCCCTGTCCTCCAGGAGCTCAC#AGCACCATGTATAGCAGGCATGGGGCATGCCTGGTTGGGGGGCGGGGGG#(((((((((((((((.((((..#.))))...)))))....)))))))))).	1706	1755	1	-30	1
bta-miR-339a	XM_024978096	MTHFSD	TCCCTGTCCTCCAGGAGCTCAC#TGGGAAGTCAGACATTGCTGCCCAGTGTCTCCTGGGGGCAGGA#..(((((((.(((((((..(((#.))).)))))))))))))).	1523	1566	1	-30	1
bta-miR-339a	XM_024989979	BCL9	TCCCTGTCCTCCAGGAGCTCAC#GGGCTGCTTTGGGGGCGGGGGG#(((((((((((.((.(((((..#))))).))..))))))))))).	4883	4905	1	-30	1
bta-miR-339a	XM_024989986	BCL9	TCCCTGTCCTCCAGGAGCTCAC#GGGCTGCTTTGGGGGCGGGGGG#(((((((((((.((.(((((..#))))).))..))))))))))).	4973	4995	1	-30	1
bta-miR-339a	XM_025000873	PRKAG3	TCCCTGTCCTCCAGGAGCTCAC#GGGCTCTGGAGTTCAGGCAGGGGC#(((((((((((((.((((((..#)))))))))))....)))))))).	1891	1915	1	-30	1
bta-miR-345-5p	XM_005221211	SAP30BP	GCTGACTCCTAGTCCAGTGCT#GGCCCCAGGGAGCTCATGTGGCGGCAGCTGGGACCTCGGAGTCAGCA#(((((((((.(((((((((((#.)))).)))))..)).))))))))).	2275	2322	1	-30	1
bta-miR-345-5p	XM_015458969	SAP30BP	GCTGACTCCTAGTCCAGTGCT#GGCCCCAGGGAGCTCATGTGGCGGCAGCTGGGACCTCGGAGTCAGCA#(((((((((.(((((((((((#.)))).)))))..)).))))))))).	2307	2354	1	-30	1
bta-miR-34a	XM_024996434	QKI	TGGCAGTGTCTTAGCTGGTTGT#GCAGCGAGCTGAGGCACTTGTCC#.(((((((((((((((.(((((#))))).)))))))))))).))).	5939	5962	1	-30	1
bta-miR-4286	NM_001034769	LAMTOR1	ACCCCACTCCTGGTACC#GGTAGAACCATTTACTGGCCTTCGAAGCTCTGGCCAGGGGTGGGGTA#((((((((((((((...#.)))))))))))))).	711	758	1	-30	1
bta-miR-1343-5p	NM_001035039	FLAD1	TGGGGAGCGGCCCCCGGGCGGG#CCGTCCTGGGGTCTAACCTGTCAATAAACCACCTCTCCT#.((((((.((((((.((((((.#)))))).))))))...................)))))).	1725	1764	1	-29.9	1
bta-miR-1343-5p	NM_001038067	CABYR	TGGGGAGCGGCCCCCGGGCGGG#CCTGTACCTGGGCCTTTCCCCC#.((((((.(((((..(((((((#))))).)).))))).)))))).	1560	1582	1	-29.9	1
bta-miR-1343-5p	NM_001081740	NRXN3	TGGGGAGCGGCCCCCGGGCGGG#CTGAGCCCGGGTCGTTCCTCT#.((((((((((((..((((.((#))..)))))))))))))))).	1837	1858	1	-29.9	1
bta-miR-1343-5p	NM_001192408	MYSM1	TGGGGAGCGGCCCCCGGGCGGG#GCTCGGCATGCCACCCTGAGTGGGCCTCCTGCTCTTCAG#((((((((((((((((((..((#.))..)))).).)))))....)))))))).	5894	5933	1	-29.9	1
bta-miR-1343-5p	NM_001205535	LNP1	TGGGGAGCGGCCCCCGGGCGGG#CCCAGGAACGGTACCTGTAAGAGGGTCTGCAGATGCTGAGTGACTCAGGTGGGTGGTTGATTCAGCTGCTCCCCAA#(((((((((((((((.(.((((#.))).).).)).))........))))))))))).	1019	1095	1	-29.9	1
bta-miR-1343-5p	NM_174625	TXNRD1	TGGGGAGCGGCCCCCGGGCGGG#CCCAGCCCTCTTTTGGGGTCTTCCCTC#.((((((.((((((.(((((((#))).))))......)))))))))))).	3007	3034	1	-29.9	1
bta-miR-1343-5p	XM_002698933	C28H10orf99	TGGGGAGCGGCCCCCGGGCGGG#CCCAGAAGCCTTAGGTTCCCCCAGGGTGCTCCCCT#.(((((((.((((..(((.(((#.)))))).))))))))))).	407	442	1	-29.9	1
bta-miR-1343-5p	XM_005204551	MYSM1	TGGGGAGCGGCCCCCGGGCGGG#GCTCGGCATGCCACCCTGAGTGGGCCTCCTGCTCTTCAG#((((((((((((((((((..((#.))..)))).).)))))....)))))))).	5896	5935	1	-29.9	1
bta-miR-149-5p	NM_001193067	SH2B3	TCTGGCTCCGTGTCTTCACTCCC#GGGGGAGGGCCGGAGTCGGC#.(((((((((.((((((.((((.#))))))))))))))))))).	2027	2047	1	-29.9	1
bta-miR-149-5p	NM_001206705	ARNT2	TCTGGCTCCGTGTCTTCACTCCC#GGAGCCCCAGCCAAGCTGAGGAGGACACCCTGACCAGAGGGAGCCAGGC#(((((((((((((((((.(((..#.)))))))))))...........))))))))).	2851	2900	1	-29.9	1
bta-miR-149-5p	XM_002686409	TRABD2B	TCTGGCTCCGTGTCTTCACTCCC#GGAGTGAGCTGAGCCAAAGGACAGGAGCACAGAA#(((((((((.((((((((((((.#)))))))...........)))))))))).)))).	2904	2938	1	-29.9	1
bta-miR-149-5p	XM_002699230	NFRKB	TCTGGCTCCGTGTCTTCACTCCC#GGGAGGAAGACATTCAGCGGCCGGAT#(((((((.(((((((((.(((((#)))))))))))))...).))))))).	4013	4039	1	-29.9	1
bta-miR-149-5p	XM_024977443	SH2B3	TCTGGCTCCGTGTCTTCACTCCC#GGGGGAGGGCCGGAGTCGGC#.(((((((((.((((((.((((.#))))))))))))))))))).	2547	2567	1	-29.9	1
bta-miR-188	NM_001102281	GADL1	CATCCCTTGCATGGTGGAGGGT#CCCTCTGGAAGGCAGGGGATGG#((((((((((....(((((((.#)))))))....)))))))))).	2965	2987	1	-29.9	1
bta-miR-188	XM_003587416	TRIM16	CATCCCTTGCATGGTGGAGGGT#ACCCCACACTGCCCTCCTCCTTAGATCACGTGTAAGGGAA#..((((((((((((.(((((((#.))))))).)).........)))))))))).	2457	2497	1	-29.9	1
bta-miR-188	XM_010817523	GADL1	CATCCCTTGCATGGTGGAGGGT#CCCTCTGGAAGGCAGGGGATGG#((((((((((....(((((((.#)))))))....)))))))))).	3089	3111	1	-29.9	1
bta-miR-188	XM_025001251	EMILIN3	CATCCCTTGCATGGTGGAGGGT#GCCCTCCACTTTGGTCCTGGGGGGGTGGTGGGGGGGGGTGG#((((((((.(..((((((((((#))))))))))....................).)))))))).	3461	3502	1	-29.9	1
bta-miR-339a	NM_001075710	FSTL3	TCCCTGTCCTCCAGGAGCTCAC#GTCCCTGGGGGATGGGGGT#(((((((((((((((.((....#)).))))))))))))))).	1371	1390	1	-29.9	1
bta-miR-339a	NM_001076250	CRTC2	TCCCTGTCCTCCAGGAGCTCAC#GGGCACCTGGGGGAGCTCAAGGGAG#(((((((((((((((.((((..#)))).))))))))).)...))))).	2321	2346	1	-29.9	1
bta-miR-339a	NM_001166568	PROCA1	TCCCTGTCCTCCAGGAGCTCAC#TGACCCCCTGCTTCTCTCTCCCTCCAACCTGGCTACTTGTGGGGGCAGGGGG#(((((((((((((((((((...#.)))).)))).))))))))))).	1541	1593	1	-29.9	1
bta-miR-339a	XM_005207251	ERC1	TCCCTGTCCTCCAGGAGCTCAC#GGGCTGCGGTGGGGGCGGGGGG#((((((((((((.(.(((((..#))))).).).))))))))))).	6881	6903	1	-29.9	1
bta-miR-339a	XM_005220145	SSH2	TCCCTGTCCTCCAGGAGCTCAC#GAGTTCCTGAGGTGGGCAGGC#..((((((((((((((((((..#))))))))).)).))))))).	4796	4817	1	-29.9	1
bta-miR-339a	XM_005224613	TELO2	TCCCTGTCCTCCAGGAGCTCAC#GTGGGCAGCGGAGGATGGGGC#.(((((((((((.(..((((((#))))))..)))))))))))).	4001	4022	1	-29.9	1
bta-miR-339a	XM_005227693	PDZD4	TCCCTGTCCTCCAGGAGCTCAC#GGGCCTCCCCTCCGAGGTGTGGGGACAGGGAG#((((((((((((((((((((..#)))).))).........)).))))))))))).	3295	3327	1	-29.9	1
bta-miR-339a	XM_005227694	PDZD4	TCCCTGTCCTCCAGGAGCTCAC#GGGCCTCCCCTCCGAGGTGTGGGGACAGGGAG#((((((((((((((((((((..#)))).))).........)).))))))))))).	2948	2980	1	-29.9	1
bta-miR-339a	XM_010805653	ERC1	TCCCTGTCCTCCAGGAGCTCAC#GGGCTGCGGTGGGGGCGGGGGG#((((((((((((.(.(((((..#))))).).).))))))))))).	6739	6761	1	-29.9	1
bta-miR-339a	XM_010805656	ERC1	TCCCTGTCCTCCAGGAGCTCAC#GGGCTGCGGTGGGGGCGGGGGG#((((((((((((.(.(((((..#))))).).).))))))))))).	6691	6713	1	-29.9	1
bta-miR-339a	XM_010816389	ETV4	TCCCTGTCCTCCAGGAGCTCAC#CTTCTGGGGGACAGAGGAG#(((((((((((((((((.....#)))))))))))))).))).	2043	2062	1	-29.9	1
bta-miR-339a	XM_010819185	TELO2	TCCCTGTCCTCCAGGAGCTCAC#GTGGGCAGCGGAGGATGGGGC#.(((((((((((.(..((((((#))))))..)))))))))))).	3902	3923	1	-29.9	1
bta-miR-339a	XM_015471338	ERC1	TCCCTGTCCTCCAGGAGCTCAC#GGGCTGCGGTGGGGGCGGGGGG#((((((((((((.(.(((((..#))))).).).))))))))))).	6579	6601	1	-29.9	1
bta-miR-339a	XM_024979893	PROCA1	TCCCTGTCCTCCAGGAGCTCAC#TGACCCCCTGCTTCTCTCTCCCTCCAACCTGGCTACTTGTGGGGGCAGGGGG#(((((((((((((((((((...#.)))).)))).))))))))))).	1312	1364	1	-29.9	1
bta-miR-339a	XM_024981608	MFGE8	TCCCTGTCCTCCAGGAGCTCAC#TGAGTAGGTCTGGGATGGACAGGGAA#(((((((((((((((.(((((.#)))))...))))))..))))))))).	2043	2069	1	-29.9	1
bta-miR-339a	XM_024981610	MFGE8	TCCCTGTCCTCCAGGAGCTCAC#TGAGTAGGTCTGGGATGGACAGGGAA#(((((((((((((((.(((((.#)))))...))))))..))))))))).	1592	1618	1	-29.9	1
bta-miR-339a	XM_024992827	KIAA0930	TCCCTGTCCTCCAGGAGCTCAC#TGGGGTCCTGAGGGCAGGA#..((((((((.(((((.((((.#)))).))))))))))))).	1990	2009	1	-29.9	1
bta-miR-339a	XM_024999770	NELFB	TCCCTGTCCTCCAGGAGCTCAC#GGGCCTCCTGTGGGCAGGGC#.((((((((..(((((((((..#)))).))))).)))))))).	2500	2520	1	-29.9	1
bta-miR-345-5p	NM_001035040	RAB19	GCTGACTCCTAGTCCAGTGCT#GCCTCTGTTTCTACTCCTTCCTGCCTGGGGTGGGGGTCAGG#.((((((((((.(((((.((.#.))))))).)))))))))).	809	850	1	-29.9	1
bta-miR-345-5p	XM_025001178	SCRT2	GCTGACTCCTAGTCCAGTGCT#GGCTTCCCCAGCTGGACTGGGAGGTCAGG#.(((((((((((((((((...#.))))))))))))).)))).	2808	2837	1	-29.9	1
bta-miR-4286	NM_001099109	PIMREG	ACCCCACTCCTGGTACC#GGTAATATTTGAGAGCCTGAGCTATGTATCCAGGAGTGGGGTC#((((((((((((((((.#.))).))))))))))))).	1101	1144	1	-29.9	1
bta-miR-4286	XM_005220238	PIMREG	ACCCCACTCCTGGTACC#GGTAATATTTGAGAGCCTGAGCTATGTATCCAGGAGTGGGGTC#((((((((((((((((.#.))).))))))))))))).	1148	1191	1	-29.9	1
bta-miR-4286	XM_005220255	WSCD1	ACCCCACTCCTGGTACC#GGTGTAGGGGTGAGGAGACCAGGGGTGGGGG#.(((((((((((((.((#.))..))))))))))))).	2985	3016	1	-29.9	1
bta-miR-1343-5p	NM_001035056	EMC3	TGGGGAGCGGCCCCCGGGCGGG#CTGGCGGGGGTGCAGCAAGGATTGTTCTTGTCTGAGGCAGGCTCCCCT#.(((((((.(((..((((((((#.)))))))).)))..))))))).	1035	1083	1	-29.8	1
bta-miR-1343-5p	NM_001101143	AHCYL2	TGGGGAGCGGCCCCCGGGCGGG#CTCCCCATGGCCACGGCTCCCCAT#((((((((((((...(((.(((#))))))..))))...)))))))).	4496	4520	1	-29.8	1
bta-miR-1343-5p	NM_001352180	CCDC14	TGGGGAGCGGCCCCCGGGCGGG#TCTGCCTTTCTGGGCCGATTTTTTTCCCCC#.((((((((((((..(((((((#)))))))....))))))......)))))).	3742	3772	1	-29.8	1
bta-miR-1343-5p	NM_174004	CAV1	TGGGGAGCGGCCCCCGGGCGGG#CCCCTTCAAATTAAAGCACTTGCAACTGCCTGTTATGCTGTGACACATGGCCCCTCCCCC#.((((((.((((..(((((((.#.)))))))................)))).)))))).	1720	1780	1	-29.8	1
bta-miR-1343-5p	XM_005205710	AHCYL2	TGGGGAGCGGCCCCCGGGCGGG#CTCCCCATGGCCACGGCTCCCCAT#((((((((((((...(((.(((#))))))..))))...)))))))).	4585	4609	1	-29.8	1
bta-miR-1343-5p	XM_010811969	ZNF572	TGGGGAGCGGCCCCCGGGCGGG#TGTGCTCTGGGGATTCTGTTCTCCAA#((((((((((.(((((((((.(#).))).))))))...)))))))))).	3019	3045	1	-29.8	1
bta-miR-1343-5p	XM_015461643	NHSL2	TGGGGAGCGGCCCCCGGGCGGG#CCGCCTCTGGTGGTTTTCCCCAA#(((((((.((((((.((((((.#))))))..)).))))))))))).	5673	5696	1	-29.8	1
bta-miR-1343-5p	XM_015470833	TMEM45A	TGGGGAGCGGCCCCCGGGCGGG#TCGGTTGAGAATGATTCTTGGTGTCACGGTGTTGGGGGCTTGGAGTGGCTCTCCT#.(((((((((((((((.((.(.#.).))..)))))))).......))))))).	999	1054	1	-29.8	1
bta-miR-149-5p	NM_001101101	PACSIN1	TCTGGCTCCGTGTCTTCACTCCC#GGGGTGAACAGGGATGGGGTCGGGG#(((((((((((.((((((((((.#)))))))..))).))))))))))).	2211	2236	1	-29.8	1
bta-miR-149-5p	NM_001123033	ARHGEF12	TCTGGCTCCGTGTCTTCACTCCC#GTCCTTGGAGGAGGGTGGGGAGCCAGT#.((((((((.(((((((.((((.#.))))))))))).)))))))).	5810	5837	1	-29.8	1
bta-miR-149-5p	NM_176621	PAG10	TCTGGCTCCGTGTCTTCACTCCC#GGCCCACTCCAAACACATACTCATGTGAGGGCACCCTGGGTGGGGCCAGGG#(((((((((((((((((((....#.)))))))))).......))))))))).	1212	1263	1	-29.8	1
bta-miR-149-5p	XM_002696210	KCTD2	TCTGGCTCCGTGTCTTCACTCCC#GGAGCGAGGAGGCTGGAGGGCAGAGGGGGCCAGGC#(((((((((((.(((((.((((.#)))).))))).))............))))))))).	2720	2755	1	-29.8	1
bta-miR-149-5p	XM_005217190	MEGF6	TCTGGCTCCGTGTCTTCACTCCC#GGGTTTATCCTGGTTCCCAGTGCTCTTGAGGGCATGGAGCCCAGAG#((((((((((((((((((.....#.))))))))))))))).))).	5659	5705	1	-29.8	1
bta-miR-149-5p	XM_005219948	AKAP1	TCTGGCTCCGTGTCTTCACTCCC#GGGATGATCTCCGCCAGGTGTGAGGGAGAGGTGGATGGCTGAGCACAGGAGCCGGAG#(((((((((((((((((((.((.#.)).)))))).................)))).))))))))).	5700	5757	1	-29.8	1
bta-miR-149-5p	XM_005223249	PACSIN1	TCTGGCTCCGTGTCTTCACTCCC#GGGGTGAACAGGGATGGGGTCGGGG#(((((((((((.((((((((((.#)))))))..))).))))))))))).	2295	2320	1	-29.8	1
bta-miR-149-5p	XM_010812085	SLCO5A1	TCTGGCTCCGTGTCTTCACTCCC#GAACAAAGGAGGGAGATCTGTGAGCCAGAT#((((((((((.((((((.((((.#.)))))))))).)).)))))))).	4037	4067	1	-29.8	1
bta-miR-149-5p	XM_010812086	SLCO5A1	TCTGGCTCCGTGTCTTCACTCCC#GAACAAAGGAGGGAGATCTGTGAGCCAGAT#((((((((((.((((((.((((.#.)))))))))).)).)))))))).	3877	3907	1	-29.8	1
bta-miR-149-5p	XM_015460595	ASAH2	TCTGGCTCCGTGTCTTCACTCCC#GGGAGTGGCTCACTGGAGCCAA#..((((((((((...((((((((#))))))))..))).))))))).	4810	4832	1	-29.8	1
bta-miR-149-5p	XM_024976782	MEGF6	TCTGGCTCCGTGTCTTCACTCCC#GGGTTTATCCTGGTTCCCAGTGCTCTTGAGGGCATGGAGCCCAGAG#((((((((((((((((((.....#.))))))))))))))).))).	5612	5658	1	-29.8	1
bta-miR-181a	XM_005218701	CMTM4	AACATTCAACGCTGTCGGTGAGTT#GACCACTCCGTGCTGATGCCTCTCACCTGACAGCGTTGCTCTGGTGTG#.(((((((((((((((((((((..#.)))))).))))))))))....))))).	2270	2318	1	-29.8	1
bta-miR-188	XM_005216383	LDLRAD3	CATCCCTTGCATGGTGGAGGGT#ACCCTCCCAGCTGTGACTTGCCTTAGCCAAGGGATGA#((((((((((((((((((((((#)))))))..))))))............))))))))).	2527	2564	1	-29.8	1
bta-miR-339a	NM_001002892	ST3GAL2	TCCCTGTCCTCCAGGAGCTCAC#GTGAGAATCTGGAGGGCACGTGGGT#.((((((((((((((..(((((#)))))..)))))))))))...))).	2291	2316	1	-29.8	1
bta-miR-339a	NM_001192091	KNTC1	TCCCTGTCCTCCAGGAGCTCAC#TGAGAGATGAAGGCTGCAGGCTGTAAGCCCCTGGCAGGACAGGA#..(((((((((((((.(((.((#.)).))).))))).)))))))).	7924	7968	1	-29.8	1
bta-miR-339a	XM_002694568	HIP1R	TCCCTGTCCTCCAGGAGCTCAC#GTGCTGGCTGCTGGGGACGGGTGAG#(((((((((.((((.(((((((#)))..)))).))))))))))).)).	3681	3706	1	-29.8	1
bta-miR-339a	XM_002698415	FRAT1	TCCCTGTCCTCCAGGAGCTCAC#GAGTCTCCTGAGGACACGGGC#.(((((((((.(((((((((..#))).)))))))))))).))).	1910	1931	1	-29.8	1
bta-miR-339a	XM_005211624	ANKRD63	TCCCTGTCCTCCAGGAGCTCAC#GGTTCCTGCTTCTTGCTGGGCCGTTAATGGAGGGCAGGGC#.((((((((((((...(((((.#.)))))......)))))))))))).	3915	3955	1	-29.8	1
bta-miR-339a	XM_015475085	SPSB1	TCCCTGTCCTCCAGGAGCTCAC#GAGCCCTGGATGGGGCTCCCCCTGGATGGGGGG#(((((((((((((((.((((..#)))))))))).............))))))))).	8365	8398	1	-29.8	1
bta-miR-339a	XM_025000384	PCMTD2	TCCCTGTCCTCCAGGAGCTCAC#GAGTCCCCTGGAGGAGGCGCTGACTTCCCGCTCTCAGGGAT#(((((((((((((((.((((..#))))..)))))))))...................)))))).	1431	1472	1	-29.8	1
bta-miR-345-5p	NM_001199762	GID4	GCTGACTCCTAGTCCAGTGCT#GGCTGTGAGTGGGCAGCCAGTGGGCTGGACAGGGTGTCGGCA#((((((((((.(((((((.(.#.).))))))))))).)))))).	2557	2599	1	-29.8	1
bta-miR-345-5p	NM_174812	PFKFB2	GCTGACTCCTAGTCCAGTGCT#GCGCTGGGCTGCTGGCAGTTCAGCA#((((((((((((((((((((.#)))))))))))..)).))).)))).	3064	3089	1	-29.8	1
bta-miR-345-5p	XM_005216655	PFKFB2	GCTGACTCCTAGTCCAGTGCT#GCGCTGGGCTGCTGGCAGTTCAGCA#((((((((((((((((((((.#)))))))))))..)).))).)))).	3391	3416	1	-29.8	1
bta-miR-345-5p	XM_005216657	PFKFB2	GCTGACTCCTAGTCCAGTGCT#GCGCTGGGCTGCTGGCAGTTCAGCA#((((((((((((((((((((.#)))))))))))..)).))).)))).	2890	2915	1	-29.8	1
bta-miR-4286	XM_005211591	BMF	ACCCCACTCCTGGTACC#GGACCTCTTTCCCCGTTCAGGGCCTCGACCAGGAGTGGGGG#.(((((((((((((...#.))))))))))))).	946	987	1	-29.8	1
bta-miR-4286	XM_015473120	BMF	ACCCCACTCCTGGTACC#GGACCTCTTTCCCCGTTCAGGGCCTCGACCAGGAGTGGGGG#.(((((((((((((...#.))))))))))))).	1155	1196	1	-29.8	1
bta-miR-1343-5p	NM_001192923	AKAP6	TGGGGAGCGGCCCCCGGGCGGG#CCCGCCCCCGACTCCCTG#.(((((((((.....(((((((#)))))))))).)))))).	7460	7478	1	-29.7	1
bta-miR-1343-5p	NM_001206778	IGSF5	TGGGGAGCGGCCCCCGGGCGGG#CTGTTTGGGGGATGTATCTCCAG#(((((((((.(((((((((((.#))))))))))).))).)))))).	1959	1982	1	-29.7	1
bta-miR-1343-5p	NM_001206779	IGSF5	TGGGGAGCGGCCCCCGGGCGGG#CTGTTTGGGGGATGTATCTCCAG#(((((((((.(((((((((((.#))))))))))).))).)))))).	1521	1544	1	-29.7	1
bta-miR-1343-5p	XM_010819337	TMC5	TGGGGAGCGGCCCCCGGGCGGG#CCGTGCCACCTGGGCCTTTAGGTGCTTCCCAG#(((((((((((((...((((((#)).))))....))))).......)))))))).	3381	3413	1	-29.7	1
bta-miR-1343-5p	XM_024976980	S100PBP	TGGGGAGCGGCCCCCGGGCGGG#CTTGGACTGGGGGAGGAGAGAACTGTTCCCTAG#(((((((((((((((((.((((#))))..))))))).........)))))))))).	3510	3543	1	-29.7	1
bta-miR-149-5p	NM_001195631	CCDC189	TCTGGCTCCGTGTCTTCACTCCC#GGGAAAGAGGAGTGGGGGAGGGGGGACCAGGT#(((((((((.(.((((((((((.#.)))))))))).).)))).))))).	2202	2234	1	-29.7	1
bta-miR-149-5p	NM_001205619	JPH3	TCTGGCTCCGTGTCTTCACTCCC#GGGGTGGGGCGGGGGCCAGC#.((((((((.((((.(((((((.#))))))))))))))))))).	2662	2682	1	-29.7	1
bta-miR-149-5p	NM_174794	YWHAB	TCTGGCTCCGTGTCTTCACTCCC#GGGGGTGAGGGATGTTCGCGAGCACTTTGGTGAGCCAGC#.((((((((((((((((((((((#))))))))))).....))))...........))))))).	2046	2085	1	-29.7	1
bta-miR-149-5p	XM_002691505	EFR3B	TCTGGCTCCGTGTCTTCACTCCC#GGGCCAAAAGTGAGGGGGCGGAGGGGAGGTTCTCCAGAG#(((((((((((.(((((((((((#))).....)))))))).))))))..........))))).	2987	3026	1	-29.7	1
bta-miR-149-5p	XM_024977411	ATP2A2	TCTGGCTCCGTGTCTTCACTCCC#GGGAAGGAAGGGATAGGAGCTAGAG#(((((((((((.(((((..((((#))))..))))).)).))))))))).	6623	6648	1	-29.7	1
bta-miR-149-5p	XM_024985294	SDK1	TCTGGCTCCGTGTCTTCACTCCC#GGGGGGAGGGGGCGGGGGCCCTCCAGGC#(((((((((((.(((((.(((((#)))))))))).)))))).....))))).	6856	6884	1	-29.7	1
bta-miR-149-5p	XM_024992839	BRD1	TCTGGCTCCGTGTCTTCACTCCC#GGGGTGGAGCTGGGGCCGGC#.(((((((((.(.(((((((((.#))))))))))))))))))).	3253	3273	1	-29.7	1
bta-miR-149-5p	XM_024992864	IL17REL	TCTGGCTCCGTGTCTTCACTCCC#GGCCAAGTGTCTCACCAAGAAGACACGGGTGCCAGGT#(((((((((((((((((......#.))))))))))).)))))).	1611	1648	1	-29.7	1
bta-miR-149-5p	XM_024999506	EFR3B	TCTGGCTCCGTGTCTTCACTCCC#GGGCCAAAAGTGAGGGGGCGGAGGGGAGGTTCTCCAGAG#(((((((((((.(((((((((((#))).....)))))))).))))))..........))))).	2825	2864	1	-29.7	1
bta-miR-181b	XM_015474204	ACTR5	AACATTCATTGCTGTCGGTGGGTT#GACCTGCCGTGGGTGAGCCACAGGCTTCGCTTCTGCAGCAGTGAATGA#..((((((((((((((((((((((#))))))))).........................))))))))))))).	2044	2092	1	-29.7	1
bta-miR-188	NM_001075897	JAKMIP2	CATCCCTTGCATGGTGGAGGGT#ACCCCTGCTGTGCAGGGGGG#..(((((((((((((((.((((#))))))))))))))))))).	3235	3255	1	-29.7	1
bta-miR-188	NM_001205766	SIX5	CATCCCTTGCATGGTGGAGGGT#ACCCTCCCAACTGGGCCCTTCCTGCCCACAGGTGTAGGGGGTGT#((((((((((((((((((((((#.)))))))..))).....)))))))))))).	2636	2680	1	-29.7	1
bta-miR-188	XM_005209591	JAKMIP2	CATCCCTTGCATGGTGGAGGGT#ACCCCTGCTGTGCAGGGGGG#..(((((((((((((((.((((#))))))))))))))))))).	3170	3190	1	-29.7	1
bta-miR-188	XM_005209592	JAKMIP2	CATCCCTTGCATGGTGGAGGGT#ACCCCTGCTGTGCAGGGGGG#..(((((((((((((((.((((#))))))))))))))))))).	3179	3199	1	-29.7	1
bta-miR-188	XM_024985194	SBK1	CATCCCTTGCATGGTGGAGGGT#GCCCCCCACCCCCCACCCCCGACACCAGGAGCAAGGGAG#..((((((((.(((((..(((.#.)))..)))))...)))))))).	1803	1842	1	-29.7	1
bta-miR-339a	NM_001035465	IRF5	TCCCTGTCCTCCAGGAGCTCAC#GTGGCTGTGCAGAGATGTGGAGGGCAAAAGTTCCTGGGGGCACCTGATGAGCAGCAGGGT#.((((((((((((((((((...#.)))))))))))).............)))))).	1789	1849	1	-29.7	1
bta-miR-339a	NM_001040583	BRI3	TCCCTGTCCTCCAGGAGCTCAC#GTGTACAATAGCTTTATCTGATGAAGCTCCTGGACTGTTTTGTACAGTGAGGCGGGTGGACTGGGCGGGCGAG#(((((((((((((((((((((.#.))).)))))))))............................))))))).)).	609	682	1	-29.7	1
bta-miR-339a	NM_001075657	LOC514257	TCCCTGTCCTCCAGGAGCTCAC#GTGAGCACTGGGGGTGCGGGT#..((((((((((((..((((((#)))))).))))))).))))).	1556	1577	1	-29.7	1
bta-miR-339a	NM_001076367	ORMDL3	TCCCTGTCCTCCAGGAGCTCAC#GTGGATCTGCAGCTCCTGGGTGGCGTGGCGGGGC#.((((((((((((((((((((.#.)).)))))))))).))....)))))).	1452	1486	1	-29.7	1
bta-miR-339a	NM_001192231	CAPN6	TCCCTGTCCTCCAGGAGCTCAC#GTTGGCCAAGAAAAAAGATCTCTGGGGCTTCTGGGGGTGAGAGTCGAGCAGGA#..((((((((((((((((((..#.)))))))))))))..........))))).	2328	2381	1	-29.7	1
bta-miR-339a	NM_001205402	TGFBI	TCCCTGTCCTCCAGGAGCTCAC#TGAGCCTTGGGAGGGTGGGGGCGGGGGG#(((((((((((((((.(((((.#)))))))))).......)))))))))).	2223	2251	1	-29.7	1
bta-miR-339a	NM_001206788	KIFC2	TCCCTGTCCTCCAGGAGCTCAC#GTGCTTCCTCTTTCCCAGGCAACAGCTGAGGGAGGACAGGGC#.(((((((((((...((((...#.))))...))))))))))).	2736	2778	1	-29.7	1
bta-miR-339a	XM_005205358	ATXN7L1	TCCCTGTCCTCCAGGAGCTCAC#GTGCAGCTCACAGATGTACTGGGTTAGGGACAGGGGC#((((((((((((((((((((((#))).))))).........))))....)))))))))).	3449	3486	1	-29.7	1
bta-miR-339a	XM_005205732	IRF5	TCCCTGTCCTCCAGGAGCTCAC#GTGGCTGTGCAGAGATGTGGAGGGCAAAAGTTCCTGGGGGCACCTGATGAGCAGCAGGGT#.((((((((((((((((((...#.)))))))))))).............)))))).	1800	1860	1	-29.7	1
bta-miR-339a	XM_005217841	GIT2	TCCCTGTCCTCCAGGAGCTCAC#TGAACTCATACCACACCCAGCTTATAAAATGCCCTGGAGGATGGAGGAG#(((((((((((((((.((....#.)))))))))))))).))).	1771	1820	1	-29.7	1
bta-miR-339a	XM_005226535	LDB3	TCCCTGTCCTCCAGGAGCTCAC#GGGCATCTGATATGGACGGGCAGGGAG#((((((((((((((((((((..#)))).)))....)))).))))))))).	2020	2047	1	-29.7	1
bta-miR-339a	XM_010820690	LDB3	TCCCTGTCCTCCAGGAGCTCAC#GGGCATCTGATATGGACGGGCAGGGAG#((((((((((((((((((((..#)))).)))....)))).))))))))).	2160	2187	1	-29.7	1
bta-miR-339a	XM_015466322	SLC5A9	TCCCTGTCCTCCAGGAGCTCAC#GTGGCAGCTGGCATTGGGGCAGGGAG#((((((((((((((..((.(((#)))))..))))....)))))))))).	2958	2984	1	-29.7	1
bta-miR-339a	XM_024976193	NADK	TCCCTGTCCTCCAGGAGCTCAC#GAGGGCCTGTACGTTCTCGAACTCACTTCTGGAGGGCCAGGGGC#(((((((((((((((((.....#.)))))))))))).))))).	2624	2668	1	-29.7	1
bta-miR-339a	XM_024980739	SPEM2	TCCCTGTCCTCCAGGAGCTCAC#GTGGGGGCGGTGGGGGGCAGGGC#.((((((((((((.(..(((((#)))))..)..)))))))))))).	2350	2373	1	-29.7	1
bta-miR-339a	XM_024989389	SLC5A9	TCCCTGTCCTCCAGGAGCTCAC#GTGGCAGCTGGCATTGGGGCAGGGAG#((((((((((((((..((.(((#)))))..))))....)))))))))).	3108	3134	1	-29.7	1
bta-miR-339a	XM_024989391	SLC5A9	TCCCTGTCCTCCAGGAGCTCAC#GTGGCAGCTGGCATTGGGGCAGGGAG#((((((((((((((..((.(((#)))))..))))....)))))))))).	3036	3062	1	-29.7	1
bta-miR-34a	NM_001100337	EXTL1	TGGCAGTGTCTTAGCTGGTTGT#CGGGCGGCTCAGGCACTGCCGT#(((((((((((.(((((.(((.#))).))))).))))))))))).	3033	3055	1	-29.7	1
bta-miR-34a	XM_010802535	EXTL1	TGGCAGTGTCTTAGCTGGTTGT#CGGGCGGCTCAGGCACTGCCGT#(((((((((((.(((((.(((.#))).))))).))))))))))).	3719	3741	1	-29.7	1
bta-miR-34a	XM_010809390	ATP8B4	TGGCAGTGTCTTAGCTGGTTGT#GCAGCCAGTGCACATTGGATAGAGATGCACTCTACTGACAACCTGGCCAGAGGGCACTGCCT#.(((((((((((.(((((((((#.)))))).)))...))))))))))).	3954	4016	1	-29.7	1
bta-miR-34a	XM_015473204	ATP8B4	TGGCAGTGTCTTAGCTGGTTGT#GCAGCCAGTGCACATTGGATAGAGATGCACTCTACTGACAACCTGGCCAGAGGGCACTGCCT#.(((((((((((.(((((((((#.)))))).)))...))))))))))).	4054	4116	1	-29.7	1
bta-miR-34a	XM_015473206	ATP8B4	TGGCAGTGTCTTAGCTGGTTGT#GCAGCCAGTGCACATTGGATAGAGATGCACTCTACTGACAACCTGGCCAGAGGGCACTGCCT#.(((((((((((.(((((((((#.)))))).)))...))))))))))).	3724	3786	1	-29.7	1
bta-miR-34a	XM_024998052	ATP8B4	TGGCAGTGTCTTAGCTGGTTGT#GCAGCCAGTGCACATTGGATAGAGATGCACTCTACTGACAACCTGGCCAGAGGGCACTGCCT#.(((((((((((.(((((((((#.)))))).)))...))))))))))).	3769	3831	1	-29.7	1
bta-miR-4286	XM_024996266	DZIP1L	ACCCCACTCCTGGTACC#GGGTCCGGGGGTGGGGA#.((((((((((((..((#))..)))))))))))).	4286	4303	1	-29.7	1
bta-miR-1343-5p	NM_001012676	BOLA-DQB	TGGGGAGCGGCCCCCGGGCGGG#CCTGCCTCAAGGATCTGGCTGCTTCTTG#.(((((((((((((.(((((((#)))))))...))....))))))))))).	1014	1042	1	-29.6	1
bta-miR-1343-5p	NM_001076088	CREBL2	TGGGGAGCGGCCCCCGGGCGGG#CTCGCCCCATTCCAGTTAGGGGGCAGCAAGCTGAAATCCTGGC#(.((((((.(((((((((((((#)))))))...........)))))).)).........)))).).	2913	2956	1	-29.6	1
bta-miR-1343-5p	XM_005208371	MAPK9	TGGGGAGCGGCCCCCGGGCGGG#CCCGCAGAGCTCCATAGAAGTACCTCACCCCAGTTCAGGGCCCTCCCTC#.((((((.(((((..(((((((#.))).)))).))))))))))).	3706	3755	1	-29.6	1
bta-miR-1343-5p	XM_024983235	ARHGEF3	TGGGGAGCGGCCCCCGGGCGGG#GCCTGGGGTTTTCCTGCTCCACTT#.(((((((((.((((((((...#)))))))).....))))))).)).	2821	2845	1	-29.6	1
bta-miR-149-5p	NM_001034473	ZNF205	TCTGGCTCCGTGTCTTCACTCCC#GGGGGTGGCAACACAGGAGGAGCTCAGAT#(((((((((((((..((((((((#))))))))..))))....))))).)))).	2196	2225	1	-29.6	1
bta-miR-149-5p	NM_001103099	PCIF1	TCTGGCTCCGTGTCTTCACTCCC#GGGAGTGGAGGGCTGGTAGAAACCTAGATGCCTGGAGCCAC#..((((((((.((((((((((((#))))))))))...................)).)))))))).	2900	2941	1	-29.6	1
bta-miR-149-5p	NM_001205524	FOXP4	TCTGGCTCCGTGTCTTCACTCCC#GGGAGTGTGGATTCCAGCGAAGGAGCTGGAA#(((((((((..((((.(((((((#))))))).)))).........))))))))).	3489	3520	1	-29.6	1
bta-miR-149-5p	XM_005223436	FOXP4	TCTGGCTCCGTGTCTTCACTCCC#GGGAGTGTGGATTCCAGCGAAGGAGCTGGAA#(((((((((..((((.(((((((#))))))).)))).........))))))))).	3613	3644	1	-29.6	1
bta-miR-149-5p	XM_005223441	FOXP4	TCTGGCTCCGTGTCTTCACTCCC#GGGAGTGTGGATTCCAGCGAAGGAGCTGGAA#(((((((((..((((.(((((((#))))))).)))).........))))))))).	3577	3608	1	-29.6	1
bta-miR-149-5p	XM_010806868	ARHGEF18	TCTGGCTCCGTGTCTTCACTCCC#GGGCACACCCACATTCCAGCTCTGGCCAAGTGCAGGCTCGGGGCCAGGG#((((((((((.((((.((((.((#.))...)))).)))).)))))))))).	5512	5561	1	-29.6	1
bta-miR-149-5p	XM_015460186	ZNF205	TCTGGCTCCGTGTCTTCACTCCC#GGGGGTGGCAACACAGGAGGAGCTCAGAT#(((((((((((((..((((((((#))))))))..))))....))))).)))).	2020	2049	1	-29.6	1
bta-miR-149-5p	XM_024981153	WNT9B	TCTGGCTCCGTGTCTTCACTCCC#GGGAGGGAGGCGAGAGGAGCTGGT#.((((((((.(((((((.(((((#))))))))))))...)))))))).	2295	2319	1	-29.6	1
bta-miR-149-5p	XM_024984830	ZNF205	TCTGGCTCCGTGTCTTCACTCCC#GGGGGTGGCAACACAGGAGGAGCTCAGAT#(((((((((((((..((((((((#))))))))..))))....))))).)))).	2094	2123	1	-29.6	1
bta-miR-149-5p	XM_024985369	CASKIN1	TCTGGCTCCGTGTCTTCACTCCC#GGGGGTCCGGGCAGGGAGCTAC#..(((((((.(((((..((((((#))))))..))))).))))))).	5836	5858	1	-29.6	1
bta-miR-188	NM_001038049	C10H14orf93	CATCCCTTGCATGGTGGAGGGT#GCCACTCCCCATGTCCCTGAAAGGGGTGG#((((((((((((((.(((((((#))).))))))))))......)))))))).	1998	2027	1	-29.6	1
bta-miR-188	NM_001098136	RSAD1	CATCCCTTGCATGGTGGAGGGT#TCTTCCACCATGCGATGACATGGAGGGAA#..(((((((((((((((((((.#))))))))))))).........)))))).	1775	1804	1	-29.6	1
bta-miR-188	NM_001206552	MECP2	CATCCCTTGCATGGTGGAGGGT#ACCCACTCTGCTGTCCACCTGCTGGGCTTCACTTCTGAGTCCTCCCCCAGGAAGGGATGG#((((((((.(.(((.((((((.#.)))))).)))).)))))))).	4137	4197	1	-29.6	1
bta-miR-188	NM_174676	RASA3	CATCCCTTGCATGGTGGAGGGT#ACTTAGAACATCCAAGCCTCTACCATTCGAGGGAG#..(((((((.((((((((((.(#.).)))))))))).))))))).	3245	3280	1	-29.6	1
bta-miR-188	XM_002698165	AMZ1	CATCCCTTGCATGGTGGAGGGT#ACTCTCTGCAGTGCAGGGGAC#..((((((((((.(((((((((#))))))))).)))))))))).	4137	4158	1	-29.6	1
bta-miR-188	XM_024988172	MECP2	CATCCCTTGCATGGTGGAGGGT#ACCCACTCTGCTGTCCACCTGCTGGGCTTCACTTCTGAGTCCTCCCCCAGGAAGGGATGG#((((((((.(.(((.((((((.#.)))))).)))).)))))))).	4084	4144	1	-29.6	1
bta-miR-188	XM_024997352	C10H14orf93	CATCCCTTGCATGGTGGAGGGT#GCCACTCCCCATGTCCCTGAAAGGGGTGG#((((((((((((((.(((((((#))).))))))))))......)))))))).	1943	1972	1	-29.6	1
bta-miR-339a	NM_001038527	PSMB7	TCCCTGTCCTCCAGGAGCTCAC#TGGGGTCGGTGGATGGCGGGCTACAGCTCTGGAGGACGGGC#..(((((((((((.(((((...#.)))))))))))))))).	841	882	1	-29.6	1
bta-miR-339a	NM_001098119	FCHO2	TCCCTGTCCTCCAGGAGCTCAC#TGACTCGGTGGACGTGGATTTGAGCAAGCTCCAGGAGATGGTGGACGACAGGGAA#((((((((((((.((((((...#.)))))).)))).........)))))))).	2101	2156	1	-29.6	1
bta-miR-339a	NM_001104968	ZNF266	TCCCTGTCCTCCAGGAGCTCAC#TGAGTTTGAGTGAACTCCAGGAGTTGGTGATAGACAGGGAG#((((((((((((.((((.((((#.)))).)))).)))).........)))))))).	1475	1516	1	-29.6	1
bta-miR-339a	NM_001105635	OXLD1	TCCCTGTCCTCCAGGAGCTCAC#AGCTCTGATACCAGTGGCCTGGACGGACAGGGT#.((((((((((((((.(((...#.)))..)))))).)))))))).	955	988	1	-29.6	1
bta-miR-339a	NM_001192188	UBE3C	TCCCTGTCCTCCAGGAGCTCAC#TGGGCTGGCGTGGGGGACGGGC#..(((((((((((.(((((((.#))))))..).))))))))))).	4263	4285	1	-29.6	1
bta-miR-339a	NM_001206191	RAB5B	TCCCTGTCCTCCAGGAGCTCAC#TGAGCTCTGGTGGGCTTGGGGAA#(((((((((.(((.(((((((.#)))))))))).))))..))))).	3100	3123	1	-29.6	1
bta-miR-339a	NM_182657	RTN3	TCCCTGTCCTCCAGGAGCTCAC#GTGACTCCCGCGCGTCCTCAGGAAGGAAAGGCTCCGCATGGGGGACGGTGGT#.((((((((((((((((((...#.))))))...)))))))))).)).	1550	1602	1	-29.6	1
bta-miR-339a	XM_002692270	ZBP1	TCCCTGTCCTCCAGGAGCTCAC#AGCTGGATCTCCAGCCGAGGAGGGCAGGGAC#((((((((((((..(.(((...#.))))..)))))))))))).	2149	2180	1	-29.6	1
bta-miR-339a	XM_005205800	UBE3C	TCCCTGTCCTCCAGGAGCTCAC#TGGGCTGGCGTGGGGGACGGGC#..(((((((((((.(((((((.#))))))..).))))))))))).	4574	4596	1	-29.6	1
bta-miR-339a	XM_005214955	ZBP1	TCCCTGTCCTCCAGGAGCTCAC#AGCTGGATCTCCAGCCGAGGAGGGCAGGGAC#((((((((((((..(.(((...#.))))..)))))))))))).	2556	2587	1	-29.6	1
bta-miR-339a	XM_005220084	TSR1	TCCCTGTCCTCCAGGAGCTCAC#TGGATTTGATACCATCTGCTATGGTTTCCGGAGGATAGGGGT#((((((((((((.((((((...#.)))))).)))))))))))).	3442	3484	1	-29.6	1
bta-miR-339a	XM_010804298	ADCYAP1R1	TCCCTGTCCTCCAGGAGCTCAC#GTGAGCAGACTCAGTTGATGTATTTTGAATGCTCCAGGAGGATAGGC#..((((((((((.((((((((.#.)))..))))).)))))))))).	4275	4322	1	-29.6	1
bta-miR-339a	XM_024985285	LRP8	TCCCTGTCCTCCAGGAGCTCAC#GTGGACACTTACTTTGCTTCTCCTGGGTCTTGGGGGATGCGGGGAG#((((((((((((((((.((((.#.)))))))))))))..))))))).	4460	4506	1	-29.6	1
bta-miR-339a	XM_024985308	LRP8	TCCCTGTCCTCCAGGAGCTCAC#GTGGACACTTACTTTGCTTCTCCTGGGTCTTGGGGGATGCGGGGAG#((((((((((((((((.((((.#.)))))))))))))..))))))).	4247	4293	1	-29.6	1
bta-miR-339a	XM_024985320	LRP8	TCCCTGTCCTCCAGGAGCTCAC#GTGGACACTTACTTTGCTTCTCCTGGGTCTTGGGGGATGCGGGGAG#((((((((((((((((.((((.#.)))))))))))))..))))))).	4184	4230	1	-29.6	1
bta-miR-339a	XM_024985337	LRP8	TCCCTGTCCTCCAGGAGCTCAC#GTGGACACTTACTTTGCTTCTCCTGGGTCTTGGGGGATGCGGGGAG#((((((((((((((((.((((.#.)))))))))))))..))))))).	4370	4416	1	-29.6	1
bta-miR-339a	XM_024992864	IL17REL	TCCCTGTCCTCCAGGAGCTCAC#TGAGAAACTCTTGTCTGCCTGGCTCGCCGCTTCCCTTGAGGACAGGGAA#(((((((((((.((((((....#.)))..))).))))))))))).	2785	2834	1	-29.6	1
bta-miR-1343-5p	NM_001007820	CARTPT	TGGGGAGCGGCCCCCGGGCGGG#CCCTCTAAGGAAAAGGGGGCTGTCTTCCTG#.(((((((((((((((((.(((#))))))........)))))))).)))))).	465	495	1	-29.5	1
bta-miR-1343-5p	NM_001034767	NICN1	TGGGGAGCGGCCCCCGGGCGGG#CCTGGGGGCTCACTGTGTTGCTTTAGCATGAGCTCCTA#..((((((((((((((((....#)))))))))).....................)))))).	831	869	1	-29.5	1
bta-miR-1343-5p	NM_001075567	SLC7A6OS	TGGGGAGCGGCCCCCGGGCGGG#CCCCTGGGGGATCTGTGACCGTAGGGTCCGCCAC#((((((((((((((((((.((.#))))))))))........))))....))).))).	967	1001	1	-29.5	1
bta-miR-1343-5p	NM_001076902	DENND10	TGGGGAGCGGCCCCCGGGCGGG#CCCGTCATCCCGGGGTAAGAGCAGAGCAGCTCTGTCAAGTTCTCCT#.(((((((((((((((((((((#))))....)))))))..................)))..))))))).	1367	1413	1	-29.5	1
bta-miR-1343-5p	NM_001191545	PHKA2	TGGGGAGCGGCCCCCGGGCGGG#CCCTTTCTCGTGGGCACTTCCTTGTGTTCCCCAA#(((((((((((((.((((.(((#)))...)))).)))).........))))))))).	3775	3809	1	-29.5	1
bta-miR-1343-5p	NM_001205923	CBLB	TGGGGAGCGGCCCCCGGGCGGG#GCTTGGAAGTGGCTGCTTCTCAG#(((((((((((((((((((...#))))))..).)))))))))))).	3075	3098	1	-29.5	1
bta-miR-1343-5p	XM_002687646	WASHC4	TGGGGAGCGGCCCCCGGGCGGG#CCCTTAAGTGGGGGCTTTCCTCTCCCCC#.((((((.((((((((...(((#))).....)))))))).....)))))).	5727	5755	1	-29.5	1
bta-miR-1343-5p	XM_005201316	CBLB	TGGGGAGCGGCCCCCGGGCGGG#GCTTGGAAGTGGCTGCTTCTCAG#(((((((((((((((((((...#))))))..).)))))))))))).	3248	3271	1	-29.5	1
bta-miR-1343-5p	XM_010801101	CBLB	TGGGGAGCGGCCCCCGGGCGGG#GCTTGGAAGTGGCTGCTTCTCAG#(((((((((((((((((((...#))))))..).)))))))))))).	3228	3251	1	-29.5	1
bta-miR-1343-5p	XM_010801104	CBLB	TGGGGAGCGGCCCCCGGGCGGG#GCTTGGAAGTGGCTGCTTCTCAG#(((((((((((((((((((...#))))))..).)))))))))))).	3116	3139	1	-29.5	1
bta-miR-1343-5p	XM_010820081	DENND10	TGGGGAGCGGCCCCCGGGCGGG#CCCGTCATCCCGGGGTAAGAGCAGAGCAGCTCTGTCAAGTTCTCCT#.(((((((((((((((((((((#))))....)))))))..................)))..))))))).	1336	1382	1	-29.5	1
bta-miR-1343-5p	XM_024985656	PCGF5	TGGGGAGCGGCCCCCGGGCGGG#TTGTTTGGGGGCGGTTTTCTT#.(((((((.((((((((((((.#)))))))))))).))))))).	5962	5983	1	-29.5	1
bta-miR-1343-5p	XM_024992524	WASHC4	TGGGGAGCGGCCCCCGGGCGGG#CCCTTAAGTGGGGGCTTTCCTCTCCCCC#.((((((.((((((((...(((#))).....)))))))).....)))))).	4507	4535	1	-29.5	1
bta-miR-149-5p	NM_001075938	CAMK2A	TCTGGCTCCGTGTCTTCACTCCC#GGGAGGAGGGGCAGAGCCAGGA#((((((((..((((((..(((((#)))))..)))))))))))))).	1870	1892	1	-29.5	1
bta-miR-149-5p	NM_001102522	PLA2G2F	TCTGGCTCCGTGTCTTCACTCCC#GGGAGGCTGAGCAGACAGGAGTCGGAG#(((((((((.(((((((((((((#)))))..)))..)))))))))))))).	3398	3425	1	-29.5	1
bta-miR-149-5p	XM_005209593	CAMK2A	TCTGGCTCCGTGTCTTCACTCCC#GGGAGGAGGGGCAGAGCCAGGA#((((((((..((((((..(((((#)))))..)))))))))))))).	2029	2051	1	-29.5	1
bta-miR-188	NM_001076916	OSR1	CATCCCTTGCATGGTGGAGGGT#CCCTTCGCCGCGAGGGGCTGA#((((((((((..(((((((((.#))))))))))))))))).)).	1791	1812	1	-29.5	1
bta-miR-22-5p	NM_001076134	HOXA4	AGTTCTTCAGTGGCAAGCTTTA#AGATGTTTTGCGGGTAAGAAAGTGTGTGAACTGCTTGCCACTGAAGAGA#..((((((((((((((((....#.)))))))))))))))).	1101	1150	1	-29.5	1
bta-miR-339a	NM_001024487	PI16	TCCCTGTCCTCCAGGAGCTCAC#GGGTTCTACAGGAGGGTAGGGAG#((((((((((((.(((((((..#)))))))...)))))))))))).	2289	2312	1	-29.5	1
bta-miR-339a	NM_001046170	PLBD2	TCCCTGTCCTCCAGGAGCTCAC#CTCCTGGAGGACGGAAACTGGAA#(((((((((((((((((.....#)))))))))))))).....))).	2278	2301	1	-29.5	1
bta-miR-339a	NM_001098118	MRAS	TCCCTGTCCTCCAGGAGCTCAC#GAGGGAGGGAGGGCAGGGAG#((((((((((((.....(((..#)))....)))))))))))).	839	859	1	-29.5	1
bta-miR-339a	NM_001102192	GSK3A	TCCCTGTCCTCCAGGAGCTCAC#GGCCTCCTCCCTCCTCTCCCCACTCTGGAGGGCAGGGGC#(((((((((((((((.......#.))))))))))))))).	2349	2388	1	-29.5	1
bta-miR-339a	NM_001102515	NFE2L1	TCCCTGTCCTCCAGGAGCTCAC#TGAGCAAACTGAGAGAGGATAGGGAA#((((((((((((((..(((((.#)))))...)))...))))))))))).	5436	5462	1	-29.5	1
bta-miR-339a	NM_001191176	INPPL1	TCCCTGTCCTCCAGGAGCTCAC#GTGGGTTTAGGGAGGGCGGGC#..((((((((((..((((((((#))))))))..)))))))))).	4276	4297	1	-29.5	1
bta-miR-339a	NM_174115	MUC1	TCCCTGTCCTCCAGGAGCTCAC#GTGAAGCCCACCTGAGCCTCTGGGGACAGGC#..(((((((.(((((.(((((.#.))))).)))))))))))).	1924	1955	1	-29.5	1
bta-miR-339a	XM_002690926	TNFAIP8L3	TCCCTGTCCTCCAGGAGCTCAC#GAAGCAGAGAAGAACTGTGCTCACCCTGCTCCTGCAGGACAGGC#..((((((((.(((((((....#.))))))).)))))))).	1568	1612	1	-29.5	1
bta-miR-339a	XM_005201888	MRAS	TCCCTGTCCTCCAGGAGCTCAC#GAGGGAGGGAGGGCAGGGAG#((((((((((((.....(((..#)))....)))))))))))).	1039	1059	1	-29.5	1
bta-miR-339a	XM_005201889	MRAS	TCCCTGTCCTCCAGGAGCTCAC#GAGGGAGGGAGGGCAGGGAG#((((((((((((.....(((..#)))....)))))))))))).	1098	1118	1	-29.5	1
bta-miR-339a	XM_005201890	MRAS	TCCCTGTCCTCCAGGAGCTCAC#GAGGGAGGGAGGGCAGGGAG#((((((((((((.....(((..#)))....)))))))))))).	1007	1027	1	-29.5	1
bta-miR-339a	XM_005203070	ECE1	TCCCTGTCCTCCAGGAGCTCAC#GAGCCCCACGGGCCGGCGTCTCTGCGGGGACAGGGGA#(((((((((((((((((((...#.))).)).))).))))))))))).	4255	4292	1	-29.5	1
bta-miR-339a	XM_005203072	ECE1	TCCCTGTCCTCCAGGAGCTCAC#GAGCCCCACGGGCCGGCGTCTCTGCGGGGACAGGGGA#(((((((((((((((((((...#.))).)).))).))))))))))).	4288	4325	1	-29.5	1
bta-miR-339a	XM_005203610	MUC1	TCCCTGTCCTCCAGGAGCTCAC#GTGAAGCCCACCTGAGCCTCTGGGGACAGGC#..(((((((.(((((.(((((.#.))))).)))))))))))).	2197	2228	1	-29.5	1
bta-miR-339a	XM_005212359	KANSL3	TCCCTGTCCTCCAGGAGCTCAC#TGAGTTCTTGGGTGACAGGT#..((((((.((((((((((((.#)))))))))))).)))))).	5137	5157	1	-29.5	1
bta-miR-339a	XM_005212360	KANSL3	TCCCTGTCCTCCAGGAGCTCAC#TGAGTTCTTGGGTGACAGGT#..((((((.((((((((((((.#)))))))))))).)))))).	5059	5079	1	-29.5	1
bta-miR-339a	XM_005212443	MRPS9	TCCCTGTCCTCCAGGAGCTCAC#GGGTCTCAGTCTGGATGGGCGGGGGG#((((((((((((((((((((..#))).)))...))))).))))))))).	2604	2630	1	-29.5	1
bta-miR-339a	XM_005217493	DCLK2	TCCCTGTCCTCCAGGAGCTCAC#TGTGCTCCTTTCAGGGGGACGCTGGGAA#((((((((((((((((((.((.#)).))))))....))))))))..)))).	3024	3052	1	-29.5	1
bta-miR-339a	XM_005217816	PLBD2	TCCCTGTCCTCCAGGAGCTCAC#CTCCTGGAGGACGGAAACTGGAA#(((((((((((((((((.....#)))))))))))))).....))).	2411	2434	1	-29.5	1
bta-miR-339a	XM_005223311	PI16	TCCCTGTCCTCCAGGAGCTCAC#GGGTTCTACAGGAGGGTAGGGAG#((((((((((((.(((((((..#)))))))...)))))))))))).	1999	2022	1	-29.5	1
bta-miR-339a	XM_015460021	ECE1	TCCCTGTCCTCCAGGAGCTCAC#GAGCCCCACGGGCCGGCGTCTCTGCGGGGACAGGGGA#(((((((((((((((((((...#.))).)).))).))))))))))).	4280	4317	1	-29.5	1
bta-miR-339a	XM_024991079	AVL9	TCCCTGTCCTCCAGGAGCTCAC#GTGATGAGTTTAGGAACACCCAGCTCTTGGAGGGGCCAGTGGAC#(((((((((((((((((((...#.)))))))))))))..))).))).	5400	5444	1	-29.5	1
bta-miR-345-5p	XM_015459232	KIAA1024	GCTGACTCCTAGTCCAGTGCT#GGTACTGGACTGCCAAGTCAGCC#(((((((..((((((((((((#))))))))))))...))))))).	3407	3430	1	-29.5	1
bta-miR-34a	NM_001078021	HEATR3	TGGCAGTGTCTTAGCTGGTTGT#GCATCTCAGGTGCTTCTTCATGAGCAGTGAAGACACTGCCAA#((((((((((((.((((.((((#.)))).)))).)))))))))))).	2441	2483	1	-29.5	1
bta-miR-1343-5p	NM_001075467	HOMER2	TGGGGAGCGGCCCCCGGGCGGG#TCTCCTGGGGGTGTTTCCTG#.(((((((.(((((((((.((.#)).)))))))))))))))).	1682	1702	1	-29.4	1
bta-miR-1343-5p	NM_001191484	HKDC1	TGGGGAGCGGCCCCCGGGCGGG#CCCCCTGGGGTTGGGCCTGGTGTTCTTTGGCTACTGACCAGCCTTTCCTCT#.((((((.((((((((((.(((#))))))))))..............................))).)))))).	2757	2808	1	-29.4	1
bta-miR-1343-5p	NM_001192064	DIRAS2	TGGGGAGCGGCCCCCGGGCGGG#CTGCTTTGGAGCTGCTTCCTG#.((((((((((.((.((((((.#)))))).)).)))))))))).	1983	2004	1	-29.4	1
bta-miR-1343-5p	XM_005217369	CENPF	TGGGGAGCGGCCCCCGGGCGGG#GCCTGGCTGCAGGCTCCTCAG#((((((((.((..((((((...#))))))..))..)))))))).	10582	10603	1	-29.4	1
bta-miR-1343-5p	XM_010816952	HOMER2	TGGGGAGCGGCCCCCGGGCGGG#CCTGAGAGGAGTCAAGTGTCTCCTGGGGGTGTTTCCTG#.(((((((.(((((((((.((.#.)).)))))))))))))))).	1533	1571	1	-29.4	1
bta-miR-1343-5p	XM_015463473	MAB21L3	TGGGGAGCGGCCCCCGGGCGGG#CCCATACAGCGCAGAGCCCAGCAGGTGTCGCTCCTCT#.((((((((((((..(((((((#)))............))))....)).)))))))))).	3384	3421	1	-29.4	1
bta-miR-1343-5p	XM_015463482	MAB21L3	TGGGGAGCGGCCCCCGGGCGGG#CCCATACAGCGCAGAGCCCAGCAGGTGTCGCTCCTCT#.((((((((((((..(((((((#)))............))))....)).)))))))))).	3279	3316	1	-29.4	1
bta-miR-149-5p	XM_005225104	CARD11	TCTGGCTCCGTGTCTTCACTCCC#GGAACAAGAGAGCTGCCAGTTGGGTGGGGGCCGGAAAGCCAGGC#((((((((((.((((((((((..#.))))))))))))))..)))))).	4186	4230	1	-29.4	1
bta-miR-149-5p	XM_005225105	CARD11	TCTGGCTCCGTGTCTTCACTCCC#GGAACAAGAGAGCTGCCAGTTGGGTGGGGGCCGGAAAGCCAGGC#((((((((((.((((((((((..#.))))))))))))))..)))))).	4025	4069	1	-29.4	1
bta-miR-149-5p	XM_005225106	CARD11	TCTGGCTCCGTGTCTTCACTCCC#GGAACAAGAGAGCTGCCAGTTGGGTGGGGGCCGGAAAGCCAGGC#((((((((((.((((((((((..#.))))))))))))))..)))))).	3996	4040	1	-29.4	1
bta-miR-149-5p	XM_010819475	ZKSCAN1	TCTGGCTCCGTGTCTTCACTCCC#GGGGGTGGGGGCAGCTGTAGCCTCAACTCCAGGCCAGAT#(((((((...(((((((((((((#)))))))))))))..................))))))).	4049	4088	1	-29.4	1
bta-miR-149-5p	XM_024984469	RNF165	TCTGGCTCCGTGTCTTCACTCCC#GGGGGTGGGGACTGGAGACGAAGCAGATGGGGGCCTTAGAT#(((((((((..((((((((((((#)))))))))))).................))))))..))).	1918	1959	1	-29.4	1
bta-miR-149-5p	XM_024992891	SHANK3	TCTGGCTCCGTGTCTTCACTCCC#GGGGGGAAGACATTGGGGTTCTCGGTTGGGGGCCAA#..(((((((((((((((.(((((#)))))))))))))...............))))))).	5660	5696	1	-29.4	1
bta-miR-188	NM_001046538	RAB15	CATCCCTTGCATGGTGGAGGGT#GCCCTCCACCAGGGAATTGAGGGAG#..((((((...(((((((((((#))))))))))).......)))))).	2675	2700	1	-29.4	1
bta-miR-199a-5p	NM_001075713	MYL6B	CCCAGTGTTCAGACTACCTGTT#GCAGGTGCAGGGGGGTCGGACGCTGGGC#((((((((((.((((.(((((.#.)))))..)))))))))))))).	650	678	1	-29.4	1
bta-miR-339a	NM_001079585	SLC46A1	TCCCTGTCCTCCAGGAGCTCAC#AGCTTCTGGAAAGGACAGGA#..(((((((((((((((((...#))))))))))..))))))).	2025	2045	1	-29.4	1
bta-miR-339a	XM_002697753	LDLRAD4	TCCCTGTCCTCCAGGAGCTCAC#CTCCTGGAGAGCAGAGCTGGGCAGGGAG#(((((((((((((((((.....#))))))))..........))))))))).	2511	2539	1	-29.4	1
bta-miR-339a	XM_003586243	SIN3B	TCCCTGTCCTCCAGGAGCTCAC#TGAGCTCCGGAGAAGGGCGGGTGGC#((((((((((((.((((((((.#)))))))))))...))))))).)).	3498	3523	1	-29.4	1
bta-miR-339a	XM_005211107	RPS6KA2	TCCCTGTCCTCCAGGAGCTCAC#GATGCTCGCAGAGGGCAGGGGT#(((((((((((...((((((..#)).))))...))))))))))).	3401	3423	1	-29.4	1
bta-miR-339a	XM_005224322	LDLRAD4	TCCCTGTCCTCCAGGAGCTCAC#CTCCTGGAGAGCAGAGCTGGGCAGGGAG#(((((((((((((((((.....#))))))))..........))))))))).	2843	2871	1	-29.4	1
bta-miR-339a	XM_005226159	SH2D4A	TCCCTGTCCTCCAGGAGCTCAC#GTGAGGTTGTTTCCCAGCTCTTGGGGAGCAGGCAGGGC#.((((((((((((((((((...#.)))))))))))....))))))).	2618	2656	1	-29.4	1
bta-miR-339a	XM_010808735	RPS6KA2	TCCCTGTCCTCCAGGAGCTCAC#GATGCTCGCAGAGGGCAGGGGT#(((((((((((...((((((..#)).))))...))))))))))).	3012	3034	1	-29.4	1
bta-miR-339a	XM_010808736	RPS6KA2	TCCCTGTCCTCCAGGAGCTCAC#GATGCTCGCAGAGGGCAGGGGT#(((((((((((...((((((..#)).))))...))))))))))).	3022	3044	1	-29.4	1
bta-miR-339a	XM_010808737	RPS6KA2	TCCCTGTCCTCCAGGAGCTCAC#GATGCTCGCAGAGGGCAGGGGT#(((((((((((...((((((..#)).))))...))))))))))).	2958	2980	1	-29.4	1
bta-miR-339a	XM_024978965	ZNF319	TCCCTGTCCTCCAGGAGCTCAC#GGGCTCATGGAGCCTTGGGTGTCCTGGATAGGGAG#(((((((((((((.((((((..#)))))).))))..............))))))))).	3209	3244	1	-29.4	1
bta-miR-339a	XM_024984582	LDLRAD4	TCCCTGTCCTCCAGGAGCTCAC#CTCCTGGAGAGCAGAGCTGGGCAGGGAG#(((((((((((((((((.....#))))))))..........))))))))).	2612	2640	1	-29.4	1
bta-miR-339a	XM_024999541	ASAP2	TCCCTGTCCTCCAGGAGCTCAC#TGAAGTCCCATCATATCATTCTTAAACTTAAGCTACTGGGGGCAGGGGG#(((((((((.((((.((((...#.)))).))))))))))))).	4454	4503	1	-29.4	1
bta-miR-339a	XM_024999543	ASAP2	TCCCTGTCCTCCAGGAGCTCAC#TGAAGTCCCATCATATCATTCTTAAACTTAAGCTACTGGGGGCAGGGGG#(((((((((.((((.((((...#.)))).))))))))))))).	4319	4368	1	-29.4	1
bta-miR-34a	XM_002691052	DPF3	TGGCAGTGTCTTAGCTGGTTGT#GCGTGGTGGAGAAAGCGGTGGTAGCAAAAGCCAGGCTGGGTCACTGCCT#.(((((((.(((((((((((..#.)))))).))))).))))))).	6142	6191	1	-29.4	1
bta-miR-34a	XM_005202042	ADARB1	TGGCAGTGTCTTAGCTGGTTGT#TAACTCAGCTGAGAACACTGTCAA#(((((((((((((((((((((.#)))).))))))))).)))))))).	5845	5869	1	-29.4	1
bta-miR-34a	XM_010801659	ADARB1	TGGCAGTGTCTTAGCTGGTTGT#TAACTCAGCTGAGAACACTGTCAA#(((((((((((((((((((((.#)))).))))))))).)))))))).	5848	5872	1	-29.4	1
bta-miR-532	XM_002691213	FBXO41	CATGCCTTGAGTGTAGGACCGT#GCGGCCTGCTTCCCAAGTCCTGCTGCTGCAAGGCATGA#(((((((((((((((((((...#.))))))).))).))))))))).	5983	6021	1	-29.4	1
bta-miR-1343-5p	NM_001015579	GLT8D1	TGGGGAGCGGCCCCCGGGCGGG#CCCATTTGGCAGCCAGCTTCCCAG#(((((((((((..(((((.(((#))).)))))..))).)))))))).	1346	1370	1	-29.3	1
bta-miR-1343-5p	NM_001076163	ARPC4	TGGGGAGCGGCCCCCGGGCGGG#CCTGGCTGGATCTCGTGGCCTTCCCCC#.((((((.(((((((((.((((#)))).)))).....).)))))))))).	530	557	1	-29.3	1
bta-miR-1343-5p	NM_001164026	TCHP	TGGGGAGCGGCCCCCGGGCGGG#CCTGGTTGATGGCGCTGCTCCCA#..(((((((((((.(((.((((#)))).)))..)).))))))))).	2920	2943	1	-29.3	1
bta-miR-1343-5p	NM_001192412	MOB1B	TGGGGAGCGGCCCCCGGGCGGG#CTGCTCATGGATGGCTGTTCTCCC#.(((((((((((.((((((((.#))))))..))..))))))))))).	1086	1110	1	-29.3	1
bta-miR-1343-5p	XM_005211684	USP3	TGGGGAGCGGCCCCCGGGCGGG#CTCGCTGGGTGAGGACCTTCCCCC#.((((((.(((((((.((((((#)))))).)).).)).)))))))).	4940	4964	1	-29.3	1
bta-miR-1343-5p	XM_010801213	MAP3K13	TGGGGAGCGGCCCCCGGGCGGG#TCACCTGAGGAGCTCGCTCCCTC#.((((((((((.((((((.((.#)).)))).)).)).)))))))).	8608	8631	1	-29.3	1
bta-miR-149-5p	NM_001045942	KIAA2013	TCTGGCTCCGTGTCTTCACTCCC#GGGAGGGGAGGGGAGGGGCCGA#..(((((((.(.(((((.(((((#))))).))))).).))))))).	2155	2177	1	-29.3	1
bta-miR-149-5p	NM_001102189	SGSH	TCTGGCTCCGTGTCTTCACTCCC#GGGAAAAAAGGGGTTGGGACATGGGGCTTAAGAC#((((((((((((((((.(((((.#.))))).)))))))))))))..))).	1674	1708	1	-29.3	1
bta-miR-149-5p	NM_001143749	LOC100196902	TCTGGCTCCGTGTCTTCACTCCC#GGGGGGAGACCATGGGGTCAGC#.((((((((((((((((.((((.#)))))))))).)))))))))).	1103	1125	1	-29.3	1
bta-miR-149-5p	XM_005210999	ADGRG6	TCTGGCTCCGTGTCTTCACTCCC#GGGGGTGAGGGTGGGGTGTGGATTCGATCCCTAGTCAGGGAGCTAAGAT#(((((((((.(((((((((((((#)))))))))))........................)).))))))).)).	4415	4464	1	-29.3	1
bta-miR-149-5p	XM_015472887	ADGRG6	TCTGGCTCCGTGTCTTCACTCCC#GGGGGTGAGGGTGGGGTGTGGATTCGATCCCTAGTCAGGGAGCTAAGAT#(((((((((.(((((((((((((#)))))))))))........................)).))))))).)).	4669	4718	1	-29.3	1
bta-miR-149-5p	XM_024997033	ADGRG6	TCTGGCTCCGTGTCTTCACTCCC#GGGGGTGAGGGTGGGGTGTGGATTCGATCCCTAGTCAGGGAGCTAAGAT#(((((((((.(((((((((((((#)))))))))))........................)).))))))).)).	4338	4387	1	-29.3	1
bta-miR-188	NM_001102253	MYLIP	CATCCCTTGCATGGTGGAGGGT#ACCCATCTGCCATGCAATGTATAGGGAA#..((((((((((((((((((((#)))).)))))))))))......))))).	1541	1569	1	-29.3	1
bta-miR-188	NM_001159566	TGFBR2	CATCCCTTGCATGGTGGAGGGT#CCCTCCCCCGAGCTGGGAGGGGGTGG#((((((((((.(((.((((((.#)))))).))).))....)))))))).	2031	2057	1	-29.3	1
bta-miR-188	NM_174170	RGS9	CATCCCTTGCATGGTGGAGGGT#GCCCCCCGCCCTCCCCGCAAGGGGCTGC#((((((((((..((.(((((((#.))))))))))))))))).)).	1970	1998	1	-29.3	1
bta-miR-188	XM_005212659	LIMS1	CATCCCTTGCATGGTGGAGGGT#ATCCTCCAAGGCCATGGGGTGTTTTATCCAGACACACACTCCCTGCCCCCTGCAGGGGATC#.((((((((((.((.((((((.#.)))).)))).)))))))))).	3359	3420	1	-29.3	1
bta-miR-188	XM_005212660	LIMS1	CATCCCTTGCATGGTGGAGGGT#ATCCTCCAAGGCCATGGGGTGTTTTATCCAGACACACACTCCCTGCCCCCTGCAGGGGATC#.((((((((((.((.((((((.#.)))).)))).)))))))))).	3187	3248	1	-29.3	1
bta-miR-188	XM_005212661	LIMS1	CATCCCTTGCATGGTGGAGGGT#ATCCTCCAAGGCCATGGGGTGTTTTATCCAGACACACACTCCCTGCCCCCTGCAGGGGATC#.((((((((((.((.((((((.#.)))).)))).)))))))))).	3225	3286	1	-29.3	1
bta-miR-188	XM_010809980	LIMS1	CATCCCTTGCATGGTGGAGGGT#ATCCTCCAAGGCCATGGGGTGTTTTATCCAGACACACACTCCCTGCCCCCTGCAGGGGATC#.((((((((((.((.((((((.#.)))).)))).)))))))))).	3301	3362	1	-29.3	1
bta-miR-188	XM_024982893	TGFBR2	CATCCCTTGCATGGTGGAGGGT#CCCTCCCCCGAGCTGGGAGGGGGTGG#((((((((((.(((.((((((.#)))))).))).))....)))))))).	2529	2555	1	-29.3	1
bta-miR-199a-5p	XM_024997615	TMOD2	CCCAGTGTTCAGACTACCTGTT#AGCAGGGAGCTGTGAACACTGGGT#(((((((((((.(((.((((((#)))))).)).).))))))))))).	5422	5446	1	-29.3	1
bta-miR-339a	NM_001083369	TMEM130	TCCCTGTCCTCCAGGAGCTCAC#TGAGGAAACCCTGTTCTCCGTCTGCTTGCTGGGGGTCGGGTGGGGGGCAGGGC#.((((((((((((.((.(((..#.))).))...)))))))))))).	1958	2011	1	-29.3	1
bta-miR-339a	NM_001101115	SPOCK2	TCCCTGTCCTCCAGGAGCTCAC#TGGGTCCCAAAGGGGAGGGAGGGCAGGGAG#((((((((((((.((.(((((.#))))).)).........)))))))))))).	2079	2109	1	-29.3	1
bta-miR-339a	NM_001206042	PHLDB1	TCCCTGTCCTCCAGGAGCTCAC#TGGGCATCTCCTGCTGGGGATGGGGGA#(((((((((((((((((((((.#)))))...)))))..))))))))))).	5258	5285	1	-29.3	1
bta-miR-339a	NM_001206412	ZNF70	TCCCTGTCCTCCAGGAGCTCAC#GGGCTCCTCCTGGGCTTGGGGTGGCAGGCGAG#((((((((((((((((((((..#)))))))).........)))).)))))).)).	1944	1976	1	-29.3	1
bta-miR-339a	NM_001206716	ADGRG5	TCCCTGTCCTCCAGGAGCTCAC#AGCTACTGGAGGACAGAGGC#.(((((((((((((.((((...#)))).))))))))))).)).	1845	1865	1	-29.3	1
bta-miR-339a	NM_001206899	MNT	TCCCTGTCCTCCAGGAGCTCAC#GAGCCAGTGATCCTGGGTGTGAAGTTTGCAATGATAGGTTGGGGCGGGGCAGGGGG#((((((((((((((((((((..#))))......)))))).............................)))))))))).	3229	3285	1	-29.3	1
bta-miR-339a	XM_002697918	EME2	TCCCTGTCCTCCAGGAGCTCAC#GGGCTCTCGGTCGGGTCTGACCCCGAGCTGGGGGATGAGGGGG#((((((((((((((((((((..#)))))).....................))))))))).))))).	1248	1291	1	-29.3	1
bta-miR-339a	XM_002707809	CYP2J2	TCCCTGTCCTCCAGGAGCTCAC#TGCTTCTCCCTCAGACTAGCTCCTGGGAAGTCAGCAGGGCAGGT#..(((((((((((((((((...#.))))))))).........)))))))).	2073	2117	1	-29.3	1
bta-miR-339a	XM_005205659	GLI3	TCCCTGTCCTCCAGGAGCTCAC#GTGTTCAGCGCTGTTCCAGGGGGAGACAGGGAG#((((((((((((.(((((....#.)))))..)))).)))))))).	5697	5730	1	-29.3	1
bta-miR-339a	XM_005205661	GLI3	TCCCTGTCCTCCAGGAGCTCAC#GTGTTCAGCGCTGTTCCAGGGGGAGACAGGGAG#((((((((((((.(((((....#.)))))..)))).)))))))).	5667	5700	1	-29.3	1
bta-miR-339a	XM_005207472	PPARA	TCCCTGTCCTCCAGGAGCTCAC#GTGGGCCAGGGTGGGGCAGGGT#.(((((((((((..(.((((((#)))))))..)).))))))))).	3069	3091	1	-29.3	1
bta-miR-339a	XM_005215999	PHLDB1	TCCCTGTCCTCCAGGAGCTCAC#TGGGCATCTCCTGCTGGGGATGGGGGA#(((((((((((((((((((((.#)))))...)))))..))))))))))).	5590	5617	1	-29.3	1
bta-miR-339a	XM_005216005	PHLDB1	TCCCTGTCCTCCAGGAGCTCAC#TGGGCATCTCCTGCTGGGGATGGGGGA#(((((((((((((((((((((.#)))))...)))))..))))))))))).	5304	5331	1	-29.3	1
bta-miR-339a	XM_005216007	PHLDB1	TCCCTGTCCTCCAGGAGCTCAC#TGGGCATCTCCTGCTGGGGATGGGGGA#(((((((((((((((((((((.#)))))...)))))..))))))))))).	5174	5201	1	-29.3	1
bta-miR-339a	XM_005218517	ADGRG5	TCCCTGTCCTCCAGGAGCTCAC#AGCTACTGGAGGACAGAGGC#.(((((((((((((.((((...#)))).))))))))))).)).	2121	2141	1	-29.3	1
bta-miR-339a	XM_024975347	PHLDB1	TCCCTGTCCTCCAGGAGCTCAC#TGGGCATCTCCTGCTGGGGATGGGGGA#(((((((((((((((((((((.#)))))...)))))..))))))))))).	4668	4695	1	-29.3	1
bta-miR-339a	XM_024985389	PIGQ	TCCCTGTCCTCCAGGAGCTCAC#GAGTTCCGGGGATGGGGGC#(((((((((.((.(((((((..#)))))))))))))))))).	2763	2782	1	-29.3	1
bta-miR-339a	XM_024993475	FRAS1	TCCCTGTCCTCCAGGAGCTCAC#AGCTCCTTGAGAGGAGGGCGGGT#..(((((((((((((((((...#))))))).....)))))))))).	13565	13588	1	-29.3	1
bta-miR-345-5p	NM_001099151	LHFPL2	GCTGACTCCTAGTCCAGTGCT#GGTGTATGTATGTTCTGTTTTTTTGGGAACTGGACAGGAGTCAGA#.(((((((((.(((((((.((#.)).)))))))))))))))).	3985	4030	1	-29.3	1
bta-miR-34a	NM_001075680	AP3M1	TGGCAGTGTCTTAGCTGGTTGT#CAGCCAGCAGACGCTGTCT#.((((((((((..((((((((.#)))))))))))))))))).	1628	1647	1	-29.3	1
bta-miR-34a	NM_001206820	RNF214	TGGCAGTGTCTTAGCTGGTTGT#GCCTAGGGCTGTTTTCAGATACATGTAAAAACCAGCTAGGAAGCTGCTC#.((((((.((((((((((((..#.)))))))))))).)))))).	2414	2463	1	-29.3	1
bta-miR-34a	XM_005212443	MRPS9	TGGCAGTGTCTTAGCTGGTTGT#GCGAGGGGCACACGGGAGACCAGGGCCGGCTGGGCGGCTGCCT#.((((((..(((((((((((.(#.).)))))))))))..)))))).	1566	1609	1	-29.3	1
bta-miR-1343-5p	XM_010809893	VIT	TGGGGAGCGGCCCCCGGGCGGG#CCTGGCTTTGGAAGCAGGGCATCAGGCTGGTATGGCCGCTCTCAGCCCAA#((((((((((((.((((.(.((#.)).).))))...))))))))....)))).	2976	3026	1	-29.2	1
bta-miR-149-5p	NM_001191221	ATP8B2	TCTGGCTCCGTGTCTTCACTCCC#GGGGGTGCTCAGTGGCGGCGGAGCCGA#..((((((((((((..(((((((#)))))))......)))).)))))))).	4696	4723	1	-29.2	1
bta-miR-149-5p	NM_001193181	CAPN7	TCTGGCTCCGTGTCTTCACTCCC#GGAGTGGGGTTGCACTTAGGGGCCAT#..((((((((((((((((((((.#)))))))))..))))...))))))).	2666	2692	1	-29.2	1
bta-miR-149-5p	NM_001206319	CRTC1	TCTGGCTCCGTGTCTTCACTCCC#GGGAAGGAGGCAGGGGCTAGAT#(((((((((.(((((((..((((#)))).)))))))))))))))).	6385	6407	1	-29.2	1
bta-miR-149-5p	NM_173888	ADM	TCTGGCTCCGTGTCTTCACTCCC#GGAGGGGAGGCAGTGTTCTCTTCACTCTAATTGGGGCCAGGT#(((((((((((((((((.((((.#)))).)))))))...................)))))))))).	1008	1050	1	-29.2	1
bta-miR-149-5p	XM_002684878	EIF2B5	TCTGGCTCCGTGTCTTCACTCCC#GGGAGTGGGGATGAGGGAAGTTGGGCTGGAT#(((((((((.(((((((((((((#))))))))))))).)).......))))))).	2387	2418	1	-29.2	1
bta-miR-149-5p	XM_002696042	UBTF	TCTGGCTCCGTGTCTTCACTCCC#GGGGGTGGGGGCGTGGGTGCTGTAAGAG#(((((((((((((((((((((((#))))))))))))))))).)))...))).	4386	4414	1	-29.2	1
bta-miR-149-5p	XM_005202536	MGAT5	TCTGGCTCCGTGTCTTCACTCCC#GGGAGGGAGGGAGAGGGAGCTGGGG#(((((((((.(.(((((.(((((#))))).)))).).).))))))))).	3169	3194	1	-29.2	1
bta-miR-149-5p	XM_005203776	ATP8B2	TCTGGCTCCGTGTCTTCACTCCC#GGGGGTGCTCAGTGGCGGCGGAGCCGA#..((((((((((((..(((((((#)))))))......)))).)))))))).	4915	4942	1	-29.2	1
bta-miR-149-5p	XM_005203777	ATP8B2	TCTGGCTCCGTGTCTTCACTCCC#GGGGGTGCTCAGTGGCGGCGGAGCCGA#..((((((((((((..(((((((#)))))))......)))).)))))))).	4853	4880	1	-29.2	1
bta-miR-149-5p	XM_005208443	CRTC1	TCTGGCTCCGTGTCTTCACTCCC#GGGAAGGAGGCAGGGGCTAGAT#(((((((((.(((((((..((((#)))).)))))))))))))))).	6607	6629	1	-29.2	1
bta-miR-149-5p	XM_005208444	CRTC1	TCTGGCTCCGTGTCTTCACTCCC#GGGAAGGAGGCAGGGGCTAGAT#(((((((((.(((((((..((((#)))).)))))))))))))))).	6524	6546	1	-29.2	1
bta-miR-149-5p	XM_015472668	SMC2	TCTGGCTCCGTGTCTTCACTCCC#GGTGAGTGAGAATATAGGAGCCAGC#.((((((((((((.(((((((((#)).))))))).)))).)))))))).	4614	4639	1	-29.2	1
bta-miR-149-5p	XM_024976411	MGAT5	TCTGGCTCCGTGTCTTCACTCCC#GGGAGGGAGGGAGAGGGAGCTGGGG#(((((((((.(.(((((.(((((#))))).)))).).).))))))))).	3078	3103	1	-29.2	1
bta-miR-188	NM_001075456	PEA15	CATCCCTTGCATGGTGGAGGGT#TCCTCCTCCTTGTGAGGGGATGG#(((((((((((.((.((((((.#)))))).)).))).)))))))).	738	761	1	-29.2	1
bta-miR-188	NM_001076087	UGT3A2	CATCCCTTGCATGGTGGAGGGT#ACTGGTTTGATTTCCTTCCTGTGCAAGGGATT#.(((((((((((((.((((((.#.))))))))))))))))))).	2839	2871	1	-29.2	1
bta-miR-188	NM_001191134	LONRF3	CATCCCTTGCATGGTGGAGGGT#GCCCCCACGCTCCCCCACCACTGTGGGGGAG#..(((((((((((((((.(((.#.))))))))).))))))))).	2301	2332	1	-29.2	1
bta-miR-188	NM_001205771	TBC1D10B	CATCCCTTGCATGGTGGAGGGT#CCTCCACCTGTTGGGGATC#.((((((.(((.((((((((..#))))))))))).)))))).	3441	3460	1	-29.2	1
bta-miR-188	NM_174570	PAFAH2	CATCCCTTGCATGGTGGAGGGT#GCCCTCACCATGAAAGGGAG#..((((((.((((((.((((((#)))))))))))).)))))).	2073	2093	1	-29.2	1
bta-miR-188	XM_005202483	CSRNP3	CATCCCTTGCATGGTGGAGGGT#CCCTGCATCAAAATGCACTTTAGTGCCCCTTCATGGTACCTTGTGAGGGGTGG#(((((((((((.(((((((((.#.)))))).....))).))))))))))).	2986	3039	1	-29.2	1
bta-miR-188	XM_005202484	CSRNP3	CATCCCTTGCATGGTGGAGGGT#CCCTGCATCAAAATGCACTTTAGTGCCCCTTCATGGTACCTTGTGAGGGGTGG#(((((((((((.(((((((((.#.)))))).....))).))))))))))).	3639	3692	1	-29.2	1
bta-miR-188	XM_005202485	CSRNP3	CATCCCTTGCATGGTGGAGGGT#CCCTGCATCAAAATGCACTTTAGTGCCCCTTCATGGTACCTTGTGAGGGGTGG#(((((((((((.(((((((((.#.)))))).....))).))))))))))).	3787	3840	1	-29.2	1
bta-miR-188	XM_010821326	LONRF3	CATCCCTTGCATGGTGGAGGGT#GCCCCCACGCTCCCCCACCACTGTGGGGGAG#..(((((((((((((((.(((.#.))))))))).))))))))).	2605	2636	1	-29.2	1
bta-miR-188	XM_024986876	BICC1	CATCCCTTGCATGGTGGAGGGT#ACTCTCCACCATGCATTTGCAACAGGAGGAA#..((((((((((((((((((((#))))))))))))))).........)).))).	4995	5026	1	-29.2	1
bta-miR-188	XM_024986877	BICC1	CATCCCTTGCATGGTGGAGGGT#ACTCTCCACCATGCATTTGCAACAGGAGGAA#..((((((((((((((((((((#))))))))))))))).........)).))).	4993	5024	1	-29.2	1
bta-miR-188	XM_024986878	BICC1	CATCCCTTGCATGGTGGAGGGT#ACTCTCCACCATGCATTTGCAACAGGAGGAA#..((((((((((((((((((((#))))))))))))))).........)).))).	5075	5106	1	-29.2	1
bta-miR-188	XM_024993688	ABLIM2	CATCCCTTGCATGGTGGAGGGT#ACCTGCCGGCCGTGCAGGTGGGATGT#(((((((((((((((((.((((#)))).))).))))))))..)))))).	3406	3432	1	-29.2	1
bta-miR-188	XM_024993697	ABLIM2	CATCCCTTGCATGGTGGAGGGT#ACCTGCCGGCCGTGCAGGTGGGATGT#(((((((((((((((((.((((#)))).))).))))))))..)))))).	3273	3299	1	-29.2	1
bta-miR-339a	NM_001040542	IP6K3	TCCCTGTCCTCCAGGAGCTCAC#GGCTCCTGGGGCAGACAGAGGC#.((((((((((((((((((...#)))))))))))..))))).)).	1933	1955	1	-29.2	1
bta-miR-339a	NM_001075305	SHC1	TCCCTGTCCTCCAGGAGCTCAC#GAGTTCTTGGGCCCCTGAAGTCAAGGATGGGGGT#((((((((((((((((((((..#)))))))))).............)))))))))).	2008	2042	1	-29.2	1
bta-miR-339a	NM_001098930	MZB1	TCCCTGTCCTCCAGGAGCTCAC#TGATCTGCCTCCCTCCTTTCTGCAGGCAGCCTGGAGGAGGGGTGCAGGGAG#(((((((((((((((.(((...#.)))..))))))))......))))))).	654	705	1	-29.2	1
bta-miR-339a	NM_001164061	SHC1	TCCCTGTCCTCCAGGAGCTCAC#GAGTTCTTGGGCCCCTGAAGTCAAGGATGGGGGT#((((((((((((((((((((..#)))))))))).............)))))))))).	2447	2481	1	-29.2	1
bta-miR-339a	NM_001195012	DRAXIN	TCCCTGTCCTCCAGGAGCTCAC#TGATGCTCCTGGTGACCGGGGAC#((((((((..(((((((((((.#))).)))))))).))).))))).	1790	1813	1	-29.2	1
bta-miR-339a	NM_001206126	MIEF1	TCCCTGTCCTCCAGGAGCTCAC#GTGGGTGAACCTGGAGGTGGCGGTGGGG#(((((((((((((((.((((((#))))))...))))))))..)))).))).	2135	2163	1	-29.2	1
bta-miR-339a	NM_001206191	RAB5B	TCCCTGTCCTCCAGGAGCTCAC#GGGCCTTGGAGGAAAGTAAGGCTCAGAGCAGGGGG#(((((((((((((((.((((..#))))))))))))...............))))))).	1316	1351	1	-29.2	1
bta-miR-339a	NM_181022	GNAT1	TCCCTGTCCTCCAGGAGCTCAC#GAGCTTTATGAAGGGCAGGGGG#((((((((((.((.((((((..#))))))..)).)))))))))).	1617	1639	1	-29.2	1
bta-miR-339a	XM_002695184	SLC8A2	TCCCTGTCCTCCAGGAGCTCAC#GTGAGCCTGGGGACAGGA#..(((((((.((((..((((((#))))))))))))))))).	5977	5995	1	-29.2	1
bta-miR-339a	XM_003585805	HSPB7	TCCCTGTCCTCCAGGAGCTCAC#GAGTCTCTGCAGGGCAGGGGA#((((((((((.((((.((((..#)))).)))).)))))))))).	974	995	1	-29.2	1
bta-miR-339a	XM_005207341	MIEF1	TCCCTGTCCTCCAGGAGCTCAC#GTGGGTGAACCTGGAGGTGGCGGTGGGG#(((((((((((((((.((((((#))))))...))))))))..)))).))).	2758	2786	1	-29.2	1
bta-miR-339a	XM_005218987	EGLN2	TCCCTGTCCTCCAGGAGCTCAC#TGGGCTCTTGGGTGGAGCAAGGGT#.((((((((((((((((((((.#)))))))))))).))).)).))).	5504	5528	1	-29.2	1
bta-miR-339a	XM_010814774	EGLN2	TCCCTGTCCTCCAGGAGCTCAC#TGGGCTCTTGGGTGGAGCAAGGGT#.((((((((((((((((((((.#)))))))))))).))).)).))).	5429	5453	1	-29.2	1
bta-miR-339a	XM_024986729	SHC1	TCCCTGTCCTCCAGGAGCTCAC#GAGTTCTTGGGCCCCTGAAGTCAAGGATGGGGGT#((((((((((((((((((((..#)))))))))).............)))))))))).	2275	2309	1	-29.2	1
bta-miR-339a	XM_024990275	KLHL30	TCCCTGTCCTCCAGGAGCTCAC#TGGGCCTCTGCAGGCCTGGAAGGATGGGGAG#(((((((((((((((.(((((.#))))).........)))))).))))))))).	2102	2133	1	-29.2	1
bta-miR-339a	XM_024998612	EPB41	TCCCTGTCCTCCAGGAGCTCAC#TGAGACTGTTACTAACCCACAGGTAGCTCTCTCTCTGGGCGGGGACAGGGAG#(((((((((((((((((((...#.))))).....))))...)))))))))).	4769	4821	1	-29.2	1
bta-miR-339a	XM_024998633	EPB41	TCCCTGTCCTCCAGGAGCTCAC#TGAGACTGTTACTAACCCACAGGTAGCTCTCTCTCTGGGCGGGGACAGGGAG#(((((((((((((((((((...#.))))).....))))...)))))))))).	4718	4770	1	-29.2	1
bta-miR-339a	XM_024998640	EPB41	TCCCTGTCCTCCAGGAGCTCAC#TGAGACTGTTACTAACCCACAGGTAGCTCTCTCTCTGGGCGGGGACAGGGAG#(((((((((((((((((((...#.))))).....))))...)))))))))).	4706	4758	1	-29.2	1
bta-miR-34a	NM_001079643	NMRK2	TGGCAGTGTCTTAGCTGGTTGT#GCAGCCAGCAGGTGGCACTGCA#..((((((((...(((((((((#)))))))))....)))))))).	742	764	1	-29.2	1
bta-miR-34a	XM_010814653	LOC525426	TGGCAGTGTCTTAGCTGGTTGT#ACAGCCCACAGGAACCTTCTCCAGCTACATGGCACTGCCAC#((((((((((.(((((((....#.)))))))...)))))))))).	2147	2188	1	-29.2	1
bta-miR-4286	XM_024989305	LOC112445803	ACCCCACTCCTGGTACC#GGTAGTAGGGGTGGGGG#.(((((((((((.((((#)))).))))))))))).	1291	1308	1	-29.2	1
bta-miR-1343-5p	NM_001014934	CDK2	TGGGGAGCGGCCCCCGGGCGGG#CTCAGCCCGGGCGCTTAGCTCACTGAT#(.(((((((((.((((((((((#))).))))))).)))..)))).)).).	1162	1189	1	-29.1	1
bta-miR-1343-5p	NM_001040563	HTATIP2	TGGGGAGCGGCCCCCGGGCGGG#TCACCTGGGGAGCCTTTCAAAAATAGAGATCCACCAGCTCTCTG#.(((((((((((((((((.((.#)).))))))).)))......................))))))).	1236	1280	1	-29.1	1
bta-miR-1343-5p	NM_001075688	FAM81B	TGGGGAGCGGCCCCCGGGCGGG#CCAGCCCGTGGAGTGGTTTCCTG#.(((((((.((.(((((((.((#)).))))).)).)).))))))).	1389	1412	1	-29.1	1
bta-miR-1343-5p	NM_001101253	C26H10orf82	TGGGGAGCGGCCCCCGGGCGGG#CCGGGGGATCAGAAGCTTCCCGT#(((((((((((((((((.....#))))))).))....)))))))).	775	798	1	-29.1	1
bta-miR-1343-5p	NM_001101853	MAP3K13	TGGGGAGCGGCCCCCGGGCGGG#TGTGTCTGGGAGGAGAGCTGCCCCAT#((((((((..((((((((((.(#).)))))))).))...))).))))).	3142	3168	1	-29.1	1
bta-miR-1343-5p	NM_001102354	XRCC2	TGGGGAGCGGCCCCCGGGCGGG#CCTGCAGCTCCTCCAGCTTTGGGGAACCTGCAGTTCCCCAA#((((((((.(((((((((((((#.))).)))).)))).....)).)))))))).	2218	2259	1	-29.1	1
bta-miR-1343-5p	NM_001113726	POLR2L	TGGGGAGCGGCCCCCGGGCGGG#CCCGCCCATGGCTCTGTTGGCGTGGGTCTTTCTCTCTG#.((((((.((((((((((((((#)))))))..))............)))))...)))))).	301	339	1	-29.1	1
bta-miR-1343-5p	NM_174708	CD47	TGGGGAGCGGCCCCCGGGCGGG#CTTGGGGGTTGCCACTCACACGTTATCCCCT#.(((((((((((((((((....#)))))))))))).............))))).	1634	1665	1	-29.1	1
bta-miR-1343-5p	XM_005225753	C26H10orf82	TGGGGAGCGGCCCCCGGGCGGG#CCGGGGGATCAGAAGCTTCCCGT#(((((((((((((((((.....#))))))).))....)))))))).	1536	1559	1	-29.1	1
bta-miR-1343-5p	XM_010801213	MAP3K13	TGGGGAGCGGCCCCCGGGCGGG#TGTGTCTGGGAGGAGAGCTGCCCCAT#((((((((..((((((((((.(#).)))))))).))...))).))))).	3301	3327	1	-29.1	1
bta-miR-1343-5p	XM_010801216	MAP3K13	TGGGGAGCGGCCCCCGGGCGGG#TGTGTCTGGGAGGAGAGCTGCCCCAT#((((((((..((((((((((.(#).)))))))).))...))).))))).	3393	3419	1	-29.1	1
bta-miR-149-5p	NM_001014907	PNPO	TCTGGCTCCGTGTCTTCACTCCC#GGCACTGAGTGGAGCTGGAGCCAGT#.(((((((((.(.((((((((..#.)))))))))))))))))).	917	942	1	-29.1	1
bta-miR-149-5p	NM_001040486	SLC38A3	TCTGGCTCCGTGTCTTCACTCCC#GGTGGGTGGGAGCTGGGACACGGATGCTGATGGAA#((((((((((((((((..(((((#.)))))..)))))))))).)))...))).	2483	2518	1	-29.1	1
bta-miR-149-5p	NM_001075929	C19H17orf64	TCTGGCTCCGTGTCTTCACTCCC#GGGAGGGGGATATGAGGGACCAGT#.((((((((((((((((.(((((#)))))))))))))).))).)))).	764	788	1	-29.1	1
bta-miR-149-5p	NM_001081731	CAVIN1	TCTGGCTCCGTGTCTTCACTCCC#GGGAGAGGAGAGGAAGGGGCTGGAA#(((((((((.(.(((((.(((((#))))).))))).)..))))))))).	2144	2169	1	-29.1	1
bta-miR-149-5p	NM_001082471	BAG3	TCTGGCTCCGTGTCTTCACTCCC#GGGAGTAGATGGGGAGTCAGT#.((((((((.(((((..((((((#))))))))))).)))))))).	2267	2288	1	-29.1	1
bta-miR-149-5p	NM_001100316	PI4K2A	TCTGGCTCCGTGTCTTCACTCCC#GGGAGGAAGCCTGGGGAGCCGGT#.((((((((.((.((((.(((((#))))))))).).).)))))))).	1494	1517	1	-29.1	1
bta-miR-149-5p	NM_001105363	PGAP3	TCTGGCTCCGTGTCTTCACTCCC#GGGAGTCTGCTCCTCTTCCCCTCCCTAGGGGTAAGGGCGCTGAGCTAGGA#((((((((.(((((((.(((((.#.))))).))))))).)))))))).	2407	2457	1	-29.1	1
bta-miR-149-5p	XM_005209314	SHROOM1	TCTGGCTCCGTGTCTTCACTCCC#GGGAGTGGGGGGTTAAGGGCTAGAG#((((((((....(((((((((((#))))))))))).....)))))))).	3795	3820	1	-29.1	1
bta-miR-149-5p	XM_024996347	AKNA	TCTGGCTCCGTGTCTTCACTCCC#GAGGGGACGGGGCCAGGG#(((((((((((.(((((......#))))).))))))))))).	4976	4994	1	-29.1	1
bta-miR-149-5p	XM_024997965	CCDC9B	TCTGGCTCCGTGTCTTCACTCCC#GTGAAGGCCAGGAGCCAGC#.((((((((..((((((((....#))))))))..)))))))).	1815	1834	1	-29.1	1
bta-miR-181b	XM_005213131	STRBP	AACATTCATTGCTGTCGGTGGGTT#AGCCCTCAAGTCAGTTCATCTGGGGGGCCTCTGGGCAGCAGTGGATGG#..((((((((((((((.(.(((((#.))))).).)))))))))))))).	6539	6587	1	-29.1	1
bta-miR-188	NM_001075863	MTFP1	CATCCCTTGCATGGTGGAGGGT#GCCCATTCCCTGCTCTGTTCCCACTCCTTCCTCCTGCCAGGGGATGC#(((((((((((.((.((((((.#.)))))).))))).)))))))).	634	681	1	-29.1	1
bta-miR-188	XM_005223034	LARS2	CATCCCTTGCATGGTGGAGGGT#CCTCCGCCATTGCGGGTGAGGGAA#..((((((((((((((((((..#)))))))))).....)))))))).	3122	3146	1	-29.1	1
bta-miR-188	XM_005223036	ZDHHC3	CATCCCTTGCATGGTGGAGGGT#GCCCTGCTGTGAGCTCCCCACCCTGTGAGGGATT#.((((((((((.(((((.((((#.)))).))))).)))))))))).	1556	1590	1	-29.1	1
bta-miR-188	XM_010817882	LARS2	CATCCCTTGCATGGTGGAGGGT#CCTCCGCCATTGCGGGTGAGGGAA#..((((((((((((((((((..#)))))))))).....)))))))).	2972	2996	1	-29.1	1
bta-miR-339a	NM_001075317	RAB21	TCCCTGTCCTCCAGGAGCTCAC#TTTTTGGGGGACAGGGAT#(((((((((((((((((.....#))))))))))))))))).	1769	1787	1	-29.1	1
bta-miR-339a	NM_001076944	RAB31	TCCCTGTCCTCCAGGAGCTCAC#GAGCTGAAGCCAGCCTTTAGCCAAGCAAAGGGCTGGACCCCGTGGAGGACCCAGGGGAG#((((((((((((((((((((..#.))))).....)).))))))))...))))).	3638	3697	1	-29.1	1
bta-miR-339a	NM_001101947	CDX1	TCCCTGTCCTCCAGGAGCTCAC#GTGCTGGGAATGTGGCTCCTGTGGGGGCCCAGGA#..((((((((((((((((.(((#.)))))))))).))))))..))).	922	956	1	-29.1	1
bta-miR-339a	NM_001102542	XPO7	TCCCTGTCCTCCAGGAGCTCAC#GTGCACTCACTCGGGGGGCAGGGC#.((((((((((((((((..(((#)))..))).)).))))))))))).	3452	3476	1	-29.1	1
bta-miR-339a	NM_001105324	TWF2	TCCCTGTCCTCCAGGAGCTCAC#GTGAGGTCATTTGGGGCTGGGGCAGGGGG#((((((((((((((((.(((((#))))).))..))))....)))))))))).	1522	1551	1	-29.1	1
bta-miR-339a	NM_001206502	DNMT3A	TCCCTGTCCTCCAGGAGCTCAC#AGCACGACTCTGGAGGGCGGGGGA#(((((((((((((((.......#.))))))))))))))).	6103	6127	1	-29.1	1
bta-miR-339a	XM_005201440	HEG1	TCCCTGTCCTCCAGGAGCTCAC#GAGTTTTTGGGGAGGAAGGATGGGACGAGACAGGGAT#((((((((((((((((((((..#))))))))))))................)))))))).	8893	8930	1	-29.1	1
bta-miR-339a	XM_005218982	AKT2	TCCCTGTCCTCCAGGAGCTCAC#GAGACCTTCTGGGGTGGGGCGGGGGT#((((((((((((((((((((..#)))..)))))))...)))))))))).	3010	3036	1	-29.1	1
bta-miR-339a	XM_005219948	AKAP1	TCCCTGTCCTCCAGGAGCTCAC#GGCTCATGGGGGGCAGGT#..(((((((((((.(((((...#))))).))))))))))).	5286	5304	1	-29.1	1
bta-miR-339a	XM_010804612	KIAA1147	TCCCTGTCCTCCAGGAGCTCAC#GATGTTTCTGTCACCAGGTATGAAGCTTCTCTAGACAGAGGACAGGGAG#(((((((((((.(((((((((.#.))).)))))).......))))))))))).	1809	1858	1	-29.1	1
bta-miR-339a	XM_015472568	XPO7	TCCCTGTCCTCCAGGAGCTCAC#GTGCACTCACTCGGGGGGCAGGGC#.((((((((((((((((..(((#)))..))).)).))))))))))).	3446	3470	1	-29.1	1
bta-miR-339a	XM_015472798	SLC35F1	TCCCTGTCCTCCAGGAGCTCAC#GTGGCACCTCTGTCTGCCCTCTACCCTGGGGACAGGGAG#(((((((((.(((((.......#.)))))))))))))).	2910	2949	1	-29.1	1
bta-miR-339a	XM_024976047	ATP2B4	TCCCTGTCCTCCAGGAGCTCAC#GAGTGATGGGGACAGGGAG#(((((((((.(((...((((..#))))..)))))))))))).	6419	6438	1	-29.1	1
bta-miR-339a	XM_024978033	STPG1	TCCCTGTCCTCCAGGAGCTCAC#GGGCTGCTGAGGAAGAGGGCAGGA#..((((((((((((.(((((..#))))).))).....))))))))).	2500	2524	1	-29.1	1
bta-miR-339a	XM_024984906	SLC6A9	TCCCTGTCCTCCAGGAGCTCAC#GAACTCGTTTCTGGGGGGTAGGGGT#((((((((((((((((((....#.)))))))))))))))))).	2807	2832	1	-29.1	1
bta-miR-339a	XM_024985273	CUX1	TCCCTGTCCTCCAGGAGCTCAC#GTGTAGCTCAGCCTGGTGGGCAGGC#..(((((((.((((((((((((#))).))))...))))).))))))).	9518	9543	1	-29.1	1
bta-miR-339a	XM_024991195	KIAA1147	TCCCTGTCCTCCAGGAGCTCAC#GATGTTTCTGTCACCAGGTATGAAGCTTCTCTAGACAGAGGACAGGGAG#(((((((((((.(((((((((.#.))).)))))).......))))))))))).	1877	1926	1	-29.1	1
bta-miR-339a	XM_024998363	DNMT3A	TCCCTGTCCTCCAGGAGCTCAC#AGCACGACTCTGGAGGGCGGGGGA#(((((((((((((((.......#.))))))))))))))).	6118	6142	1	-29.1	1
bta-miR-34a	NM_001105491	TMEM9	TGGCAGTGTCTTAGCTGGTTGT#GCTCAGCTGGGCGATCCAGGAAGGGCGCTGCCT#.(((((((((((..((((((((#.)))).))))..))))))))))).	736	769	1	-29.1	1
bta-miR-1343-5p	NM_001037475	POLR2F	TGGGGAGCGGCCCCCGGGCGGG#TCCGCCCTGGCTCGTCTCCTA#..((((((((((...(((((((#))))))).))).)).))))).	508	529	1	-29	1
bta-miR-1343-5p	NM_001082433	OCLN	TGGGGAGCGGCCCCCGGGCGGG#CTCTAACCCGGGAGGCCAAATCTCTCTG#.((((((.((((((((((.(((#)))...)))))).))))....)))))).	1888	1916	1	-29	1
bta-miR-1343-5p	NM_001164026	TCHP	TGGGGAGCGGCCCCCGGGCGGG#GTCTGGGGGCGTCCATGGATGCTTTCTG#.((((((((((((((((((...#)))))))))).........)))))))).	2196	2224	1	-29	1
bta-miR-1343-5p	NM_001304277	RXFP2	TGGGGAGCGGCCCCCGGGCGGG#CCCGCCCTTTGGCCCTGCACAGTCTGCTCTTA#..((((((((((...(((((((#)))))))...))))...........)))))).	2510	2542	1	-29	1
bta-miR-149-5p	NM_001101908	TMEM120B	TCTGGCTCCGTGTCTTCACTCCC#GGGAGTGGGGACAAGACTCAGCCCTGGTTGGGACTTAAGCCAGC#.((((((((((((((((((((((#)))))))))))))...............)))......)))))).	1942	1986	1	-29	1
bta-miR-149-5p	NM_001205579	PPYR1	TCTGGCTCCGTGTCTTCACTCCC#GGAAACCCAGGAGTTTTATCTCCACCAGTGAGACTGTGAAGACACGAGTGAAAAGCATGTGGAGTCAGAG#(((((((((((((((((((....#.))))))))))...............))))))))).	1559	1629	1	-29	1
bta-miR-149-5p	XM_002696649	FAM189A1	TCTGGCTCCGTGTCTTCACTCCC#GGGCTGCAGAGTGGCTGCAGGCAAGGAGCCAGT#.((((((((.(((((((((((..#.))))))....))))).)))))))).	5262	5295	1	-29	1
bta-miR-149-5p	XM_024984884	SNX29	TCTGGCTCCGTGTCTTCACTCCC#GGGAGTGAGGGCTGAGGCTGGT#.((((((.((.((((((((((((#)))))))))))))).)))))).	5268	5290	1	-29	1
bta-miR-188	NM_001038066	MTIF3	CATCCCTTGCATGGTGGAGGGT#CCCAGAGCCAACTCCCCATGGATACCAAGGGATGA#((((((((((((((.(((((((#.)))..))))))))).....))))))))).	1692	1727	1	-29	1
bta-miR-188	NM_001102545	KCTD7	CATCCCTTGCATGGTGGAGGGT#CCCACACCATGTGTAGGGGTGC#((((((((((((((((..(((.#))).))))))))).))))))).	2159	2181	1	-29	1
bta-miR-188	XM_024984469	RNF165	CATCCCTTGCATGGTGGAGGGT#GCCCTCTGCCATTGCTCCAAGGGGG#..((((((((((((((((((((#)))))))))))).))...)))))).	6092	6117	1	-29	1
bta-miR-188	XM_025000083	AMER2	CATCCCTTGCATGGTGGAGGGT#GCCCAATTCTTGCTTCCCTTCCACTAGCCAGGCAGACTGAGGGATGA#((((((((((.((((((((((.#.))))))))))))..........)))))))).	6416	6463	1	-29	1
bta-miR-339a	NM_001038081	PPIL2	TCCCTGTCCTCCAGGAGCTCAC#GTGCGGGGCGCTCGCCTGAGGCTCCTGGAACGGGGC#.((((((..((((((((((((.#.)))).)))))))))))))).	2346	2382	1	-29	1
bta-miR-339a	NM_001075242	CIPC	TCCCTGTCCTCCAGGAGCTCAC#GCTGCTGAGGGGCAGGGGG#((((((((((.(((.(((....#))).))).)))))))))).	3222	3241	1	-29	1
bta-miR-339a	NM_001099040	WIPI1	TCCCTGTCCTCCAGGAGCTCAC#GTGAGCAGCGGGGGCGGGGGA#(((((((((.((.(..((((((#))))))..)))))))))))).	1478	1499	1	-29	1
bta-miR-339a	NM_001109788	NUDT7	TCCCTGTCCTCCAGGAGCTCAC#TGAGTTTGAGTATGCCCTGGGAATTGGTGACGGACAGGGAG#(((((((((((((((.(((((.#.)))))....))))))..........))))))))).	3257	3298	1	-29	1
bta-miR-339a	NM_001192319	SFSWAP	TCCCTGTCCTCCAGGAGCTCAC#GGGCTCCTGGACAGTTGGCGGGT#..((((((.(((((((((((..#))))))))))).....)))))).	3028	3051	1	-29	1
bta-miR-339a	NM_001192832	KIF15	TCCCTGTCCTCCAGGAGCTCAC#TGACTATTAATGGTGTACCTGGGGGCAGGGGG#(((((((((.(((((.(((((.#.))).)).)))))))))))))).	4311	4343	1	-29	1
bta-miR-339a	NM_174056	FGF2	TCCCTGTCCTCCAGGAGCTCAC#GAGAATCCGGGGGACGAGGGAG#((((((((((((.(((.(((..#)))..)))))))))).))))).	3820	3842	1	-29	1
bta-miR-339a	XM_005206878	ELFN2	TCCCTGTCCTCCAGGAGCTCAC#AGCTCCCCTGGGGCAGGGAG#((((((((((...((((((...#))))))...)))))))))).	3682	3702	1	-29	1
bta-miR-339a	XM_005214725	FERMT1	TCCCTGTCCTCCAGGAGCTCAC#GAGCTAGGGAGGTGCAGGGGT#((((((((((((...(((((..#)))))..))))).))))))).	5502	5523	1	-29	1
bta-miR-339a	XM_005217656	SFSWAP	TCCCTGTCCTCCAGGAGCTCAC#GGGCTCCTGGACAGTTGGCGGGT#..((((((.(((((((((((..#))))))))))).....)))))).	3208	3231	1	-29	1
bta-miR-339a	XM_005217657	SFSWAP	TCCCTGTCCTCCAGGAGCTCAC#GGGCTCCTGGACAGTTGGCGGGT#..((((((.(((((((((((..#))))))))))).....)))))).	2978	3001	1	-29	1
bta-miR-339a	XM_005218387	MON1B	TCCCTGTCCTCCAGGAGCTCAC#TGGGCTTTTACCTCTGTCTTCACCCTGGAAATGGGGCAGGGT#.((((((((((((((((((((.#)))))).................))))))....)))))))).	1903	1945	1	-29	1
bta-miR-339a	XM_005226402	UNC5B	TCCCTGTCCTCCAGGAGCTCAC#GTGGGTGGCGTGGGAGGCAGGGAG#((((((((.((((.(.((((((#))))))..).)))).)))))))).	4693	4717	1	-29	1
bta-miR-339a	XM_024977173	PPIL2	TCCCTGTCCTCCAGGAGCTCAC#GTGCGGGGCGCTCGCCTGAGGCTCCTGGAACGGGGC#.((((((..((((((((((((.#.)))).)))))))))))))).	2294	2330	1	-29	1
bta-miR-339a	XM_024981420	DOCK2	TCCCTGTCCTCCAGGAGCTCAC#GGCCATGCCTGGGGAGACAGGGAT#(((((((((((((((.......#.))))))).)))))))).	5593	5617	1	-29	1
bta-miR-339a	XM_024989442	DDR2	TCCCTGTCCTCCAGGAGCTCAC#GAGTTCTTGAGAGGAGCAGGT#..((((((((((((((((((..#))))))))).))))).)))).	4039	4060	1	-29	1
bta-miR-339a	XM_024991694	STK38L	TCCCTGTCCTCCAGGAGCTCAC#GGGCTTGTGATTAGAGGATGGGGGA#(((((((((((((.((((((..#)))))).))....))))))))))).	2756	2781	1	-29	1
bta-miR-339a	XM_024996387	DEFB134	TCCCTGTCCTCCAGGAGCTCAC#AGCTCAGACTCTCTTGTGATTCTGAGAGGACAGGGC#.(((((((((((((((..((((#.))))))))).)))))))))).	1520	1556	1	-29	1
bta-miR-345-5p	NM_001076955	FBLIM1	GCTGACTCCTAGTCCAGTGCT#AGCACTGGTCTCGACCTCCATTTCCAGGGGTCAGTT#((((((((((((.((((((((#)))))))).))..............)))))))))).	1464	1500	1	-29	1
bta-miR-345-5p	XM_005210162	PAX5	GCTGACTCCTAGTCCAGTGCT#GGCCTTGGGAGCCTGGAGTGGGAGTTGGG#.((((((((((.(((((.(((#.)))))))).)))))))))).	2725	2754	1	-29	1
bta-miR-345-5p	XM_005217135	FBLIM1	GCTGACTCCTAGTCCAGTGCT#AGCACTGGTCTCGACCTCCATTTCCAGGGGTCAGTT#((((((((((((.((((((((#)))))))).))..............)))))))))).	1675	1711	1	-29	1
bta-miR-345-5p	XM_005217137	FBLIM1	GCTGACTCCTAGTCCAGTGCT#AGCACTGGTCTCGACCTCCATTTCCAGGGGTCAGTT#((((((((((((.((((((((#)))))))).))..............)))))))))).	1669	1705	1	-29	1
bta-miR-345-5p	XM_024996209	PAX5	GCTGACTCCTAGTCCAGTGCT#GGCCTTGGGAGCCTGGAGTGGGAGTTGGG#.((((((((((.(((((.(((#.)))))))).)))))))))).	3010	3039	1	-29	1
bta-miR-345-5p	XM_024998140	ABCD4	GCTGACTCCTAGTCCAGTGCT#GTATTGGACTTGGGAGTCAA#..((((((((((((((((((.#)))))))))).)))))))).	2395	2415	1	-29	1
bta-miR-34a	NM_001015517	OTUB2	TGGCAGTGTCTTAGCTGGTTGT#GCAGCCAGATGGAGGCACTGACCAG#((((((((((((..((((((((#))))))))...))))))))).))).	1539	1564	1	-29	1
bta-miR-34a	XM_003586076	MBD6	TGGCAGTGTCTTAGCTGGTTGT#ACCGGAGCGGCCAGCATGACCAGCTGTCCAGGGGCTGCCT#.((((((.((((((((((((((#.)))))))))))...))).)))))).	3971	4011	1	-29	1
bta-miR-4286	NM_176664	CHRNA1	ACCCCACTCCTGGTACC#GGTACCAGAGAGAGTGGGGA#.((((((((((((((((#))))))))...)))))))).	2568	2588	1	-29	1
bta-miR-1343-5p	NM_001046604	CCNDBP1	TGGGGAGCGGCCCCCGGGCGGG#TCCTTTTCCGGGGGATCTTCCCAA#(((((((...((((((((.(((#)))...))))))))..))))))).	1897	1921	1	-28.9	1
bta-miR-1343-5p	NM_001075618	PPIH	TGGGGAGCGGCCCCCGGGCGGG#TCTGCCACTGGAGGCCTTCCCTT#.((((((.((((((.(((((((#)))))).).)).)))))))))).	572	595	1	-28.9	1
bta-miR-1343-5p	NM_001097996	CDC25C	TGGGGAGCGGCCCCCGGGCGGG#CCTTGGGTTGCATGGAGATTTATGTTGCTTCAGGGGGCTGTTGCATTCCTCT#.((((((((((((((((((((.#.))))))..))))))))).....))))).	1874	1926	1	-28.9	1
bta-miR-1343-5p	NM_001102274	BABAM2	TGGGGAGCGGCCCCCGGGCGGG#TCTGTCCACATGCGTGTCAGCACATAGGGCTGCTTCCTG#.((((((((((((..(((((((#)))))))...................)))))))))))).	1271	1310	1	-28.9	1
bta-miR-1343-5p	NM_001105640	PRRG1	TGGGGAGCGGCCCCCGGGCGGG#CTTGCTCTCATGGGGGAAGAAGCTTCTGTTTCCCT#.(((((((((((((((((((((#)))))))....))))).........))))))))).	2516	2551	1	-28.9	1
bta-miR-1343-5p	XM_002696640	LOC100139881	TGGGGAGCGGCCCCCGGGCGGG#CCAGCCTGGGGGAAACCAGAGCAGGACTCCGGCAGGTTCTCTG#.(((((((..(((((((((.((#)).))))))))).......................))))))).	997	1040	1	-28.9	1
bta-miR-1343-5p	XM_024988817	AGTR2	TGGGGAGCGGCCCCCGGGCGGG#CCTGAGTTTTATTATTGATGCTTTGGTTGTGGGTTGCTTCCCAA#(((((((((((((.(((.((((#.)))).))).))))))))))))).	2212	2256	1	-28.9	1
bta-miR-1343-5p	XM_024993990	CDC25C	TGGGGAGCGGCCCCCGGGCGGG#CCTTGGGTTGCATGGAGATTTATGTTGCTTCAGGGGGCTGTTGCATTCCTCT#.((((((((((((((((((((.#.))))))..))))))))).....))))).	1776	1828	1	-28.9	1
bta-miR-1343-5p	XM_025001350	LOC107133032	TGGGGAGCGGCCCCCGGGCGGG#CCCGCCTATGCAGTAGGCCGATGTTGACCACTACACACCCTTCCCAG#((((((((((((..((((((((#))))))).....)..)))))...................))))))).	2286	2333	1	-28.9	1
bta-miR-149-5p	NM_001080277	TIMM13	TCTGGCTCCGTGTCTTCACTCCC#GGGATTTAATTTTAAAGGGAGGAGTGAGGTCAGTGATGGGGAGCCAT#..(((((((.((((((((((((.#.))))))))......)))).))))))).	718	765	1	-28.9	1
bta-miR-149-5p	NM_001101994	SLC6A12	TCTGGCTCCGTGTCTTCACTCCC#GGGAGAAGGAGACGCACTTGTAGGAAGTGCCCGGAAGCCAGGT#(((((((((((((((((.(((((#)))))..)))))))).................))).)))))).	2036	2079	1	-28.9	1
bta-miR-149-5p	XM_005225296	IQCE	TCTGGCTCCGTGTCTTCACTCCC#GGGAGTGGGGGCTCCCCGAGCTCCCCGGGGTCTGTCAGCAGCTAATAGAGCCAGGC#((((((((((.((((((((((((#))))))))))))....)).............................)))))))).	4668	4724	1	-28.9	1
bta-miR-149-5p	XM_024980925	ADAM11	TCTGGCTCCGTGTCTTCACTCCC#GGGGTGGAGGCACACTGATGTGGGCCTGGAA#((((((((((((((((((((((.#)))))))))))))......).))))).))).	4970	5001	1	-28.9	1
bta-miR-149-5p	XM_024994712	ZBTB7A	TCTGGCTCCGTGTCTTCACTCCC#GGGGGTGAAGGAGCCAAGAGCAGGAACCCAGGGTCTCACAGTGTCAGGGATGGGGGAGCTAGAG#(((((((((((((((((((((((#))))))))))).........................)))...............))))))))).	3087	3151	1	-28.9	1
bta-miR-15a	NM_001083798	STX1A	TAGCAGCACATAATGGTTTGT#CAAGCCATTGTGTGTTGCA#..((((((((((((((((((.#)))))))))))))))))).	1831	1850	1	-28.9	1
bta-miR-15a	XM_005225244	STX1A	TAGCAGCACATAATGGTTTGT#CAAGCCATTGTGTGTTGCA#..((((((((((((((((((.#)))))))))))))))))).	1807	1826	1	-28.9	1
bta-miR-15a	XM_024985078	STX1A	TAGCAGCACATAATGGTTTGT#CAAGCCATTGTGTGTTGCA#..((((((((((((((((((.#)))))))))))))))))).	1831	1850	1	-28.9	1
bta-miR-188	NM_001193205	SMG7	CATCCCTTGCATGGTGGAGGGT#GCCCTCCACTCTGTAGGTGCTCGAGCCCCCACTGAGGATGC#(((((((((((.((((((((((#)))))))))).))))))..................))))).	4276	4317	1	-28.9	1
bta-miR-188	NM_001195631	CCDC189	CATCCCTTGCATGGTGGAGGGT#ACCCTGACACGCTCAGGCTTACCCGAAACCGCTGGCGAGGGGTGA#((((((((((..(((((.((((#.))))....))))).)))))))))).	1826	1871	1	-28.9	1
bta-miR-188	XM_005205659	GLI3	CATCCCTTGCATGGTGGAGGGT#CCTTCACCGTGCGTGGAAGGATGG#((((((((((((((((((((..#))))))))))))).))..))))).	7056	7080	1	-28.9	1
bta-miR-188	XM_005205661	GLI3	CATCCCTTGCATGGTGGAGGGT#CCTTCACCGTGCGTGGAAGGATGG#((((((((((((((((((((..#))))))))))))).))..))))).	7026	7050	1	-28.9	1
bta-miR-188	XM_010813526	SMG7	CATCCCTTGCATGGTGGAGGGT#GCCCTCCACTCTGTAGGTGCTCGAGCCCCCACTGAGGATGC#(((((((((((.((((((((((#)))))))))).))))))..................))))).	4370	4411	1	-28.9	1
bta-miR-188	XM_024985925	SH3PXD2A	CATCCCTTGCATGGTGGAGGGT#ACCCTCCCCAGGGAGGAGGGTGG#((((((((.(.(((.(((((((#)))))))))).).))).))))).	4385	4408	1	-28.9	1
bta-miR-188	XM_024993475	FRAS1	CATCCCTTGCATGGTGGAGGGT#GCCCTCGGCCCCAGGGGATT#.((((((((...(((.((((((#)))))).))).)))))))).	12717	12737	1	-28.9	1
bta-miR-22-5p	XM_005215862	BACE1	AGTTCTTCAGTGGCAAGCTTTA#TGAACGCGACTAGCAGGGGCTTGCCACTGAATTTCAGCAGGAGCA#.((((((((((((((((((((.#.))))))))))))))).........))))).	2072	2117	1	-28.9	1
bta-miR-339a	NM_001034555	S100B	TCCCTGTCCTCCAGGAGCTCAC#GTGGGATTCTCCCGACAGAACCACACTTTGCTGGGTCTCTGGGATTTGGGGCAGGGGA#(((((((((((((((.(((((.#.))))).))))).....)))))))))).	994	1052	1	-28.9	1
bta-miR-339a	NM_001045946	MAD2L2	TCCCTGTCCTCCAGGAGCTCAC#CTCCGCCAGGAGGGCAGGGAA#((((((((((((.((((.....#))))....)))))))))))).	951	972	1	-28.9	1
bta-miR-339a	NM_001076165	AREL1	TCCCTGTCCTCCAGGAGCTCAC#CTCTTGGGGACAGGGGA#(((((((((.(((((((.....#)))))))))))))))).	3233	3250	1	-28.9	1
bta-miR-339a	NM_001102304	STPG1	TCCCTGTCCTCCAGGAGCTCAC#GTTTCTCCTTTCAGGGAAGGGCTGCTGAGGAAGAGGGCAGGA#..((((((((((((.(((((..#.))))).))).....))))))))).	2296	2338	1	-28.9	1
bta-miR-339a	NM_001105343	ABCG4	TCCCTGTCCTCCAGGAGCTCAC#GGGCTGGGTCCCATTGAGGTCCCCTGGATATCCTGTTGGAACAGGGCAGGGAC#((((((((((((((((.((((.#.)))).)))..))))...............))))))))).	2562	2615	1	-28.9	1
bta-miR-339a	NM_001192206	SLC4A9	TCCCTGTCCTCCAGGAGCTCAC#TGAGCTGGGGGTGGAGAGTGGCAGGGAA#(((((((((((((..((((((.#)))))).....)))))...)))))))).	3032	3060	1	-28.9	1
bta-miR-339a	NM_001205486	UBE2Z	TCCCTGTCCTCCAGGAGCTCAC#GTGGGCACAATGGAGAATGTCCTACTTGGGAGGGCAGGA#..((((((((((((((((((((#)))))).............)))).....)))))))))).	2541	2580	1	-28.9	1
bta-miR-339a	NM_001242342	SLC6A9	TCCCTGTCCTCCAGGAGCTCAC#GTTTCTGGGGGGTAGGGGT#((((((((((((((((((....#)))))))))))))))))).	2992	3011	1	-28.9	1
bta-miR-339a	NM_001242343	SLC6A9	TCCCTGTCCTCCAGGAGCTCAC#GTTTCTGGGGGGTAGGGGT#((((((((((((((((((....#)))))))))))))))))).	2747	2766	1	-28.9	1
bta-miR-339a	XM_005224655	SRL	TCCCTGTCCTCCAGGAGCTCAC#TGAGCCTACCCCTGGGCCCTCTCCCTTGTTTCTGCAAGGGGCAGGGAA#(((((((((((((((.(((((.#))))).....)))))......................)))))))))).	2947	2995	1	-28.9	1
bta-miR-339a	XM_005225919	KBTBD11	TCCCTGTCCTCCAGGAGCTCAC#GCATCCTGGAGGGCACCACGAGGCTCCGGCTCCTAGTGTGGGAA#((((((((((((((((((....#)).))))))))))))........................)))).	6695	6739	1	-28.9	1
bta-miR-339a	XM_010809503	SLC8A3	TCCCTGTCCTCCAGGAGCTCAC#TGTCTCCTGGACTCGGGTCATGTTTGAAAGCATTTTCACAGGACAGGGAT#(((((((((((((((((..((.#)).)))))))).............................))))))))).	4319	4369	1	-28.9	1
bta-miR-339a	XM_010809505	SLC8A3	TCCCTGTCCTCCAGGAGCTCAC#TGTCTCCTGGACTCGGGTCATGTTTGAAAGCATTTTCACAGGACAGGGAT#(((((((((((((((((..((.#)).)))))))).............................))))))))).	4301	4351	1	-28.9	1
bta-miR-339a	XM_024976045	ATP2B4	TCCCTGTCCTCCAGGAGCTCAC#TGAAGCCTCTCGCCTCTTTCTCGAGTGATGGGGACAGGGAG#(((((((((.(((...((((..#.))))..)))))))))))).	5865	5906	1	-28.9	1
bta-miR-339a	XM_024985230	TECPR1	TCCCTGTCCTCCAGGAGCTCAC#GGGCACTGGAGGACAGCTGGC#.(((((((((((((..((((..#)))).)))))))))))..)).	4517	4538	1	-28.9	1
bta-miR-339a	XM_024985249	FOXK1	TCCCTGTCCTCCAGGAGCTCAC#AGCACCTGGGCAGGGCGGGGGG#(((((((((((((((.(((...#))).)))))..)))))))))).	8368	8390	1	-28.9	1
bta-miR-345-5p	XM_002696191	LOC509881	GCTGACTCCTAGTCCAGTGCT#GCACTTATTCTTGCATTGTGTGCGGGGCAGGGGTCAGCC#((((((((((.((((.((((.#.)))).)))))))))))))).	1089	1128	1	-28.9	1
bta-miR-345-5p	XM_024987548	ZBTB3	GCTGACTCCTAGTCCAGTGCT#GCATTTGGGGTAGGGGTCAGG#.((((((((((.((((((((.#))))).))).)))))))))).	2035	2056	1	-28.9	1
bta-miR-34a	NM_001024533	SLA	TGGCAGTGTCTTAGCTGGTTGT#GCATATGCCTTCCAGCCGTCTGAGATCACTGCCC#.(((((((((((((.((((((.#.)))))).)))))).))))))).	2485	2519	1	-28.9	1
bta-miR-34a	NM_001103305	MTCH1	TGGCAGTGTCTTAGCTGGTTGT#GCTGCCGTCACGTCACGGCCTTGGCTAGGAGGCTGTCT#.((((((.((((((((((((((#.))))))..)))))))).)))))).	1688	1726	1	-28.9	1
bta-miR-34a	NM_001193082	NCAN	TGGCAGTGTCTTAGCTGGTTGT#ATAATCATAGATGACAGCTATGGACTAGGTACCAGCTAAGGACTTACACACTGCCT#.((((((((((((((((((...#.)))))))))).......)))))))).	5535	5591	1	-28.9	1
bta-miR-4286	XM_005219347	IRGQ	ACCCCACTCCTGGTACC#GGTATATAAGATCTAGGTTTCCGGGGGTGGGGG#.((((((((((((.(((#.)))..)))))))))))).	2552	2585	1	-28.9	1
bta-miR-4286	XM_024975158	PHF21A	ACCCCACTCCTGGTACC#GGTGCAGGGAGTGGGGC#.((((((((((.(((((#))))).)))))))))).	4074	4091	1	-28.9	1
bta-miR-4286	XM_024985852	JAKMIP3	ACCCCACTCCTGGTACC#GTGCCGGGAGTGGGT#..((((((((((((((.#)))))))))))))).	5619	5634	1	-28.9	1
bta-miR-1343-5p	NM_001103257	SNX12	TGGGGAGCGGCCCCCGGGCGGG#GCTTAGGGGCAAGAGTTGTCACTGCCCTCCCCAG#(((((((.(((((((((((...#)))).))))..............)))))))))).	1545	1579	1	-28.8	1
bta-miR-1343-5p	NM_001114510	BRK1	TGGGGAGCGGCCCCCGGGCGGG#CCAAAAACCTGGGACTCTGTCAAGGTCCTCCCCAC#(((((((.((((((((((....#.))))))..........))))))))))).	527	562	1	-28.8	1
bta-miR-1343-5p	XM_015473501	USP34	TGGGGAGCGGCCCCCGGGCGGG#CTGTCTGGGAGGCACAGGGTTCTCTG#.((((((((((((((((((((.#))))))))).))).)...))))))).	11078	11104	1	-28.8	1
bta-miR-1343-5p	XM_024988674	PHF8	TGGGGAGCGGCCCCCGGGCGGG#CCCCCTGGTTCCAGGCCTCTTTCCCCT#.((((((.((((.(((((.(((#)))))))).....))))...)))))).	4958	4985	1	-28.8	1
bta-miR-1343-5p	XM_024998030	MYO5C	TGGGGAGCGGCCCCCGGGCGGG#CTTGCTTGATGAGAGTGGGGGTGCTTCACCAA#(((((((((.((((((((((((#))))))))........)))).)))))).))).	5903	5935	1	-28.8	1
bta-miR-149-5p	NM_001045920	NUCKS1	TCTGGCTCCGTGTCTTCACTCCC#GGGATATAGGTTTGCTTGTTTTTAGTTTCATCACCTGTTATCTCTAGGAGACTCGGAGCCAGT#.(((((((((.((((((......#.)))))).))))))))).	1471	1534	1	-28.8	1
bta-miR-149-5p	NM_001098955	COLGALT1	TCTGGCTCCGTGTCTTCACTCCC#GGGAGTGAGGACGCCCCTGTCCTCGGTTGCTTGGCCGC#..(((((((((((((((((((((#))))))))))))))..........))......))))).	2874	2912	1	-28.8	1
bta-miR-149-5p	NM_001191526	SH3BP2	TCTGGCTCCGTGTCTTCACTCCC#GGGAGCTCGGCAGGGCTGGCGTATTTGGGGTGGGAGGACAGGGGCTGGAC#(((((((((.(((((((.(.(((#.))).).)))))))))))))))).	1970	2020	1	-28.8	1
bta-miR-149-5p	XM_002696788	TMEM179	TCTGGCTCCGTGTCTTCACTCCC#GGAGGGTGCCCTGGGACAGGAGCCGGT#.((((((((.(((((((((((((#)).)))))....)))))))))))))).	2634	2661	1	-28.8	1
bta-miR-149-5p	XM_002698179	CASTOR2	TCTGGCTCCGTGTCTTCACTCCC#GGGGGTGGAGCGGAGGGGCTAA#..(((((((.(..((((((((((#))))))))))..).))))))).	6286	6308	1	-28.8	1
bta-miR-149-5p	XM_002698534	HSPA12A	TCTGGCTCCGTGTCTTCACTCCC#GGGAGTGGGGCTGGAGCTCCACCTGGCTTGGGGATGGCAGGAGCTGGGA#(((((((((.(((((((((((((#))))))))))..........................)))))))))))).	3629	3678	1	-28.8	1
bta-miR-149-5p	XM_003587460	SCN4A	TCTGGCTCCGTGTCTTCACTCCC#GGGGGTGAGACACCAGCTCGGGGTCAC#..((((((((((((.((((((((#)))))))))))))......))))))).	7208	7235	1	-28.8	1
bta-miR-149-5p	XM_005225768	HSPA12A	TCTGGCTCCGTGTCTTCACTCCC#GGGAGTGGGGCTGGAGCTCCACCTGGCTTGGGGATGGCAGGAGCTGGGA#(((((((((.(((((((((((((#))))))))))..........................)))))))))))).	3670	3719	1	-28.8	1
bta-miR-149-5p	XM_024993430	SH3BP2	TCTGGCTCCGTGTCTTCACTCCC#GGGTGGGAGGACAGGGGCTGGAC#(((((((((.(((((((.(.(((#))).).)))))))))))))))).	2324	2347	1	-28.8	1
bta-miR-149-5p	XM_024993431	SH3BP2	TCTGGCTCCGTGTCTTCACTCCC#GGGTGGGAGGACAGGGGCTGGAC#(((((((((.(((((((.(.(((#))).).)))))))))))))))).	2118	2141	1	-28.8	1
bta-miR-149-5p	XM_024994164	COLGALT1	TCTGGCTCCGTGTCTTCACTCCC#GGGAGTGAGGACGCCCCTGTCCTCGGTTGCTTGGCCGC#..(((((((((((((((((((((#))))))))))))))..........))......))))).	2628	2666	1	-28.8	1
bta-miR-188	NM_001075341	CDC42EP2	CATCCCTTGCATGGTGGAGGGT#CCCTCCACCCCACCCCTCCCACATGATCAGGGGATT#.((((((((((((..((((((.#.))))))..))))..)))))))).	1396	1432	1	-28.8	1
bta-miR-188	XM_024980775	RNF222	CATCCCTTGCATGGTGGAGGGT#GCCCTCCACAGTGCATGCCTCTCTCAGCGGAGCTTGCTACATGTGGGGAA#..((((((((((.(((((((((#))))))))).))))).............................))))).	2874	2924	1	-28.8	1
bta-miR-188	XM_024984466	ONECUT2	CATCCCTTGCATGGTGGAGGGT#TCCATCCACCATGGCCAGGGAGGTGG#(((((((((((((((((((((.#))).)))))))))..))))).)))).	4733	4759	1	-28.8	1
bta-miR-339a	NM_001046204	ABR	TCCCTGTCCTCCAGGAGCTCAC#TGGGTTCTCCTGAGCGACAGGGAC#((((((((((.((((((((((.#))))..)))))))).)))))))).	5080	5104	1	-28.8	1
bta-miR-339a	NM_001192521	CARD6	TCCCTGTCCTCCAGGAGCTCAC#GAGCCCCTGGAGAAGGGATAGGT#..(((((((((((((.((((..#)))).))))))....))))))).	3453	3476	1	-28.8	1
bta-miR-339a	NM_001192824	NXPH3	TCCCTGTCCTCCAGGAGCTCAC#GTGGGTTCTCTGGGTGGCCTCACAGGGC#.(((((((((((((((((((((#)))))))).))))).))....)))))).	1177	1205	1	-28.8	1
bta-miR-339a	NM_001206090	SRD5A3	TCCCTGTCCTCCAGGAGCTCAC#GTGACGGGTTCAGTTCCTAAGGACAGGGAA#((((((((((..(((((((...#.))))))).)))))))))).	1059	1089	1	-28.8	1
bta-miR-339a	NM_001206126	MIEF1	TCCCTGTCCTCCAGGAGCTCAC#GTGAGGTTACTATGTCTGGAGGATAGGT#..((((((((((((((.(((((#))))).)).......)))))))))))).	4597	4625	1	-28.8	1
bta-miR-339a	NM_174392	MRVI1	TCCCTGTCCTCCAGGAGCTCAC#TGATGTTCCTGGAGGATCAACAGAAAGCATCAGTGGAC#(((((((((((((((((((((.#))).))))))))))))..............))).))).	3192	3230	1	-28.8	1
bta-miR-339a	NM_194465	MRVI1	TCCCTGTCCTCCAGGAGCTCAC#TGATGTTCCTGGAGGATCAACAGAAAGCATCAGTGGAC#(((((((((((((((((((((.#))).))))))))))))..............))).))).	2902	2940	1	-28.8	1
bta-miR-339a	XM_005207341	MIEF1	TCCCTGTCCTCCAGGAGCTCAC#GTGAGGTTACTATGTCTGGAGGATAGGT#..((((((((((((((.(((((#))))).)).......)))))))))))).	5220	5248	1	-28.8	1
bta-miR-339a	XM_005220104	ABR	TCCCTGTCCTCCAGGAGCTCAC#TGGGTTCTCCTGAGCGACAGGGAC#((((((((((.((((((((((.#))))..)))))))).)))))))).	5986	6010	1	-28.8	1
bta-miR-339a	XM_005220105	ABR	TCCCTGTCCTCCAGGAGCTCAC#TGGGTTCTCCTGAGCGACAGGGAC#((((((((((.((((((((((.#))))..)))))))).)))))))).	4971	4995	1	-28.8	1
bta-miR-339a	XM_005220106	ABR	TCCCTGTCCTCCAGGAGCTCAC#TGGGTTCTCCTGAGCGACAGGGAC#((((((((((.((((((((((.#))))..)))))))).)))))))).	5182	5206	1	-28.8	1
bta-miR-339a	XM_005224433	DNAJA3	TCCCTGTCCTCCAGGAGCTCAC#TGGGCTGTGATCTCCGTCAGGACGGACAGGGT#.(((((((((((.((((.((((#.)))).))))....))).)))))))).	2114	2146	1	-28.8	1
bta-miR-339a	XM_010807292	BTBD2	TCCCTGTCCTCCAGGAGCTCAC#GGGCGGCAGAGACAATCCCCCTCAGGACTTGGGGGGCAGGGT#.((((((((((((((..((...#.))..)))))))))))))).	1711	1753	1	-28.8	1
bta-miR-339a	XM_024974995	MRVI1	TCCCTGTCCTCCAGGAGCTCAC#TGATGTTCCTGGAGGATCAACAGAAAGCATCAGTGGAC#(((((((((((((((((((((.#))).))))))))))))..............))).))).	3088	3126	1	-28.8	1
bta-miR-339a	XM_024976712	KIF26B	TCCCTGTCCTCCAGGAGCTCAC#GGGCTAGTGGTAGGACAGGTGAT#(((((((((((((..(((((..#)))))..))).)))))))).)).	10787	10810	1	-28.8	1
bta-miR-339a	XM_024976713	KIF26B	TCCCTGTCCTCCAGGAGCTCAC#GGGCTAGTGGTAGGACAGGTGAT#(((((((((((((..(((((..#)))))..))).)))))))).)).	10037	10060	1	-28.8	1
bta-miR-339a	XM_024988176	KLHL15	TCCCTGTCCTCCAGGAGCTCAC#TGAAATGCTCTGGGTGGAGGATGGGGC#.(((((((((((((((((....#.)))))...)))))))))))).	8704	8731	1	-28.8	1
bta-miR-4286	NM_001101073	DDOST	ACCCCACTCCTGGTACC#GTACCAGAGGGTGGGGG#.(((((((((((((((.#))))))).)))))))).	1474	1491	1	-28.8	1
bta-miR-4286	NM_001205496	NUAK1	ACCCCACTCCTGGTACC#GGTGCAGGGGTGGGGTG#(((((((((((.(((((#)))))))))))))))).	2234	2251	1	-28.8	1
bta-miR-4286	XM_005221046	GCGR	ACCCCACTCCTGGTACC#GGTGGTCTGAGGGGCACCTGCTCTGTGCCCAGGGGTGGGGG#.(((((((((((((((.#.))))).)))))))))).	1863	1904	1	-28.8	1
bta-miR-4286	XM_015471437	A4GALT	ACCCCACTCCTGGTACC#GGCCCATGTACCGTCACAGGGTTGAGACAACCAGGGGTGGGGG#.(((((((((((((...#.))))))))))))).	1351	1394	1	-28.8	1
bta-miR-1343-5p	NM_001034732	MIF4GD	TGGGGAGCGGCCCCCGGGCGGG#CCTGCCCTGCGGTCCCACCAGCCTTTCTCTCCCCT#.((((((.((((.(.(((((((#))))))).).))))..............)))))).	1002	1037	1	-28.7	1
bta-miR-1343-5p	NM_001035080	MTF1	TGGGGAGCGGCCCCCGGGCGGG#CCGAGGCTGTGGGGACTGTCCGCTTCCTC#.((((((((((((((((.(.((#))..).))).)))).....))))))))).	2971	3000	1	-28.7	1
bta-miR-1343-5p	NM_001075835	NKIRAS1	TGGGGAGCGGCCCCCGGGCGGG#TCTGTCCCATAGAGGGGACAGGGCTTCCCAG#((((((((..((((((((((((#)))))))....).)))).....)))))))).	994	1025	1	-28.7	1
bta-miR-1343-5p	NM_001110067	SKA3	TGGGGAGCGGCCCCCGGGCGGG#TCCTCCTGAGTGGGTGCTCCTCT#.(((((((.(((((((((.(((#))).)))).).))))))))))).	2021	2044	1	-28.7	1
bta-miR-1343-5p	XM_010803331	FNBP1L	TGGGGAGCGGCCCCCGGGCGGG#CTGCCATACAACCTCCATAGGGGGCTTTTAGAGCTCTGCCAC#(((((((((((((((.((.((.#.)).))...)))))))......))))).))).	2826	2868	1	-28.7	1
bta-miR-1343-5p	XM_024989832	C3H1orf68	TGGGGAGCGGCCCCCGGGCGGG#CCTGCTCTACCTTCTGGGAGACTCCTCAGCTTCTGCTCCCCT#.((((((((((.((((((((((#)))))))........))).)............))))))))).	839	881	1	-28.7	1
bta-miR-149-5p	NM_001076058	ACP2	TCTGGCTCCGTGTCTTCACTCCC#GGGAGCCAGGTCACCCAGGAGCCAGC#.(((((((((((.(((..(((((#)))))..))).)))...)))))))).	1784	1810	1	-28.7	1
bta-miR-149-5p	NM_001193066	MICALL1	TCTGGCTCCGTGTCTTCACTCCC#GGGATGTGGGCCCAGTGGGGCCAGAT#((((((((((((..(((((((((#)))).)))))..)).)))))))))).	4195	4221	1	-28.7	1
bta-miR-149-5p	NM_174608	SLC6A2	TCTGGCTCCGTGTCTTCACTCCC#GGGACTGAGGATAGGAAGCCAGC#.((((((((.((((((((.((((#)))).))))))))))).))))).	2642	2665	1	-28.7	1
bta-miR-149-5p	XM_005204851	MOB3C	TCTGGCTCCGTGTCTTCACTCCC#GGAGATGGTGGGCTGGGGGCCAGGA#(((((((((..(((((((((((.#)))).))).))))..))))))))).	2108	2133	1	-28.7	1
bta-miR-149-5p	XM_005209229	ZNF496	TCTGGCTCCGTGTCTTCACTCCC#GGAGGAAGACAGTAAGGTGGGGCTGGAC#(((((((((((((((((.((((.#)))))))))))......)))))))))).	2756	2784	1	-28.7	1
bta-miR-149-5p	XM_024976788	PRDM16	TCTGGCTCCGTGTCTTCACTCCC#GGGAGCCGGGCACCTCGCTCCCCTCCCGGCTGGGGACACGGGGACATAACTGCTCCTGGTCGGTGGAGGTCAGCCGGGT#(((((((((((((((((((((((#))))).........................)))))))))))..............................))))))).	8022	8101	1	-28.7	1
bta-miR-149-5p	XM_024985878	LCOR	TCTGGCTCCGTGTCTTCACTCCC#GGGATGGGGTATGGAGCTGGAG#((((((((((((.(((((.((((#))))))))))))))))))))).	15482	15504	1	-28.7	1
bta-miR-149-5p	XM_025001178	SCRT2	TCTGGCTCCGTGTCTTCACTCCC#GGACTGGGAGGTCAGGGAGCCAGGC#(((((((((.((.((((..(((.#)))....)))).)).))))))))).	2821	2846	1	-28.7	1
bta-miR-188	NM_001206271	TBC1D16	CATCCCTTGCATGGTGGAGGGT#CCCTGCGCTGGACAAGGGGTGA#(((((((((..(((((.((((.#)))).)))))..))))))))).	2315	2337	1	-28.7	1
bta-miR-188	NM_001206837	PUS10	CATCCCTTGCATGGTGGAGGGT#ATCCTCTTGCCAATGCAGGGGAC#..((((((((((((((((((((#))))))).)))).))))))))).	3115	3138	1	-28.7	1
bta-miR-188	NM_001304987	EXO1	CATCCCTTGCATGGTGGAGGGT#CCTTGCACCGAATGCAGGGGAC#..((((((((((((((.((((.#)))).))))..)))))))))).	3213	3235	1	-28.7	1
bta-miR-188	XM_002689680	GBA2	CATCCCTTGCATGGTGGAGGGT#GCCCTCCCTTCTACCTACCCACCATGCCAGTAAAGAGGGGTT#.(((((((((((((((((((((#))))))).............))))))).......))))))).	3132	3174	1	-28.7	1
bta-miR-188	XM_005217821	TMEM116	CATCCCTTGCATGGTGGAGGGT#GCCCTCTACTGTGTGGTTGTAGGGGAA#..((((((((((((((((((((#))))))))))))))......)))))).	1534	1561	1	-28.7	1
bta-miR-188	XM_005217822	TMEM116	CATCCCTTGCATGGTGGAGGGT#GCCCTCTACTGTGTGGTTGTAGGGGAA#..((((((((((((((((((((#))))))))))))))......)))))).	1796	1823	1	-28.7	1
bta-miR-188	XM_005221202	TBC1D16	CATCCCTTGCATGGTGGAGGGT#CCCTGCGCTGGACAAGGGGTGA#(((((((((..(((((.((((.#)))).)))))..))))))))).	2468	2490	1	-28.7	1
bta-miR-188	XM_024979974	TBC1D16	CATCCCTTGCATGGTGGAGGGT#CCCTGCGCTGGACAAGGGGTGA#(((((((((..(((((.((((.#)))).)))))..))))))))).	2288	2310	1	-28.7	1
bta-miR-188	XM_024996204	GBA2	CATCCCTTGCATGGTGGAGGGT#GCCCTCCCTTCTACCTACCCACCATGCCAGTAAAGAGGGGTT#.(((((((((((((((((((((#))))))).............))))))).......))))))).	2727	2769	1	-28.7	1
bta-miR-339a	NM_001012687	PLA2G2D4	TCCCTGTCCTCCAGGAGCTCAC#GTGGGCAATGGGGGCAGGGT#.((((((((.(((...((((((#))))))..))))))))))).	668	688	1	-28.7	1
bta-miR-339a	NM_001046202	TMEM101	TCCCTGTCCTCCAGGAGCTCAC#GGGCTATGGGGGCAGGGGT#(((((((((.(((..(((((..#))))).)))))))))))).	1088	1107	1	-28.7	1
bta-miR-339a	NM_001046440	GJC2	TCCCTGTCCTCCAGGAGCTCAC#GGGCTCTGGGGGAAGTCTAGGGGC#(((((((((((((.((((((..#)))))))))))))....)))))).	1462	1486	1	-28.7	1
bta-miR-339a	NM_001075886	DOHH	TCCCTGTCCTCCAGGAGCTCAC#GCGTCTGGGGGGTCGGGGGG#(((((((((((((((.((....#)).))))))))).)))))).	1164	1184	1	-28.7	1
bta-miR-339a	NM_001077832	CACNG2	TCCCTGTCCTCCAGGAGCTCAC#GGCCCGCGGGATGGGCCGGGGGGTGAAGGGAGGGTGGGGGGCGGGGAC#(((((((((((((....(((..#.)))..))))))))))))).	1127	1175	1	-28.7	1
bta-miR-339a	NM_001078072	FAM131B	TCCCTGTCCTCCAGGAGCTCAC#GGGCTGTTGGATGTGGTTCGATGGACCCGGGGCGGGGCGGGGGG#((((((((((((((.(((((..#))))).))))).......................))))))))).	1631	1675	1	-28.7	1
bta-miR-339a	NM_001101886	DDX31	TCCCTGTCCTCCAGGAGCTCAC#GAGCTGAGGGTGCCACCGCCACCCCCTGCAGACCCCTGTCCCTGCGGGGGCAGGGGT#(((((((((((((((.((....#.)).)))).))))))))))).	2558	2615	1	-28.7	1
bta-miR-339a	NM_001102268	CCNY	TCCCTGTCCTCCAGGAGCTCAC#GCGCTTCCTTCGTGGAGGAAAAAGACTCTAACCCTGGAGGAGGCAGGGAA#(((((((((((((((.......#.))))))))..))))))).	1095	1145	1	-28.7	1
bta-miR-339a	NM_001192032	SLC25A42	TCCCTGTCCTCCAGGAGCTCAC#GTGGAACAAGCTGGGGGCCTGGGGGGCCTGAGCTCAGTGCGGCCCAGGTCTGAGGGGAA#(((((((((((((((..((((.#.))))..))))))))))..........................))))).	1079	1138	1	-28.7	1
bta-miR-339a	NM_001206042	PHLDB1	TCCCTGTCCTCCAGGAGCTCAC#TGAGTTTCTGATGGACAGAGGGC#(((((((((..((((((((((.#))))))))))..)))))).))).	5491	5514	1	-28.7	1
bta-miR-339a	NM_001206903	SLC6A11	TCCCTGTCCTCCAGGAGCTCAC#GGGCGGGGGGCAGGGAG#((((((((((((....((((..#)))))))))))))))).	3963	3980	1	-28.7	1
bta-miR-339a	XM_002687214	EEA1	TCCCTGTCCTCCAGGAGCTCAC#GAGGTCCTGGACTACTACTATTTGATTTGGACAGTGGT#.(((((((((((((((.(((..#))).))))))).................)))))).)).	4588	4626	1	-28.7	1
bta-miR-339a	XM_002690853	MYO1E	TCCCTGTCCTCCAGGAGCTCAC#GAGCTGGGTTGGAGACAGGGAG#(((((((.((((((.(((((..#)))))...))))))))))))).	3849	3871	1	-28.7	1
bta-miR-339a	XM_002691014	CAMK4	TCCCTGTCCTCCAGGAGCTCAC#TGAGCAAACTCTGGGAGATGGTGAAGGACAGGGAA#(((((((((((((((.(((((.#)))))...).))))..........)))))))))).	7673	7708	1	-28.7	1
bta-miR-339a	XM_005206125	EEA1	TCCCTGTCCTCCAGGAGCTCAC#GAGGTCCTGGACTACTACTATTTGATTTGGACAGTGGT#.(((((((((((((((.(((..#))).))))))).................)))))).)).	4696	4734	1	-28.7	1
bta-miR-339a	XM_005215999	PHLDB1	TCCCTGTCCTCCAGGAGCTCAC#TGAGTTTCTGATGGACAGAGGGC#(((((((((..((((((((((.#))))))))))..)))))).))).	5823	5846	1	-28.7	1
bta-miR-339a	XM_005216005	PHLDB1	TCCCTGTCCTCCAGGAGCTCAC#TGAGTTTCTGATGGACAGAGGGC#(((((((((..((((((((((.#))))))))))..)))))).))).	5537	5560	1	-28.7	1
bta-miR-339a	XM_005216007	PHLDB1	TCCCTGTCCTCCAGGAGCTCAC#TGAGTTTCTGATGGACAGAGGGC#(((((((((..((((((((((.#))))))))))..)))))).))).	5407	5430	1	-28.7	1
bta-miR-339a	XM_005225595	KCNIP2	TCCCTGTCCTCCAGGAGCTCAC#GAGCTGAGGAGGGTAGGGAG#((((((((((((...(((((..#)))))..)))))))))))).	1276	1296	1	-28.7	1
bta-miR-339a	XM_005225601	KCNIP2	TCCCTGTCCTCCAGGAGCTCAC#GAGCTGAGGAGGGTAGGGAG#((((((((((((...(((((..#)))))..)))))))))))).	2715	2735	1	-28.7	1
bta-miR-339a	XM_005225604	KCNIP2	TCCCTGTCCTCCAGGAGCTCAC#GAGCTGAGGAGGGTAGGGAG#((((((((((((...(((((..#)))))..)))))))))))).	1114	1134	1	-28.7	1
bta-miR-339a	XM_010802762	VANGL2	TCCCTGTCCTCCAGGAGCTCAC#GTGGGTTACACGGCTGACTTAGGCAGGGCCTGGAGGGCAGCCTTGGGC#((((((((((((((((((((((#))))))).....................))))))))))))....))).	3512	3560	1	-28.7	1
bta-miR-339a	XM_024975347	PHLDB1	TCCCTGTCCTCCAGGAGCTCAC#TGAGTTTCTGATGGACAGAGGGC#(((((((((..((((((((((.#))))))))))..)))))).))).	4901	4924	1	-28.7	1
bta-miR-339a	XM_024977880	GSC2	TCCCTGTCCTCCAGGAGCTCAC#GTGGGTTGGTCTTCTGCATCTCACACTCAGCTCCCCGAGGGCAGGA#..(((((((((..((((((...#.))))))..))))))))).	2597	2643	1	-28.7	1
bta-miR-339a	XM_024978941	PAPD5	TCCCTGTCCTCCAGGAGCTCAC#GGGACTCCTGGGAGACATTCGGGAG#((((((((.(((((((((((..#))).)))))))).))))...)))).	2094	2119	1	-28.7	1
bta-miR-339a	XM_024983241	NISCH	TCCCTGTCCTCCAGGAGCTCAC#GGCTCCCAGGCCTTGGGGCTGAGAGGGCTGGGGGCAGGGGA#(((((((((.((((...((((.#.))))....))))))))))))).	5182	5223	1	-28.7	1
bta-miR-339a	XM_024995352	CAMK4	TCCCTGTCCTCCAGGAGCTCAC#TGAGCAAACTCTGGGAGATGGTGAAGGACAGGGAA#(((((((((((((((.(((((.#)))))...).))))..........)))))))))).	7444	7479	1	-28.7	1
bta-miR-339a	XM_024996726	TRPM2	TCCCTGTCCTCCAGGAGCTCAC#TGAGCCCCGTGGTGGGGCAGGA#..(((((((((((((.(((((.#))))).)).))).)))))))).	5304	5326	1	-28.7	1
bta-miR-339a	XM_024996729	TRPM2	TCCCTGTCCTCCAGGAGCTCAC#TGAGCCCCGTGGTGGGGCAGGA#..(((((((((((((.(((((.#))))).)).))).)))))))).	5158	5180	1	-28.7	1
bta-miR-339a	XM_024996744	TRPM2	TCCCTGTCCTCCAGGAGCTCAC#TGAGCCCCGTGGTGGGGCAGGA#..(((((((((((((.(((((.#))))).)).))).)))))))).	6573	6595	1	-28.7	1
bta-miR-339a	XM_024996748	TRPM2	TCCCTGTCCTCCAGGAGCTCAC#TGAGCCCCGTGGTGGGGCAGGA#..(((((((((((((.(((((.#))))).)).))).)))))))).	5222	5244	1	-28.7	1
bta-miR-339a	XM_024999568	PLA2G2D4	TCCCTGTCCTCCAGGAGCTCAC#GTGGGCAATGGGGGCAGGGT#.((((((((.(((...((((((#))))))..))))))))))).	879	899	1	-28.7	1
bta-miR-345-5p	NM_176644	CYP11A1	GCTGACTCCTAGTCCAGTGCT#GCACCTTTCTGGCTAGGTCTGACCAGATGAAGCTGGCACTCAGGGGTCAGCT#((((((((((((((((((...#.))))).))).)))))))))).	1706	1758	1	-28.7	1
bta-miR-345-5p	XM_005215294	JRK	GCTGACTCCTAGTCCAGTGCT#GCACTGGGCCTCGGGGGTCTGGTT#((((((((((.(((((((((.#)))))))))...))))))).))).	3765	3789	1	-28.7	1
bta-miR-345-5p	XM_005220645	SP6	GCTGACTCCTAGTCCAGTGCT#AGCTCTCCCCTCTCTCTATTTCACTCACGCCCCTGGGCTGGGGGTTGGG#.((((((((((((((((.((.#.))..)))))))))))))))).	1592	1641	1	-28.7	1
bta-miR-1343-5p	NM_001038130	CZIB	TGGGGAGCGGCCCCCGGGCGGG#CCCGCGTGCTCGGTTCTGCCGCAGCTTCCCGA#(((((((((((((.((.(((((#))))).))...))....)))...)))))))).	635	667	1	-28.6	1
bta-miR-1343-5p	NM_001076136	GINS3	TGGGGAGCGGCCCCCGGGCGGG#CCATGCCATGGCTCCGCTCCCA#..((((((((..((..((((((#)).))))..))..)))))))).	1848	1870	1	-28.6	1
bta-miR-1343-5p	NM_001099162	CCL22	TGGGGAGCGGCCCCCGGGCGGG#CTGGCTCTTTTCCTGGGCTGCTCCTGAT#(.(((((((((((..((((.((#)).)))).......))))))))))).).	725	753	1	-28.6	1
bta-miR-1343-5p	NM_001102494	CENPI	TGGGGAGCGGCCCCCGGGCGGG#TCTGCCTCAGGGTCTTTCCCAA#(((((((.(((((..(((((((#)))))))..)))))))))))).	2563	2585	1	-28.6	1
bta-miR-1343-5p	XM_002696686	LOC540321	TGGGGAGCGGCCCCCGGGCGGG#CCAGCCTGGGGGAAACCAGAGCAGGACTCCGGCAGGTTCTCTC#.(((((((..(((((((((.((#)).))))))))).......................))))))).	815	858	1	-28.6	1
bta-miR-1343-5p	XM_024999121	MRRF	TGGGGAGCGGCCCCCGGGCGGG#CCTTCCAGGGGGACACTGTCTGCTCTCTT#.((((((((((((((.((.(((#))).)).))))).......))))))))).	1095	1124	1	-28.6	1
bta-miR-149-5p	NM_001075613	TMEM175	TCTGGCTCCGTGTCTTCACTCCC#GGGCAAGGCTGCCACCCAGGGTGAAGGCCTGGCAGAGCCAGT#.(((((((.((((((((((((..#.))))))))))...)).))))))).	2420	2462	1	-28.6	1
bta-miR-149-5p	NM_001076176	PKLR	TCTGGCTCCGTGTCTTCACTCCC#GGAAGCTGGGGAGCACCGGAGCCAGGC#((((((((((((((((((((.((#)).)).)))))).))).))))))))).	2275	2302	1	-28.6	1
bta-miR-149-5p	NM_001081523	HABP4	TCTGGCTCCGTGTCTTCACTCCC#GGGGTGGAGGCAGCTGTTAACAGCCCCGGAAGCTGGGG#((((((((((((((((((((((.#))))))))))))..............)))).)))))).	2462	2500	1	-28.6	1
bta-miR-149-5p	NM_001098115	SYT13	TCTGGCTCCGTGTCTTCACTCCC#GGAGACAGGACATGTGGGTCAGAA#((((((((((((((((..((((.#))))..)))))))).)))))))).	1529	1553	1	-28.6	1
bta-miR-149-5p	NM_001105333	USP20	TCTGGCTCCGTGTCTTCACTCCC#GGACAAAAGAGCCAGGTGGAGAGGCCCACCTCCTTGGGGCCAGAG#(((((((((((.((((((((...#.)))))))).))..........))))))))).	3814	3859	1	-28.6	1
bta-miR-149-5p	XM_002685114	FAM3B	TCTGGCTCCGTGTCTTCACTCCC#GGGGGCCAGGCTAAAGGAGGGTCCCTATGGGGCATGGAAGCCAGAG#(((((((((((((((((.((((.#.))))))........))))))))).)))))).	1871	1917	1	-28.6	1
bta-miR-149-5p	XM_002686534	HIVEP3	TCTGGCTCCGTGTCTTCACTCCC#GGGAGAGTCAGGCACAGGCAGAGGGGATGGGGGCCAGGA#(((((((((((((((.(.(((((#))))).)..))))))..............))))))))).	10527	10566	1	-28.6	1
bta-miR-149-5p	XM_002690274	ARFGEF3	TCTGGCTCCGTGTCTTCACTCCC#GGGGGTTGGGTGGGGCCGGGGTCCAGAA#((((((((((.((((((((((((#)))))).))...))))))))).))))).	11386	11414	1	-28.6	1
bta-miR-149-5p	XM_002695790	ITGAE	TCTGGCTCCGTGTCTTCACTCCC#GGGAGTTGGGGACACCGAGATTAGGG#((((((((.((((((((((((((#)))))).)))))))).))).))))).	4488	4514	1	-28.6	1
bta-miR-149-5p	XM_003585756	EN1	TCTGGCTCCGTGTCTTCACTCCC#GGAGCTGTTGGTCTGCTTCCCGCGGAGCCAGGA#((((((((((((((..((((((.#)))).))..)).........)))))))))))).	2974	3007	1	-28.6	1
bta-miR-149-5p	XM_005203588	LOC100849046	TCTGGCTCCGTGTCTTCACTCCC#GGGAGTTATCAGGCTTGAGAGCCAGAA#((((((((((.((((..((((((#))))))....)))).)).)))))))).	2921	2948	1	-28.6	1
bta-miR-149-5p	XM_005210993	ARFGEF3	TCTGGCTCCGTGTCTTCACTCCC#GGGGGTTGGGTGGGGCCGGGGTCCAGAA#((((((((((.((((((((((((#)))))).))...))))))))).))))).	11356	11384	1	-28.6	1
bta-miR-149-5p	XM_005218762	FOXL1	TCTGGCTCCGTGTCTTCACTCCC#GGGCGGGAGGGCAGGGGTCGGAG#(((((((((.(((((((.(.(((#))).).)))))))))))))))).	3581	3604	1	-28.6	1
bta-miR-149-5p	XM_005218769	CDT1	TCTGGCTCCGTGTCTTCACTCCC#GGGGGTGGGGGAGGGTAGTGTGACAGCCAGAG#(((((((((.(.(((((((((((#)))))))))))).)).........))))))).	1902	1934	1	-28.6	1
bta-miR-149-5p	XM_024990322	DUSP28	TCTGGCTCCGTGTCTTCACTCCC#GGTGGAGGGCGGGGAGCCAA#..(((((((.(((((((.(.((.#)).)))))))).))))))).	1700	1720	1	-28.6	1
bta-miR-149-5p	XM_024993178	TMEM175	TCTGGCTCCGTGTCTTCACTCCC#GGGCAAGGCTGCCACCCAGGGTGAAGGCCTGGCAGAGCCAGT#.(((((((.((((((((((((..#.))))))))))...)).))))))).	2480	2522	1	-28.6	1
bta-miR-149-5p	XM_024995690	HABP4	TCTGGCTCCGTGTCTTCACTCCC#GGGGTGGAGGCAGCTGTTAACAGCCCCGGAAGCTGGGG#((((((((((((((((((((((.#))))))))))))..............)))).)))))).	2398	2436	1	-28.6	1
bta-miR-149-5p	XM_024998400	USP20	TCTGGCTCCGTGTCTTCACTCCC#GGACAAAAGAGCCAGGTGGAGAGGCCCACCTCCTTGGGGCCAGAG#(((((((((((.((((((((...#.)))))))).))..........))))))))).	3803	3848	1	-28.6	1
bta-miR-149-5p	XM_025001330	RIPOR3	TCTGGCTCCGTGTCTTCACTCCC#GGGAGGCTGAGGCTGGGAGTCAGC#.((((((((..(((((..(((((#)))))...)))))..)))))))).	3238	3262	1	-28.6	1
bta-miR-188	NM_001163694	C1H21orf62	CATCCCTTGCATGGTGGAGGGT#ACCCTAAAGAAAGGAGTCTTCCAGATTTCGCTGGTGATGCAGCGATTGACACTTGCCTTTCAATGCAGGGGGTGC#((((((((((((..((((((((#.)))))))))))))))))))).	1372	1447	1	-28.6	1
bta-miR-188	NM_001205532	IGSF9	CATCCCTTGCATGGTGGAGGGT#GCCCTAACGTGAGACAGGGTGAAGGTGCACAGACCATGCAGGGGAA#..(((((((((((((..(((((#)))))...........................))))))))))))).	3736	3782	1	-28.6	1
bta-miR-188	XM_005227487	ELF4	CATCCCTTGCATGGTGGAGGGT#ACCTCTTGTTCTCCCCCTTCTCCACCCTGGGAGGGAA#..((((((.((.(((((((((.#.))))))))).)).)))))).	3958	3995	1	-28.6	1
bta-miR-188	XM_010821745	RTL9	CATCCCTTGCATGGTGGAGGGT#GCCCTGGTCCCATTTCACCTGGCAAGGGAG#..((((((((..(((((((((.#.)))..))))))..)))))))).	6601	6631	1	-28.6	1
bta-miR-188	XM_015461259	IGSF9	CATCCCTTGCATGGTGGAGGGT#GCCCTAACGTGAGACAGGGTGAAGGTGCACAGACCATGCAGGGGAA#..(((((((((((((..(((((#)))))...........................))))))))))))).	3821	3867	1	-28.6	1
bta-miR-188	XM_015474293	SLC32A1	CATCCCTTGCATGGTGGAGGGT#CCCTGTCACCGAGGGAAGGGGTGG#((((((((.(.((((((((((.#)))).))))))..).)))))))).	2166	2190	1	-28.6	1
bta-miR-199a-5p	NM_001046343	GATB	CCCAGTGTTCAGACTACCTGTT#GGCGCTGGGGATGGGCAGTGGTGGAGAGAGACGGTGGTCTGGACGCAGTATTTTGTTTGGGG#((((((((((((((((((.(((#.)))))))))))))))))...........)))).	1960	2022	1	-28.6	1
bta-miR-199a-5p	XM_024977333	GATB	CCCAGTGTTCAGACTACCTGTT#GGCGCTGGGGATGGGCAGTGGTGGAGAGAGACGGTGGTCTGGACGCAGTATTTTGTTTGGGG#((((((((((((((((((.(((#.)))))))))))))))))...........)))).	1981	2043	1	-28.6	1
bta-miR-339a	NM_001015627	RIC8A	TCCCTGTCCTCCAGGAGCTCAC#GTTCCTGTAAATGAAGTGGTTTCTTTTGTGTGTGCCTGAGGGCAGGGC#.(((((((((.((((.((.(((#.))).)).))))))))))))).	1900	1948	1	-28.6	1
bta-miR-339a	NM_001103307	B3GNT6	TCCCTGTCCTCCAGGAGCTCAC#GGGCTGTGTTTGGGGGATGGGGC#.(((((((((((((((((((..#)))))...)))))))))))))).	1298	1321	1	-28.6	1
bta-miR-339a	NM_001206638	LOC784741	TCCCTGTCCTCCAGGAGCTCAC#TGCAGTTAAACCAGCCGCTTTCTCCTGGATGAATTTTAGGACGGGGGG#(((((((((((((((((.....#.)))))))).........))))))))).	491	539	1	-28.6	1
bta-miR-339a	NM_001206778	IGSF5	TCCCTGTCCTCCAGGAGCTCAC#GTGAGCTCCGAGGGATTACTCCCAAGAAGTAAGGGAGGAGACAGGA#..((((((((((.(((((((((#)))))))))........................))))))..)))).	2846	2892	1	-28.6	1
bta-miR-339a	NM_001206779	IGSF5	TCCCTGTCCTCCAGGAGCTCAC#GTGAGCTCCGAGGGATTACTCCCAAGAAGTAAGGGAGGAGACAGGA#..((((((((((.(((((((((#)))))))))........................))))))..)))).	2407	2453	1	-28.6	1
bta-miR-339a	XM_002692464	ZHX3	TCCCTGTCCTCCAGGAGCTCAC#GAGACCCCAGAGGGAGGGCAGGGGC#((((((((((((.((..(((..#)))..)).....)))))))))))).	4636	4661	1	-28.6	1
bta-miR-339a	XM_003586310	NRG2	TCCCTGTCCTCCAGGAGCTCAC#GTGGGGTTGGGGGAATGTAGGATCCCAAGCTGGCGGGGGGCAGGGGT#((((((((((((...((((...#.))))...)))))))))))).	2908	2955	1	-28.6	1
bta-miR-339a	XM_005203495	NCSTN	TCCCTGTCCTCCAGGAGCTCAC#TGAATGCCAGGAACAAATGACAAGGAAGCCCTCAGGAGGATAGGGC#.((((((((((((((.(((..(#.)..))))))..))))))))))).	2595	2641	1	-28.6	1
bta-miR-339a	XM_005205358	ATXN7L1	TCCCTGTCCTCCAGGAGCTCAC#GAGCAGAGAGCTGGAGGGCGGGC#..((((((((((((..((((..#))))......)))))))))))).	3327	3350	1	-28.6	1
bta-miR-339a	XM_005216077	TPH1	TCCCTGTCCTCCAGGAGCTCAC#GTGAGTTTGAGCAAGCTTGGGGAGTTGGTGACAGACAGGGAA#(((((((((((((((.(((((.#.)))))...)))))))...........)))))))).	5954	5996	1	-28.6	1
bta-miR-339a	XM_005217352	LHX9	TCCCTGTCCTCCAGGAGCTCAC#GTGGGAGAGAAGGACGTGGACCTCTTGGCCGGGGGCAGGGC#.((((((((((((((((.((((#.))))..)))))))...))))))))).	3488	3529	1	-28.6	1
bta-miR-339a	XM_015471437	A4GALT	TCCCTGTCCTCCAGGAGCTCAC#GTGGTGGGGAGGACGGGGAA#((((((((((((....((.(((#)))))..)))))))))))).	1258	1278	1	-28.6	1
bta-miR-34a	NM_001034461	TMEM106C	TGGCAGTGTCTTAGCTGGTTGT#GCCCTTCCCTACCACCAGTGACCTTTCTCAGAACCAGCAGGATCACTGCCT#.(((((((((((.(((((((.(#.).))))))))))).))))))).	1056	1107	1	-28.6	1
bta-miR-34a	NM_001100347	MPP7	TGGCAGTGTCTTAGCTGGTTGT#GCGTCCCATTCTTGCATGCAGTAAGACACTGCCAA#((((((((((((.((((..(((#.)))..)))))))))))))))).	3200	3235	1	-28.6	1
bta-miR-34a	XM_002689012	UNC5A	TGGCAGTGTCTTAGCTGGTTGT#CGGCCAGGCTGGCACTGCCAC#((((((((((....(((((((.#)))))))...)))))))))).	2992	3013	1	-28.6	1
bta-miR-34a	XM_005206379	TMEM106C	TGGCAGTGTCTTAGCTGGTTGT#GCCCTTCCCTACCACCAGTGACCTTTCTCAGAACCAGCAGGATCACTGCCT#.(((((((((((.(((((((.(#.).))))))))))).))))))).	1014	1065	1	-28.6	1
bta-miR-34a	XM_005209161	UNC5A	TGGCAGTGTCTTAGCTGGTTGT#CGGCCAGGCTGGCACTGCCAC#((((((((((....(((((((.#)))))))...)))))))))).	3062	3083	1	-28.6	1
bta-miR-34a	XM_010817654	MAP4	TGGCAGTGTCTTAGCTGGTTGT#AGGGCCATGGAGGTCAAATTCCTCCAAGCCTGCAGCCTAGGACACTGCCGG#(((((((((((((((((...((#.))...)))).))))))))))))).	7924	7975	1	-28.6	1
bta-miR-34a	XM_010817655	MAP4	TGGCAGTGTCTTAGCTGGTTGT#AGGGCCATGGAGGTCAAATTCCTCCAAGCCTGCAGCCTAGGACACTGCCGG#(((((((((((((((((...((#.))...)))).))))))))))))).	7824	7875	1	-28.6	1
bta-miR-34a	XM_010817656	MAP4	TGGCAGTGTCTTAGCTGGTTGT#AGGGCCATGGAGGTCAAATTCCTCCAAGCCTGCAGCCTAGGACACTGCCGG#(((((((((((((((((...((#.))...)))).))))))))))))).	7810	7861	1	-28.6	1
bta-miR-34a	XM_010817658	MAP4	TGGCAGTGTCTTAGCTGGTTGT#AGGGCCATGGAGGTCAAATTCCTCCAAGCCTGCAGCCTAGGACACTGCCGG#(((((((((((((((((...((#.))...)))).))))))))))))).	7717	7768	1	-28.6	1
bta-miR-34a	XM_015459532	MAP4	TGGCAGTGTCTTAGCTGGTTGT#AGGGCCATGGAGGTCAAATTCCTCCAAGCCTGCAGCCTAGGACACTGCCGG#(((((((((((((((((...((#.))...)))).))))))))))))).	7709	7760	1	-28.6	1
bta-miR-34a	XM_024976738	CLSTN1	TGGCAGTGTCTTAGCTGGTTGT#ACACTACGCTGTGATCATAACCGCTAGTCTCGAGGACACTGCCAG#(((((((((((((((.((((((#.)))))))))).......))))))))))).	4242	4287	1	-28.6	1
bta-miR-34a	XM_024976740	CLSTN1	TGGCAGTGTCTTAGCTGGTTGT#ACACTACGCTGTGATCATAACCGCTAGTCTCGAGGACACTGCCAG#(((((((((((((((.((((((#.)))))))))).......))))))))))).	4211	4256	1	-28.6	1
bta-miR-34a	XM_024976741	CLSTN1	TGGCAGTGTCTTAGCTGGTTGT#ACACTACGCTGTGATCATAACCGCTAGTCTCGAGGACACTGCCAG#(((((((((((((((.((((((#.)))))))))).......))))))))))).	4184	4229	1	-28.6	1
bta-miR-34a	XM_024982373	MAP4	TGGCAGTGTCTTAGCTGGTTGT#AGGGCCATGGAGGTCAAATTCCTCCAAGCCTGCAGCCTAGGACACTGCCGG#(((((((((((((((((...((#.))...)))).))))))))))))).	7731	7782	1	-28.6	1
bta-miR-34a	XM_024999559	SOX11	TGGCAGTGTCTTAGCTGGTTGT#CCAGCAGGACGCTGCCC#.(((((((((((.(((((....#)))))))))))))))).	7955	7972	1	-28.6	1
bta-miR-4286	NM_001101156	PMP22	ACCCCACTCCTGGTACC#GTGCGGGGGGTGGGGG#.((((((((((.((((.#)))).)))))))))).	776	792	1	-28.6	1
bta-miR-4286	XM_024981597	FURIN	ACCCCACTCCTGGTACC#GGTCACTAGTTCTCCAAGTGCCAGGGGTGGGC#..((((((((((((((.#.)))))))))))))).	3917	3949	1	-28.6	1
bta-miR-1343-5p	NM_001038047	PRR13	TGGGGAGCGGCCCCCGGGCGGG#CTTGTACTGGGGGAAATTAACTCTTGCTACCCCT#.(((((((((((((((((((((#))))).)))))))..........))))).)))).	604	638	1	-28.5	1
bta-miR-1343-5p	NM_001075176	RPA1	TGGGGAGCGGCCCCCGGGCGGG#CTCAGCTCGGGTCCCTTCCCAA#(((((((.((..((((((((((#))).))))))).))))))))).	2366	2388	1	-28.5	1
bta-miR-1343-5p	NM_001192444	USP46	TGGGGAGCGGCCCCCGGGCGGG#CTTGCCCCTGGAAACATTGCTCCCCAT#((((((((((.((..(((((((#)))))))..)).....)))))))))).	1486	1513	1	-28.5	1
bta-miR-1343-5p	NM_173956	PYY2	TGGGGAGCGGCCCCCGGGCGGG#CCTTGGGCTGGAGGGCTGTGAATGGTCCTTCCTTGTTCCCTAA#(((((((((((((((((.((((#)))..).)))).))))))).................)))))).	478	521	1	-28.5	1
bta-miR-1343-5p	XM_003587896	TRUB1	TGGGGAGCGGCCCCCGGGCGGG#CACCTGGGGCATCTTGGCTGTTTCTCAA#((((((((((((((((((.(..#).))))))).......))))))))))).	2685	2713	1	-28.5	1
bta-miR-149-5p	NM_001103109	PIP5K1A	TCTGGCTCCGTGTCTTCACTCCC#GGCTGAAGGAATGGAGAGAGTGGGACACGGGGTCGT#..((((((((((((.((((((((#.))...)))))))))))))))))).	2724	2760	1	-28.5	1
bta-miR-149-5p	XM_002684809	SEMA5B	TCTGGCTCCGTGTCTTCACTCCC#GGAGATGGGACGGTGGAGCCAGT#.((((((((.((((((..((((.#))))..))))))..)))))))).	3714	3737	1	-28.5	1
bta-miR-149-5p	XM_002690458	JMY	TCTGGCTCCGTGTCTTCACTCCC#GGAGTCCTGAAGAATGCATGGAGCCGA#..((((((((((((((((((((.#)))))...))))...))))))))))).	4663	4690	1	-28.5	1
bta-miR-149-5p	XM_005219433	FBXO46	TCTGGCTCCGTGTCTTCACTCCC#GGGAGACGGGAATGCAGACGCTTAGCCAGAT#(((((((..((((((.((.((((#.)))).)).))))))..))))))).	3485	3516	1	-28.5	1
bta-miR-149-5p	XM_005224655	SRL	TCTGGCTCCGTGTCTTCACTCCC#GGGGGTGGGGGATCGTGGGGAACTGGGTGGGGAGTCAGGA#(((((((((.(((((((((((((#)))))))))))................)).))))))))).	4635	4675	1	-28.5	1
bta-miR-149-5p	XM_010802991	PIP5K1A	TCTGGCTCCGTGTCTTCACTCCC#GGCTGAAGGAATGGAGAGAGTGGGACACGGGGTCGT#..((((((((((((.((((((((#.))...)))))))))))))))))).	3513	3549	1	-28.5	1
bta-miR-149-5p	XM_010804068	FERD3L	TCTGGCTCCGTGTCTTCACTCCC#GGAGTATGGGGCAGGAGCCGGC#.((((((((.((((((.(((((.#)))))..)))))))))))))).	1542	1564	1	-28.5	1
bta-miR-149-5p	XM_024979068	SPRED3	TCTGGCTCCGTGTCTTCACTCCC#GGAGGGATGACCCTGGGAGCCAGGA#(((((((((..(((.((.((((.#)))).)).)))....))))))))).	3985	4010	1	-28.5	1
bta-miR-149-5p	XM_024983839	C23H6orf132	TCTGGCTCCGTGTCTTCACTCCC#GGGGGTTGAACTCCTGGGGCCAGGC#((((((((((.(..(((((((((#)))))).)))..).)))))))))).	5287	5312	1	-28.5	1
bta-miR-181b	XM_024985054	BCL7C	AACATTCATTGCTGTCGGTGGGTT#AACCCAGCTCCACGGCAGTGAATGA#..(((((((((((((.(.((((((#)))))).)...))))))))))))).	2781	2806	1	-28.5	1
bta-miR-188	NM_001076962	POLR3H	CATCCCTTGCATGGTGGAGGGT#ACCTTCAAGGGAAACGACCTTCCTTCCCACGGGCGTGTGGGGGGTGG#(((((((((((((.((((((((#.)))))))........).))))))))))))).	1397	1444	1	-28.5	1
bta-miR-188	NM_001205611	TACO1	CATCCCTTGCATGGTGGAGGGT#GCCCTCCTGAGTGAGTCCCCCACATCCTTCTCGATGTGGGGGGTGT#((((((((((((.(.(((((((#.))))))).).)))))))))))).	1091	1137	1	-28.5	1
bta-miR-188	NM_176654	ATP6V1B1	CATCCCTTGCATGGTGGAGGGT#ACCCAGGGACTTCCCTGGCAGTCCAGTGCTTAGGACTTCGGCTTCCAATGCAGGGGATGA#((((((((((((..((((((.(#.).)))))))))))))))))).	2472	2532	1	-28.5	1
bta-miR-188	XM_010809213	INAFM2	CATCCCTTGCATGGTGGAGGGT#GCCCTGAGCCATAAGGGGGGTGG#((((((((..(((((..(((((#)))))..)))))..)))))))).	1326	1349	1	-28.5	1
bta-miR-188	XM_024996920	HTR1B	CATCCCTTGCATGGTGGAGGGT#ACCCGTTTCAGCACTGACCCTTCAGCAGCACATTGCAAGGGGG#..(((((((((((.((((((((#.)))))))).))......))))))))).	1474	1517	1	-28.5	1
bta-miR-339a	NM_001034495	RPL35	TCCCTGTCCTCCAGGAGCTCAC#TGGGCTCTGGGGGTGCAGGC#..(((((((((((.(((((((.#))))))))))))).))))).	784	804	1	-28.5	1
bta-miR-339a	NM_001038041	ERP27	TCCCTGTCCTCCAGGAGCTCAC#GCTGTAAAGTGGAGGGCAGGGGA#((((((((((((((.(((....#))).)....))))))))))))).	1006	1029	1	-28.5	1
bta-miR-339a	NM_001045933	FOXP3	TCCCTGTCCTCCAGGAGCTCAC#GAGAAGGGAGGACAGGGGA#((((((((((((.....(((..#)))...)))))))))))).	1311	1330	1	-28.5	1
bta-miR-339a	NM_001075261	ZNF655	TCCCTGTCCTCCAGGAGCTCAC#TGGATCAAGTGTTCCTTAAAGGCTCTTTGATGGAGGGCAAATGGGAG#(((((((((((((((((((...#.))))))....)))))))))...)))).	1245	1292	1	-28.5	1
bta-miR-339a	NM_001076053	MIGA2	TCCCTGTCCTCCAGGAGCTCAC#GGCAGGGTTGGAGGGCAGGGGG#((((((((((((((..(((...#)))....)))))))))))))).	3043	3065	1	-28.5	1
bta-miR-339a	NM_001076424	CAPS	TCCCTGTCCTCCAGGAGCTCAC#GTGGGCAGGCCAGGCTGCTTCCTGGTCAGGTCGTCCAGCTTCCTGAGGCCCCTGGGGCACGCAGGGGG#(((((((.(((((((.(((((.#.)))).).)))))))...))))))).	1117	1185	1	-28.5	1
bta-miR-339a	NM_001078046	CDS2	TCCCTGTCCTCCAGGAGCTCAC#GTGGCTCCTGTAGGGCAGTTGGC#.(((((((((.(((((((.(((#)))))))))).)))))))..)).	2297	2320	1	-28.5	1
bta-miR-339a	NM_001102189	SGSH	TCCCTGTCCTCCAGGAGCTCAC#TGTCAATCCTGGTCTGGACAGGGAG#(((((((((.((((((......#.))))))...))))))))).	1828	1853	1	-28.5	1
bta-miR-339a	NM_001192432	RRN3	TCCCTGTCCTCCAGGAGCTCAC#GAGTTTCAGTGGGGTGCAGGGAA#(((((((.((((((((((((..#)))))))..))))).))))))).	2348	2371	1	-28.5	1
bta-miR-339a	NM_001205968	WDR37	TCCCTGTCCTCCAGGAGCTCAC#GTCGGGTGACAGGAGGGCGGGGC#.(((((((((((.(..((((((#)).))))..).))))))))))).	1920	1943	1	-28.5	1
bta-miR-339a	NM_001256563	NOD1	TCCCTGTCCTCCAGGAGCTCAC#GTTGGTACCATGTTTCCTGGGGGGCAGAGGT#.((((((((((((((((.....#.)))))))))))))).)).	3220	3251	1	-28.5	1
bta-miR-339a	XM_002690495	CD276	TCCCTGTCCTCCAGGAGCTCAC#GGGGAAGCCTGAGGGCAGGGAC#((((((((((.((((..(((..#)))....)))))))))))))).	3009	3031	1	-28.5	1
bta-miR-339a	XM_002695410	BRSK1	TCCCTGTCCTCCAGGAGCTCAC#GGGTTTCTGGGGGGACTGTGGGTGGGGGAG#((((((((((((((((((((..#))))))))))))).))........))))).	2859	2889	1	-28.5	1
bta-miR-339a	XM_002696073	C19H17orf53	TCCCTGTCCTCCAGGAGCTCAC#GGGCTCCAAGGTGCGGGGGCATGGGT#.(((((((((((((((((((..#)))))))....)).))))))).))).	2937	2963	1	-28.5	1
bta-miR-339a	XM_005202561	EPB41L5	TCCCTGTCCTCCAGGAGCTCAC#AGCTTCTCATTGAGGGCAGGGAC#(((((((((((.(((((((...#)))))))....))))))))))).	5699	5722	1	-28.5	1
bta-miR-339a	XM_005205509	NOD1	TCCCTGTCCTCCAGGAGCTCAC#GTTGGTACCATGTTTCCTGGGGGGCAGAGGT#.((((((((((((((((.....#.)))))))))))))).)).	4106	4137	1	-28.5	1
bta-miR-339a	XM_005206977	ERP27	TCCCTGTCCTCCAGGAGCTCAC#GCTGTAAAGTGGAGGGCAGGGGA#((((((((((((((.(((....#))).)....))))))))))))).	1243	1266	1	-28.5	1
bta-miR-339a	XM_005219004	PLD3	TCCCTGTCCTCCAGGAGCTCAC#GTGGGCGGCGGGGGGGTGGGGAA#((((((((((((.(..((((((#))))))..).)))))))))))).	3165	3188	1	-28.5	1
bta-miR-339a	XM_005223529	TREML2	TCCCTGTCCTCCAGGAGCTCAC#TGTACTCCTGGAAGGGATGCAGGGGA#(((((((((((((((((..((.#))..)))))))).))...))))))).	2018	2044	1	-28.5	1
bta-miR-339a	XM_005226143	TACC1	TCCCTGTCCTCCAGGAGCTCAC#GTGCCCTGCTATAGCTTTGGCCCTGGAGGAGCAGGC#..(((((((((((((.(((...#.)))))))))))).)))).	4400	4436	1	-28.5	1
bta-miR-339a	XM_005226144	TACC1	TCCCTGTCCTCCAGGAGCTCAC#GTGCCCTGCTATAGCTTTGGCCCTGGAGGAGCAGGC#..(((((((((((((.(((...#.)))))))))))).)))).	4313	4349	1	-28.5	1
bta-miR-339a	XM_005228107	FOXP3	TCCCTGTCCTCCAGGAGCTCAC#GAGAAGGGAGGACAGGGGA#((((((((((((.....(((..#)))...)))))))))))).	1522	1541	1	-28.5	1
bta-miR-339a	XM_010813714	NR3C2	TCCCTGTCCTCCAGGAGCTCAC#AGAAATTGAATTTTCTCCTTTCGGGGGGCGGGGGT#(((((((((((((((((.....#.)))))...)))))))))))).	4622	4657	1	-28.5	1
bta-miR-339a	XM_015471247	ERP27	TCCCTGTCCTCCAGGAGCTCAC#GCTGTAAAGTGGAGGGCAGGGGA#((((((((((((((.(((....#))).)....))))))))))))).	1084	1107	1	-28.5	1
bta-miR-339a	XM_024986378	TACC1	TCCCTGTCCTCCAGGAGCTCAC#GTGCCCTGCTATAGCTTTGGCCCTGGAGGAGCAGGC#..(((((((((((((.(((...#.)))))))))))).)))).	3882	3918	1	-28.5	1
bta-miR-339a	XM_024986917	ZMIZ1	TCCCTGTCCTCCAGGAGCTCAC#TGACTCAGGCCAGGGTCCAGCCTTGGGGAGACGGGGGT#(((((((((((((((.(((...#.)))))))))).)))))))).	4039	4077	1	-28.5	1
bta-miR-339a	XM_024986921	ZMIZ1	TCCCTGTCCTCCAGGAGCTCAC#TGACTCAGGCCAGGGTCCAGCCTTGGGGAGACGGGGGT#(((((((((((((((.(((...#.)))))))))).)))))))).	3781	3819	1	-28.5	1
bta-miR-339a	XM_025000914	CAMK1D	TCCCTGTCCTCCAGGAGCTCAC#GTGCAGCTGTGTGTAAGAGCTGCTGGAAAGACAGGC#..((((((.(((((.(((((..#.))))).)))))..)))))).	3174	3210	1	-28.5	1
bta-miR-4286	XM_003586048	HOXC10	ACCCCACTCCTGGTACC#GGTGCTGGGGTGTGGGGTG#(((((((((((((((((#)))))))))).))))))).	1452	1471	1	-28.5	1
bta-miR-4286	XM_005218990	SPTBN4	ACCCCACTCCTGGTACC#GGTGCTAGGGGGTGGGGA#.((((((((((((((((#))))))))))).))))).	8251	8269	1	-28.5	1
bta-miR-4286	XM_024992415	HOXC10	ACCCCACTCCTGGTACC#GGTGCTGGGGTGTGGGGTG#(((((((((((((((((#)))))))))).))))))).	1358	1377	1	-28.5	1
bta-miR-660	XM_010817292	MAP1A	TACCCATTGCATATCGGAGCTG#GGCTTATCTGCATGTGGTCACCTGCTGTGGCCTGGTGTGTAATGGGTT#.((((((((((((((((.(((.#.))))))))))))))))))).	10242	10290	1	-28.5	1
bta-miR-660	XM_024982250	MAP1A	TACCCATTGCATATCGGAGCTG#GGCTTATCTGCATGTGGTCACCTGCTGTGGCCTGGTGTGTAATGGGTT#.((((((((((((((((.(((.#.))))))))))))))))))).	9880	9928	1	-28.5	1
bta-miR-1343-5p	NM_001128506	CHMP4B	TGGGGAGCGGCCCCCGGGCGGG#CCCACCCTGGCCCACTCCTCAC#(((((((.((((...(((.(((#))).))).))))..))))))).	1355	1377	1	-28.4	1
bta-miR-1343-5p	NM_001192523	KCNMB4	TGGGGAGCGGCCCCCGGGCGGG#TCGGCTCGTGGGAAGTGAAGCCCAGCAGCTGCTCTCG#..(((((((((((((((((.((#)).))))).)))...............))))))))).	655	692	1	-28.4	1
bta-miR-1343-5p	XM_024975380	SOX6	TGGGGAGCGGCCCCCGGGCGGG#CTGTCACGGGCTGGCACCTCTTCAC#(((((((..((((((((((((.#))))).))))..)))..))))))).	4181	4206	1	-28.4	1
bta-miR-1343-5p	XM_024975381	SOX6	TGGGGAGCGGCCCCCGGGCGGG#CTGTCACGGGCTGGCACCTCTTCAC#(((((((..((((((((((((.#))))).))))..)))..))))))).	4342	4367	1	-28.4	1
bta-miR-1343-5p	XM_024975385	SOX6	TGGGGAGCGGCCCCCGGGCGGG#CTGTCACGGGCTGGCACCTCTTCAC#(((((((..((((((((((((.#))))).))))..)))..))))))).	3994	4019	1	-28.4	1
bta-miR-149-5p	NM_001046190	ABCD1	TCTGGCTCCGTGTCTTCACTCCC#GGTGGGTGGGGGCGGGCCGGCCCCAGGGGTGACGGACCCTGGGGCCAT#..((((((((.(((((((((((.#.))))))).))))..)))))))).	3291	3339	1	-28.4	1
bta-miR-149-5p	NM_001046204	ABR	TCTGGCTCCGTGTCTTCACTCCC#GGGAGTGCTGGGCATCCTGGGCTGGGA#((((((((.((((((.(((((((#)))))))..))))))...)))))))).	3837	3864	1	-28.4	1
bta-miR-149-5p	NM_001079640	TMOD1	TCTGGCTCCGTGTCTTCACTCCC#GGGTAACCAGAGATGGAGCCAGGG#(((((((((((.(((.....(((#))).....))).))))))))))).	2569	2593	1	-28.4	1
bta-miR-149-5p	NM_001099375	THEM6	TCTGGCTCCGTGTCTTCACTCCC#GGGGGTAGGGCTTGGAGCTGGC#.(((((((((.(((((.((((((#))))))))))).))))))))).	1160	1182	1	-28.4	1
bta-miR-149-5p	XM_005206799	ASCL4	TCTGGCTCCGTGTCTTCACTCCC#GGGAGGGAGGGATGGAGGCTGGT#.((((((((((.(((((.(((((#)))))))))).)))))).)))).	3337	3360	1	-28.4	1
bta-miR-149-5p	XM_005213032	LHX6	TCTGGCTCCGTGTCTTCACTCCC#GGGGGCATCTCCTGAAGGGACTGGGGAATGGAGCCCAGGG#(((((((((((.((((((.((((#.)))).)))))))))))))).))).	2163	2203	1	-28.4	1
bta-miR-149-5p	XM_005220104	ABR	TCTGGCTCCGTGTCTTCACTCCC#GGGAGTGCTGGGCATCCTGGGCTGGGA#((((((((.((((((.(((((((#)))))))..))))))...)))))))).	4743	4770	1	-28.4	1
bta-miR-149-5p	XM_005220105	ABR	TCTGGCTCCGTGTCTTCACTCCC#GGGAGTGCTGGGCATCCTGGGCTGGGA#((((((((.((((((.(((((((#)))))))..))))))...)))))))).	3728	3755	1	-28.4	1
bta-miR-149-5p	XM_005220106	ABR	TCTGGCTCCGTGTCTTCACTCCC#GGGAGTGCTGGGCATCCTGGGCTGGGA#((((((((.((((((.(((((((#)))))))..))))))...)))))))).	3939	3966	1	-28.4	1
bta-miR-149-5p	XM_005226302	RHOBTB1	TCTGGCTCCGTGTCTTCACTCCC#GGGCCTGTGAAGGCACAAAGCTGGAG#(((((((..((((((((((.(((#)))...))))))))))..))))))).	3618	3644	1	-28.4	1
bta-miR-149-5p	XM_005226307	RHOBTB1	TCTGGCTCCGTGTCTTCACTCCC#GGGCCTGTGAAGGCACAAAGCTGGAG#(((((((..((((((((((.(((#)))...))))))))))..))))))).	3339	3365	1	-28.4	1
bta-miR-149-5p	XM_010810373	NR6A1	TCTGGCTCCGTGTCTTCACTCCC#GGGGTGGGCAGGACAGGCTCCGGAAGAAAGAGCCAGAG#(((((((((.((((((((((((.#)))))))...))))).)............)))))))).	1798	1836	1	-28.4	1
bta-miR-149-5p	XM_010820507	RHOBTB1	TCTGGCTCCGTGTCTTCACTCCC#GGGCCTGTGAAGGCACAAAGCTGGAG#(((((((..((((((((((.(((#)))...))))))))))..))))))).	3305	3331	1	-28.4	1
bta-miR-149-5p	XM_024999570	NR6A1	TCTGGCTCCGTGTCTTCACTCCC#GGGGTGGGCAGGACAGGCTCCGGAAGAAAGAGCCAGAG#(((((((((.((((((((((((.#)))))))...))))).)............)))))))).	1625	1663	1	-28.4	1
bta-miR-188	NM_001035477	TRMT10A	CATCCCTTGCATGGTGGAGGGT#CCCTGGTGGTCCAGTGCTTAAGAATCCACCTTCCAATGCAGGGGAC#..((((((((((..((((((((#.)))))))))))))))))).	2068	2114	1	-28.4	1
bta-miR-188	NM_001101978	RALGDS	CATCCCTTGCATGGTGGAGGGT#GCCCTCCGCCGGGAGAGAGGAG#..((((((...(((((((((((#)))))))))))...))).))).	3135	3157	1	-28.4	1
bta-miR-188	NM_174584	PRKACA	CATCCCTTGCATGGTGGAGGGT#ACCCTCCACGGTAGGGGGAG#..((((((..((.(((((((((#))))))))).)).)))))).	1184	1204	1	-28.4	1
bta-miR-188	XM_005203556	C3H1orf226	CATCCCTTGCATGGTGGAGGGT#CCTCAGCCATTCTTCTGCAGCAGGGGGTGA#(((((((((((((((.((((..#)))).))))).........)))))))))).	5799	5829	1	-28.4	1
bta-miR-188	XM_005223892	BMP6	CATCCCTTGCATGGTGGAGGGT#CCCTTCCCATGGGGGATGG#(((((((..(((((.((((((.#)))))))))))))))))).	2265	2284	1	-28.4	1
bta-miR-188	XM_024980252	MPRIP	CATCCCTTGCATGGTGGAGGGT#ACCCTCCACAGCCCGAGGGGAGG#(.(((((((....(((((((((#)))))))))....))))))).).	10019	10042	1	-28.4	1
bta-miR-188	XM_024980254	MPRIP	CATCCCTTGCATGGTGGAGGGT#ACCCTCCACAGCCCGAGGGGAGG#(.(((((((....(((((((((#)))))))))....))))))).).	9896	9919	1	-28.4	1
bta-miR-188	XM_024980258	MPRIP	CATCCCTTGCATGGTGGAGGGT#ACCCTCCACAGCCCGAGGGGAGG#(.(((((((....(((((((((#)))))))))....))))))).).	9629	9652	1	-28.4	1
bta-miR-188	XM_024980260	MPRIP	CATCCCTTGCATGGTGGAGGGT#ACCCTCCACAGCCCGAGGGGAGG#(.(((((((....(((((((((#)))))))))....))))))).).	6332	6355	1	-28.4	1
bta-miR-188	XM_024985102	SLX4	CATCCCTTGCATGGTGGAGGGT#CCCTCCATTGGTGCCCACTGTTTGTCTCCATGTGTGTCAGGAGGGGTGA#((((((((((((.((((((((.#))))))))..))))..........................)))))))).	5927	5976	1	-28.4	1
bta-miR-188	XM_024998548	RALGDS	CATCCCTTGCATGGTGGAGGGT#GCCCTCCGCCGGGAGAGAGGAG#..((((((...(((((((((((#)))))))))))...))).))).	3148	3170	1	-28.4	1
bta-miR-188	XM_024998553	RALGDS	CATCCCTTGCATGGTGGAGGGT#GCCCTCCGCCGGGAGAGAGGAG#..((((((...(((((((((((#)))))))))))...))).))).	3262	3284	1	-28.4	1
bta-miR-188	XM_024998558	RALGDS	CATCCCTTGCATGGTGGAGGGT#GCCCTCCGCCGGGAGAGAGGAG#..((((((...(((((((((((#)))))))))))...))).))).	3054	3076	1	-28.4	1
bta-miR-339a	NM_001014874	MTG2	TCCCTGTCCTCCAGGAGCTCAC#TGAGGGGTGAGGGAGGGCAGGGGA#((((((((((((.....(((((#.))))))))))))))))).	1988	2012	1	-28.4	1
bta-miR-339a	NM_001034322	FKBP4	TCCCTGTCCTCCAGGAGCTCAC#GAGCAGGCTGGGGGGTGGGGGG#((((((((((((((..((((..#))))...)))))))))))))).	1580	1602	1	-28.4	1
bta-miR-339a	NM_001075949	HES6	TCCCTGTCCTCCAGGAGCTCAC#TGGGGTCCAGATGTGGCGGGCAGGGT#.((((((((.((((((.((((.#)))).))).....))).)))))))).	1173	1199	1	-28.4	1
bta-miR-339a	NM_001076923	WIPF1	TCCCTGTCCTCCAGGAGCTCAC#TGTTCCTTAGGGCAGGAGGCTCATAGGCTCCATAGTTGTGGGGGAAAGTCAGGGAA#(((((((((((((((((((...#.)))))).......)))))))....)))))).	2886	2942	1	-28.4	1
bta-miR-339a	NM_001083387	TOB2	TCCCTGTCCTCCAGGAGCTCAC#GAGCTTGGGGGAGCAGGGT#.((((((((((((..(((((..#)))))))))))).))))).	4141	4160	1	-28.4	1
bta-miR-339a	NM_001192352	MUSK	TCCCTGTCCTCCAGGAGCTCAC#GAGTTACTTGGAGGACCTGCCATGGGGC#.(((((((((((((((((((..#))))).)))))))))).......)))).	5037	5065	1	-28.4	1
bta-miR-339a	NM_001193119	PHOSPHO1	TCCCTGTCCTCCAGGAGCTCAC#GGGGGCTGGGGACAGGGAA#(((((((((.((((...(((..#)))..))))))))))))).	1301	1320	1	-28.4	1
bta-miR-339a	NM_001205473	ASH2L	TCCCTGTCCTCCAGGAGCTCAC#TGAGACATGCTACTTCCTGTGTTTTCGGAGGACGGGGT#.(((((((((((.(((((.((.#.)).))))).))))))))))).	2182	2220	1	-28.4	1
bta-miR-339a	XM_002688519	MAU2	TCCCTGTCCTCCAGGAGCTCAC#TGAGGATGCAGAGCCCCGGACCCTGCATGGAGGACCTGAGGGAA#(((((((((((((((.((((..#.)))).))..........))))))))...))))).	4696	4740	1	-28.4	1
bta-miR-339a	XM_005202348	WIPF1	TCCCTGTCCTCCAGGAGCTCAC#TGTTCCTTAGGGCAGGAGGCTCATAGGCTCCATAGTTGTGGGGGAAAGTCAGGGAA#(((((((((((((((((((...#.)))))).......)))))))....)))))).	2881	2937	1	-28.4	1
bta-miR-339a	XM_024978458	ARHGAP35	TCCCTGTCCTCCAGGAGCTCAC#TGAGTTTCTTGAGGGTGGGGAG#(((((((((((.(((((((((.#))))))))).))))))))))).	9023	9045	1	-28.4	1
bta-miR-339a	XM_024978892	PLCG2	TCCCTGTCCTCCAGGAGCTCAC#GTGGGCTCCCTGGGTGACCCCGTTTCCTGAAGCAGTGAGCTAAGCTTTAGGGAA#((((((((.(((((((((((((#))))))))).)))).)))..............................))))).	4645	4699	1	-28.4	1
bta-miR-339a	XM_024989892	KIRREL1	TCCCTGTCCTCCAGGAGCTCAC#TGGGCTTCTGGAGAGGATGGAAGGAT#(((((((((((((((((((((.#))))))))))))..))))))..))).	6938	6964	1	-28.4	1
bta-miR-339a	XM_024993427	ITGB5	TCCCTGTCCTCCAGGAGCTCAC#GAGTTATAGGAGGATAGGGC#.(((((((((((...(((((..#)))))...))))))))))).	2345	2365	1	-28.4	1
bta-miR-339a	XM_025001190	NOL4L	TCCCTGTCCTCCAGGAGCTCAC#GGGTCCCCTGGAGGCATGACCTCTGGGGAGGGGCAGGGGG#(((((((((((((((.((((..#))))..))))))))..................))))))).	5953	5993	1	-28.4	1
bta-miR-345-5p	NM_001102176	CCN5	GCTGACTCCTAGTCCAGTGCT#GGTGCTGGGCTGGATGGGCTATTTTTCTAGGGGTGCAGCG#(((((((((((((((((((((#))))))))))).................)))))).)))).	1068	1108	1	-28.4	1
bta-miR-345-5p	NM_001282082	HTRA1	GCTGACTCCTAGTCCAGTGCT#AGCCAGGATGGTACTGGGCGTGTTTATGCTTTCTTCCGAGTCAGCA#(((((((((..((((((((((#.))))))))))..)...............)))))))).	1878	1924	1	-28.4	1
bta-miR-345-5p	XM_005206653	SRGAP1	GCTGACTCCTAGTCCAGTGCT#AGCACCTGAACTAAAAGCCAACCTCCAGCTGGGCTGGGGTGTCAGG#.(((((((((((((((((...#.)))))))))))).))))).	7800	7846	1	-28.4	1
bta-miR-345-5p	XM_024997566	SHC4	GCTGACTCCTAGTCCAGTGCT#GGAGCTGGACTAGGTAAAGTCAGA#.(((((((((((((((((.((#)).)))))))))))...)))))).	3303	3327	1	-28.4	1
bta-miR-4286	NM_001192545	CRHR2	ACCCCACTCCTGGTACC#GGACAAAATGGGGAGGAGAAGCCGGGGGTGGGGG#.(((((((((((((...#.))))))))))))).	1939	1973	1	-28.4	1
bta-miR-4286	XM_003587910	HMX3	ACCCCACTCCTGGTACC#GGAAGAAGGGGGTGAACTTGGAGTTTAGCCGGGGGTGGGGG#.(((((((((((((...#.))))))))))))).	2947	2988	1	-28.4	1
bta-miR-4286	XM_005205492	CRHR2	ACCCCACTCCTGGTACC#GGACAAAATGGGGAGGAGAAGCCGGGGGTGGGGG#.(((((((((((((...#.))))))))))))).	2100	2134	1	-28.4	1
bta-miR-532	NM_001081516	TLCD3A	CATGCCTTGAGTGTAGGACCGT#GCACCTGCCTGGTCCTAATATTGGTGGCTCTCCACCTTTCCAACCACTCAGGGCAG#..(((((((((((((((((((.#.))))))))...........................))))))))))).	1264	1320	1	-28.4	1
bta-miR-532	XM_005218738	GPT2	CATGCCTTGAGTGTAGGACCGT#GCCAAGGCCAGAAGGTCCTGCCGGGGAGGCGTGG#((((((((..(.((((((((..#.)))))))))...)))))))).	2344	2378	1	-28.4	1
bta-miR-532	XM_024984782	KNOP1	CATGCCTTGAGTGTAGGACCGT#ACAGAAGAGGCCTACACGGTAAGGTTCTGCATTGAGTTAGCTCTTCAGGGCATGT#((((((((((((((((((((..#.))))))))))............)))))))))).	3258	3313	1	-28.4	1
bta-miR-532	XM_024984783	KNOP1	CATGCCTTGAGTGTAGGACCGT#ACAGAAGAGGCCTACACGGTAAGGTTCTGCATTGAGTTAGCTCTTCAGGGCATGT#((((((((((((((((((((..#.))))))))))............)))))))))).	3219	3274	1	-28.4	1
bta-miR-1343-5p	NM_001193051	PCYT1B	TGGGGAGCGGCCCCCGGGCGGG#CTCCCCTCAGGACCAGCTCCCCAC#((((((((((((...(((.(((#))))))...)).)).)))))))).	1250	1274	1	-28.3	1
bta-miR-1343-5p	XM_005204362	LOC511531	TGGGGAGCGGCCCCCGGGCGGG#TCCACCACGGGTGTACACGTGTTCCCCAT#(((((((((((.((((((.(((#))).)).)))).)).....))))))))).	1972	2001	1	-28.3	1
bta-miR-149-5p	NM_001038152	ZNF821	TCTGGCTCCGTGTCTTCACTCCC#GGGAGCAGGATGATGGAGTCAGGA#((((((((((((((((..(((((#))))).))))).))))))))))).	1756	1780	1	-28.3	1
bta-miR-149-5p	NM_001076847	APBB2	TCTGGCTCCGTGTCTTCACTCCC#GGAGTGAATGACACCTGAGTTAGT#.(((((((.(((((((((((((.#)))))))).)))))..))))))).	2940	2964	1	-28.3	1
bta-miR-149-5p	NM_001192361	NDST1	TCTGGCTCCGTGTCTTCACTCCC#GGGAGTGGGGCCCGGCTGGCCAA#..((((((((.(((.((((((((#))))))))))).)))..))))).	3254	3277	1	-28.3	1
bta-miR-149-5p	NM_174437	PROCR	TCTGGCTCCGTGTCTTCACTCCC#GGGAAGGAAGGGGAGGAGCCTAGGT#(((((((((.(.(((((..((((#))))..))))).).)))))).))).	1008	1033	1	-28.3	1
bta-miR-149-5p	XM_005206092	PDE1B	TCTGGCTCCGTGTCTTCACTCCC#GGCGAATGGGGGAGGAGGAGCCAGAG#(((((((((...(((((.((((.#.)))))))))))))))))).	2979	3005	1	-28.3	1
bta-miR-149-5p	XM_005206100	PDE1B	TCTGGCTCCGTGTCTTCACTCCC#GGCGAATGGGGGAGGAGGAGCCAGAG#(((((((((...(((((.((((.#.)))))))))))))))))).	2493	2519	1	-28.3	1
bta-miR-149-5p	XM_005207864	APBB2	TCTGGCTCCGTGTCTTCACTCCC#GGAGTGAATGACACCTGAGTTAGT#.(((((((.(((((((((((((.#)))))))).)))))..))))))).	3252	3276	1	-28.3	1
bta-miR-149-5p	XM_005207867	APBB2	TCTGGCTCCGTGTCTTCACTCCC#GGAGTGAATGACACCTGAGTTAGT#.(((((((.(((((((((((((.#)))))))).)))))..))))))).	3198	3222	1	-28.3	1
bta-miR-149-5p	XM_010810232	LDAH	TCTGGCTCCGTGTCTTCACTCCC#GGCTAAGTAGGAGAATGTCCTTATTTTCAGTGAAGACACACTGAAATGCCTGGGAGCCAC#..((((((((((((((((((...#.))))))))))).............))))))).	4379	4439	1	-28.3	1
bta-miR-149-5p	XM_015472469	PDCD1LG2	TCTGGCTCCGTGTCTTCACTCCC#GACTATACAGCCTACTTAGCAACTGTGAGGCGCAGAGGAGCCAGAG#(((((((((.(((((((((....#.)))))).)))..))))))))).	1687	1733	1	-28.3	1
bta-miR-149-5p	XM_015475227	MARCHF7	TCTGGCTCCGTGTCTTCACTCCC#GGGGTGGGGGCATTGTGGCTAGGT#((((((((.(((((((((((((.#))))))))))))).).))))))).	4022	4046	1	-28.3	1
bta-miR-149-5p	XM_024978352	ZNF821	TCTGGCTCCGTGTCTTCACTCCC#GGGAGCAGGATGATGGAGTCAGGA#((((((((((((((((..(((((#))))).))))).))))))))))).	1523	1547	1	-28.3	1
bta-miR-149-5p	XM_024993184	APBB2	TCTGGCTCCGTGTCTTCACTCCC#GGAGTGAATGACACCTGAGTTAGT#.(((((((.(((((((((((((.#)))))))).)))))..))))))).	1241	1265	1	-28.3	1
bta-miR-188	NM_001205661	ASB6	CATCCCTTGCATGGTGGAGGGT#ACCCTCCTGATGGGAGGGAG#..((((((.(((.(.(((((((#)))))))).))).)))))).	1511	1531	1	-28.3	1
bta-miR-188	XM_002698191	LOC518768	CATCCCTTGCATGGTGGAGGGT#CCCTCCAGTCCCATGAGGGGAC#..((((((.((((((((((((.#)))))))...))))))))))).	4197	4219	1	-28.3	1
bta-miR-188	XM_005217985	KDM2B	CATCCCTTGCATGGTGGAGGGT#GCCGAGGGAGAAGCCAGTCCGCCACCGTTTGGGGGATGA#(((((((((.(((((((.(((.#.))).))))))).))))))))).	4076	4115	1	-28.3	1
bta-miR-188	XM_015472704	ZNF618	CATCCCTTGCATGGTGGAGGGT#CCCTCGGTGCCCACCATCGCGGGGGGC#..(((((((((((((((((((.#))))......))))))).)))))))).	4639	4666	1	-28.3	1
bta-miR-188	XM_015472705	ZNF618	CATCCCTTGCATGGTGGAGGGT#CCCTCGGTGCCCACCATCGCGGGGGGC#..(((((((((((((((((((.#))))......))))))).)))))))).	4636	4663	1	-28.3	1
bta-miR-188	XM_015472709	ZNF618	CATCCCTTGCATGGTGGAGGGT#CCCTCGGTGCCCACCATCGCGGGGGGC#..(((((((((((((((((((.#))))......))))))).)))))))).	4576	4603	1	-28.3	1
bta-miR-188	XM_015472712	ZNF618	CATCCCTTGCATGGTGGAGGGT#CCCTCGGTGCCCACCATCGCGGGGGGC#..(((((((((((((((((((.#))))......))))))).)))))))).	4399	4426	1	-28.3	1
bta-miR-188	XM_024978051	CERS6	CATCCCTTGCATGGTGGAGGGT#ACCCTCCCCAGGGAAGGGGG#..((((((.(.(((.(((((((#)))))))))).).)))))).	7435	7455	1	-28.3	1
bta-miR-188	XM_024998142	MLH3	CATCCCTTGCATGGTGGAGGGT#GCCCTCAGCTCTGCAGCCTCCATCTGCCTGCGAGGGAG#..(((((((((.((((((((.(#.).))))))))....))))))))).	5150	5188	1	-28.3	1
bta-miR-188	XM_024998143	MLH3	CATCCCTTGCATGGTGGAGGGT#GCCCTCAGCTCTGCAGCCTCCATCTGCCTGCGAGGGAG#..(((((((((.((((((((.(#.).))))))))....))))))))).	5160	5198	1	-28.3	1
bta-miR-339a	NM_001035087	HMOX2	TCCCTGTCCTCCAGGAGCTCAC#GAGCTGTGGGAGGGTGGGGGC#((((((((((((.(.(((((..#))))).).)))))))))))).	1530	1551	1	-28.3	1
bta-miR-339a	NM_001035100	MRPL45	TCCCTGTCCTCCAGGAGCTCAC#GAGCAAACTGGCAGGACTTTCTAATTACAGGGCAGGGAT#((((((((((((((..((((..#))))...)))).................)))))))))).	1262	1301	1	-28.3	1
bta-miR-339a	NM_001079621	BNIPL	TCCCTGTCCTCCAGGAGCTCAC#GTGAGGGGCGGGTGGACGGGGAA#(((((((((.((.(...(((((#)))))...).)).))))))))).	1545	1568	1	-28.3	1
bta-miR-339a	NM_001113303	DYNLL2	TCCCTGTCCTCCAGGAGCTCAC#GAGCTCATGCTTGGAGGATGTTGAGGGT#.(((((((((((((((((((..#))))))....)))))))))....)))).	1227	1255	1	-28.3	1
bta-miR-339a	NM_001192114	GATA2	TCCCTGTCCTCCAGGAGCTCAC#GGGCTGCGGAGAAGGCAGGGGA#((((((((((((.(.(((((..#))))).)))))..)))))))).	1936	1958	1	-28.3	1
bta-miR-339a	NM_001205618	RNF157	TCCCTGTCCTCCAGGAGCTCAC#GAGCTCCTTTCTCCAGGACAGGA#..((((((((..((((((((..#))))))))......)))))))).	2596	2619	1	-28.3	1
bta-miR-339a	XM_002690523	IGDCC4	TCCCTGTCCTCCAGGAGCTCAC#GAGCCTCCTGGGGTGCTTTGGCTCGGGGAG#((((((((((((((((((((..#)))).))))))))......)))..))))).	3904	3934	1	-28.3	1
bta-miR-339a	XM_005215862	BACE1	TCCCTGTCCTCCAGGAGCTCAC#GTGGGTTGCAGGGACTGCACCTGTAGGAACCAGGACAGGGAA#((((((((((((.(.(((((((#))))))).)..)))..................))))))))).	2813	2855	1	-28.3	1
bta-miR-339a	XM_005218725	IRF8	TCCCTGTCCTCCAGGAGCTCAC#GGGCGTCCTGAGGACCCGACGGGGAA#((((((((((.(((((((((..#)))).)))))))))).....))))).	1503	1529	1	-28.3	1
bta-miR-339a	XM_005221438	PIK3R1	TCCCTGTCCTCCAGGAGCTCAC#GTCAGCTGTAATTTTGCCTTTACAAGGCACCTGGGGCGGGGGGCGGGGGG#(((((((((((((((.(((...#.))).))))).....)))))))))).	5657	5707	1	-28.3	1
bta-miR-339a	XM_005226025	SLC7A2	TCCCTGTCCTCCAGGAGCTCAC#GAGTCTTGGATGACAGGGT#.(((((((.(((((((.(((..#)))))))))).))))))).	6501	6520	1	-28.3	1
bta-miR-339a	XM_010820288	SLC7A2	TCCCTGTCCTCCAGGAGCTCAC#GAGTCTTGGATGACAGGGT#.(((((((.(((((((.(((..#)))))))))).))))))).	6498	6517	1	-28.3	1
bta-miR-339a	XM_015458214	GIPR	TCCCTGTCCTCCAGGAGCTCAC#GGGCGCTGGGGAAATGGCGGGGGTTTGGGACTGGGGGCGGGGAA#(((((((((.((((((((((..#.))))))....))))))))))))).	2597	2641	1	-28.3	1
bta-miR-339a	XM_024977701	BCL7A	TCCCTGTCCTCCAGGAGCTCAC#GTGAAGCAAAACACTCGAATCTTGAAGTGACTGTCCTGGGGAAGGCGGGGT#.(((((((((((((((..((((#.))))...))))))))..))))))).	994	1045	1	-28.3	1
bta-miR-339a	XM_024979847	RNF157	TCCCTGTCCTCCAGGAGCTCAC#GAGCTCCTTTCTCCAGGACAGGA#..((((((((..((((((((..#))))))))......)))))))).	2650	2673	1	-28.3	1
bta-miR-339a	XM_024980949	LOC616254	TCCCTGTCCTCCAGGAGCTCAC#GAGATGGCCTGGTTGGGGATAGGGGG#(((((((((((((((..(((..#)))....)))))...)))))))))).	2318	2344	1	-28.3	1
bta-miR-339a	XM_024980950	LOC616254	TCCCTGTCCTCCAGGAGCTCAC#GAGATGGCCTGGTTGGGGATAGGGGG#(((((((((((((((..(((..#)))....)))))...)))))))))).	2321	2347	1	-28.3	1
bta-miR-339a	XM_024980952	LOC616254	TCCCTGTCCTCCAGGAGCTCAC#GAGATGGCCTGGTTGGGGATAGGGGG#(((((((((((((((..(((..#)))....)))))...)))))))))).	1700	1726	1	-28.3	1
bta-miR-339a	XM_024981518	PDZD2	TCCCTGTCCTCCAGGAGCTCAC#TGGGCTCCTGAAACAACAGAGCAGCACTGGTGCAGGGAA#(((((((((..((((((((((.#))))))))))..................)).))))))).	8953	8992	1	-28.3	1
bta-miR-339a	XM_024981519	PDZD2	TCCCTGTCCTCCAGGAGCTCAC#TGGGCTCCTGAAACAACAGAGCAGCACTGGTGCAGGGAA#(((((((((..((((((((((.#))))))))))..................)).))))))).	9039	9078	1	-28.3	1
bta-miR-339a	XM_024981521	PDZD2	TCCCTGTCCTCCAGGAGCTCAC#TGGGCTCCTGAAACAACAGAGCAGCACTGGTGCAGGGAA#(((((((((..((((((((((.#))))))))))..................)).))))))).	8766	8805	1	-28.3	1
bta-miR-339a	XM_024981522	PDZD2	TCCCTGTCCTCCAGGAGCTCAC#TGGGCTCCTGAAACAACAGAGCAGCACTGGTGCAGGGAA#(((((((((..((((((((((.#))))))))))..................)).))))))).	8193	8232	1	-28.3	1
bta-miR-339a	XM_024981523	PDZD2	TCCCTGTCCTCCAGGAGCTCAC#TGGGCTCCTGAAACAACAGAGCAGCACTGGTGCAGGGAA#(((((((((..((((((((((.#))))))))))..................)).))))))).	8755	8794	1	-28.3	1
bta-miR-339a	XM_024985961	GPR26	TCCCTGTCCTCCAGGAGCTCAC#TGAGCTCTGGTGGACAGCTGGGC#(((((((((.(((.(((((((.#)))))))))).))))))..))).	3702	3725	1	-28.3	1
bta-miR-339a	XM_024986881	TYSND1	TCCCTGTCCTCCAGGAGCTCAC#GAGCTCAGGCTATGCTGGGGAGACGGGT#..((((((((((((((((((..#))))))........)))))).)))))).	3797	3825	1	-28.3	1
bta-miR-339a	XM_024998612	EPB41	TCCCTGTCCTCCAGGAGCTCAC#GAGCTGACACCTGTGGAATGGAGATGGGCAAAGGAAGAGGGCAGGGC#.(((((((((((((((((((..#)))))....)))).......................)))))))))).	5062	5109	1	-28.3	1
bta-miR-339a	XM_024998633	EPB41	TCCCTGTCCTCCAGGAGCTCAC#GAGCTGACACCTGTGGAATGGAGATGGGCAAAGGAAGAGGGCAGGGC#.(((((((((((((((((((..#)))))....)))).......................)))))))))).	5011	5058	1	-28.3	1
bta-miR-339a	XM_024998640	EPB41	TCCCTGTCCTCCAGGAGCTCAC#GAGCTGACACCTGTGGAATGGAGATGGGCAAAGGAAGAGGGCAGGGC#.(((((((((((((((((((..#)))))....)))).......................)))))))))).	4999	5046	1	-28.3	1
bta-miR-345-5p	XM_005224482	ADCY9	GCTGACTCCTAGTCCAGTGCT#GCTGGCTCTGCTGGGGGTTAGCA#((((((((((((((((((...#)))))....))))))))))))).	7842	7865	1	-28.3	1
bta-miR-345-5p	XM_024996613	SERAC1	GCTGACTCCTAGTCCAGTGCT#AGCTCAGTGTCTTAGCCACTGGACTACTGTGGGAGTCCCTAGCT#(((((((((((((((((((((#.))).)))))))).....)))))))...))).	3335	3379	1	-28.3	1
bta-miR-34a	NM_001205383	C16H1orf115	TGGCAGTGTCTTAGCTGGTTGT#ATAGCCAGCTGAGGTCATGGGCTTCCTGACCCAGCTGCCAG#((((((((((((((((((((((#)))))))))))))).).................))))))).	1268	1309	1	-28.3	1
bta-miR-4286	XM_005222458	CSRNP1	ACCCCACTCCTGGTACC#GGTGGCTGGCGAGCAATGCTGGTGTCGGGGGTGGGGC#.((((((((((((((((#.)))))))))))))))).	2472	2509	1	-28.3	1
bta-miR-532	NM_001076110	C7H5orf24	CATGCCTTGAGTGTAGGACCGT#ACTGTCATATGCTGACGGATGCACTCAAGGCATA#.((((((((((((((...((((#.)))).)))))))))))))).	936	970	1	-28.3	1
bta-miR-1343-5p	NM_205775	TKDP4	TGGGGAGCGGCCCCCGGGCGGG#CCTGCAGGGCTGGGCTTTGGCTGTTTCTGAA#(.((((((((((((((((((((#)))))....)))))....)))))))))).).	579	610	1	-28.2	1
bta-miR-1343-5p	XM_005208390	RUFY1	TGGGGAGCGGCCCCCGGGCGGG#GCCTCAGCAGGGCCTGCTTTCCAG#(((((((((((((..((((...#)))).....))))).)))))))).	1933	1957	1	-28.2	1
bta-miR-1343-5p	XM_005228356	POLA1	TGGGGAGCGGCCCCCGGGCGGG#TGGCCCTGGCTGCTTCTCC#.(((((((((((...((((.(.#).)))).))))))))))).	4668	4687	1	-28.2	1
bta-miR-1343-5p	XM_010801015	LOC529036	TGGGGAGCGGCCCCCGGGCGGG#GCTGATTGAGAATGATTCTTGGTGTCATGATACTGGGGGCTTGAGGTGGCTCTCTC#.((((((((((((((((.....#.))))))))).......))))))).	1049	1105	1	-28.2	1
bta-miR-1343-5p	XM_015474124	TKDP4	TGGGGAGCGGCCCCCGGGCGGG#CCTGCAGGGCTGGGCTTTGGCTGTTTCTGAA#(.((((((((((((((((((((#)))))....)))))....)))))))))).).	495	526	1	-28.2	1
bta-miR-149-5p	NM_001014909	ANGPTL7	TCTGGCTCCGTGTCTTCACTCCC#GGAGGAGGACTGGAGAAACCAGAG#((((((((((.((((((.((((.#)))))))))))))))...))))).	1477	1501	1	-28.2	1
bta-miR-149-5p	NM_001034340	CCN1	TCTGGCTCCGTGTCTTCACTCCC#GGGAGAGAGTGTCAGAATCACAGAGGCATGGGTGGGGGCGGCGGGGTCAA#..(((((((((((((((((((((#.))...))))))))))).)))))))).	1403	1453	1	-28.2	1
bta-miR-149-5p	NM_001034664	PDZD3	TCTGGCTCCGTGTCTTCACTCCC#GGGAGGGGACAGGGGCTGGAG#(((((((((.((((.((.(((((#)))))))))))))))))))).	2103	2124	1	-28.2	1
bta-miR-149-5p	NM_001046026	CTDNEP1	TCTGGCTCCGTGTCTTCACTCCC#GGGAGCCTTGCACTCCCTACGGAGTCTGGATGGACACAAGGGCCAGAT#((((((((.(((((((((((((.#.)))))...)).))))))..)))))))).	1216	1264	1	-28.2	1
bta-miR-149-5p	NM_001143846	PDE2A	TCTGGCTCCGTGTCTTCACTCCC#GGGGTGGGGGGAGGGGGGCCAC#..(((((((.(.((((((((((.#)))))))))).)..))))))).	4081	4103	1	-28.2	1
bta-miR-149-5p	NM_001206811	LPCAT1	TCTGGCTCCGTGTCTTCACTCCC#GGGGGTGGGGGAGGGAATGGGCAGCTCCAAAACAGCCAGAG#(((((((((.(.(((((((((((#)))))))))))).)))..................)))))).	3422	3463	1	-28.2	1
bta-miR-149-5p	NM_001256273	PDE2A	TCTGGCTCCGTGTCTTCACTCCC#GGGGTGGGGGGAGGGGGGCCAC#..(((((((.(.((((((((((.#)))))))))).)..))))))).	3987	4009	1	-28.2	1
bta-miR-149-5p	XM_002687355	ANO6	TCTGGCTCCGTGTCTTCACTCCC#GGGAGGGAGACGGAGAAACGGGGGGATACCCAGAT#(((((((((((((((((.(((((#)))))))))))......))))))......))))).	4190	4225	1	-28.2	1
bta-miR-149-5p	XM_002696212	CD300E	TCTGGCTCCGTGTCTTCACTCCC#GGGTGGTAAGGTGGGGTTGGGGAGCCGGGA#(((((((((.(..((((((((((#)))......)))))))..).))))))))).	2286	2316	1	-28.2	1
bta-miR-149-5p	XM_005208793	RGL3	TCTGGCTCCGTGTCTTCACTCCC#GGGGTGGGGTGTCAGGGGTCAGAT#(((((((((....(((((((((.#))))))))).....))))))))).	2349	2373	1	-28.2	1
bta-miR-149-5p	XM_005208794	RGL3	TCTGGCTCCGTGTCTTCACTCCC#GGGGTGGGGTGTCAGGGGTCAGAT#(((((((((....(((((((((.#))))))))).....))))))))).	2287	2311	1	-28.2	1
bta-miR-149-5p	XM_010804005	PPP1R9A	TCTGGCTCCGTGTCTTCACTCCC#GGGGGTACAGGCAATGCTTTAGGGGACAGGGAATTGTGGAGAGGCCAGAT#(((((((((.(((((((((((((#))))))...............))))))).)))...........)))))).	7071	7121	1	-28.2	1
bta-miR-149-5p	XM_015468127	PPP1R9A	TCTGGCTCCGTGTCTTCACTCCC#GGGGGTACAGGCAATGCTTTAGGGGACAGGGAATTGTGGAGAGGCCAGAT#(((((((((.(((((((((((((#))))))...............))))))).)))...........)))))).	7365	7415	1	-28.2	1
bta-miR-149-5p	XM_015468129	PPP1R9A	TCTGGCTCCGTGTCTTCACTCCC#GGGGGTACAGGCAATGCTTTAGGGGACAGGGAATTGTGGAGAGGCCAGAT#(((((((((.(((((((((((((#))))))...............))))))).)))...........)))))).	7113	7163	1	-28.2	1
bta-miR-149-5p	XM_015468143	PPP1R9A	TCTGGCTCCGTGTCTTCACTCCC#GGGGGTACAGGCAATGCTTTAGGGGACAGGGAATTGTGGAGAGGCCAGAT#(((((((((.(((((((((((((#))))))...............))))))).)))...........)))))).	6468	6518	1	-28.2	1
bta-miR-149-5p	XM_024975017	PDE2A	TCTGGCTCCGTGTCTTCACTCCC#GGGGTGGGGGGAGGGGGGCCAC#..(((((((.(.((((((((((.#)))))))))).)..))))))).	4281	4303	1	-28.2	1
bta-miR-149-5p	XM_024975117	FAM160A2	TCTGGCTCCGTGTCTTCACTCCC#GAGTGGCCTGGGCTGGGGCCAGGG#((((((((((.((((((((((..#))))))...)))))))))))))).	3295	3319	1	-28.2	1
bta-miR-149-5p	XM_024979179	BBC3	TCTGGCTCCGTGTCTTCACTCCC#GGGGGCCCATGAAGAGCAAATGAGCCAAACGTGACCACTAGCCTCCTGGAGCCAGAG#(((((((((((((((((((((((#)))))....)))))).))............................)))))))))).	1235	1292	1	-28.2	1
bta-miR-149-5p	XM_024981406	TNPO1	TCTGGCTCCGTGTCTTCACTCCC#GGGAGGGAGGAATAAATGGGGCTGGAC#(((((((((((.(((((.(((((#))))).)))))....))))))))))).	3534	3561	1	-28.2	1
bta-miR-149-5p	XM_024981409	TNPO1	TCTGGCTCCGTGTCTTCACTCCC#GGGAGGGAGGAATAAATGGGGCTGGAC#(((((((((((.(((((.(((((#))))).)))))....))))))))))).	3438	3465	1	-28.2	1
bta-miR-181b	NM_205793	DGAT2	AACATTCATTGCTGTCGGTGGGTT#AACCCACATCCTCAGCAGTGGATGC#..((((((((((((...(((((((#))))))).....)))))))))))).	2066	2091	1	-28.2	1
bta-miR-188	NM_001076169	MLLT11	CATCCCTTGCATGGTGGAGGGT#CCCTCTACTGTGTTGAGGTGGTGC#(((((((((((((((((((((.#))))))))))))).)))).)))).	442	466	1	-28.2	1
bta-miR-188	XM_002693090	ZNF202	CATCCCTTGCATGGTGGAGGGT#CCCTCCGTCCATGGAGCACAGGGTATGG#((((((((.((((((((((((.#))))))).))))).)....)))).))).	3492	3520	1	-28.2	1
bta-miR-188	XM_005220255	WSCD1	CATCCCTTGCATGGTGGAGGGT#GCCCCCACCAGCTCCTGAGAAGCACGGGAAGGGGATGT#((((((((((.((((((.((((#)))))))))))).................)))))))).	5064	5102	1	-28.2	1
bta-miR-339a	NM_001083448	SV2B	TCCCTGTCCTCCAGGAGCTCAC#TGGGGGATGGAGGGCGGGGT#.((((((((((((....((((.#))))...)))))))))))).	3662	3682	1	-28.2	1
bta-miR-339a	NM_001098989	H1-12	TCCCTGTCCTCCAGGAGCTCAC#TGAGAAGAGCCTTTGGGTTGAAAATTGGTACTGATGGCGGCGGGGGGGCGGGGAG#((((((((((((.(..(((...#.)))..).)))))))))))).	844	899	1	-28.2	1
bta-miR-339a	NM_001103225	CD4	TCCCTGTCCTCCAGGAGCTCAC#AGCTCAAGACTGTCATTGTACGGGGAGAGGACCCTGGGACCAGAGAGGGCAGGGAC#(((((((((((((((..(((..#.)))...)))))........)))))))))).	1590	1646	1	-28.2	1
bta-miR-339a	NM_001105626	TTYH2	TCCCTGTCCTCCAGGAGCTCAC#GTGGTTCCTGGAGGAGCCGAGTAGGCACACCTCTGCTTAATACAGGT#..((((((((((((((((.(((#)))))))))))))))...........................)))).	3224	3271	1	-28.2	1
bta-miR-339a	NM_001192277	SIK2	TCCCTGTCCTCCAGGAGCTCAC#GTGAGCACGGGAGGGCGGTTTGGAG#((((((((((((.(..((((((#)))))).).)))))))))...))).	4388	4413	1	-28.2	1
bta-miR-339a	NM_001192657	NPAS1	TCCCTGTCCTCCAGGAGCTCAC#GTGGGGACCCCAAGGGGACAGGGGG#(((((((((((..((..(((((#)))))..))....))))))))))).	1805	1830	1	-28.2	1
bta-miR-339a	NM_174450	RGS16	TCCCTGTCCTCCAGGAGCTCAC#GTGTACTCACTGGGGGTGTCCATGGAAATGAGGCAGGGAC#(((((((((((((((((..(((#)))..))).)))))))................))))))).	1768	1808	1	-28.2	1
bta-miR-339a	XM_002692357	NFATC2	TCCCTGTCCTCCAGGAGCTCAC#TGTCTCCTGGAAGAAGCCACGTCCAAGGGCAGGGGA#(((((((((((((((((..((.#)).))))))))...............))))))))).	5683	5719	1	-28.2	1
bta-miR-339a	XM_002699224	KCNJ5	TCCCTGTCCTCCAGGAGCTCAC#TGGGCTGGGAGGGCAGGA#..((((((((((...((((((.#)))))).)))))))))).	2720	2738	1	-28.2	1
bta-miR-339a	XM_003587046	CNTN2	TCCCTGTCCTCCAGGAGCTCAC#GTGAGTGCCTGAGGACTGAGGGC#.(((((((((.((((.((((((#)))))).)))))))))..)))).	6085	6108	1	-28.2	1
bta-miR-339a	XM_005215064	NFATC2	TCCCTGTCCTCCAGGAGCTCAC#TGTCTCCTGGAAGAAGCCACGTCCAAGGGCAGGGGA#(((((((((((((((((..((.#)).))))))))...............))))))))).	5772	5808	1	-28.2	1
bta-miR-339a	XM_005221067	NARF	TCCCTGTCCTCCAGGAGCTCAC#TGGGAGGCAGGCCTGTCAGCTGCCTGAGGACAGAGGAG#((((((((((.((((((((.((#.)).)))).))))))))))).))).	1515	1553	1	-28.2	1
bta-miR-339a	XM_005221735	SV2B	TCCCTGTCCTCCAGGAGCTCAC#TGGGGGATGGAGGGCGGGGT#.((((((((((((....((((.#))))...)))))))))))).	3660	3680	1	-28.2	1
bta-miR-339a	XM_010804612	KIAA1147	TCCCTGTCCTCCAGGAGCTCAC#GAGCTACTGGAGGGCCGAGTGTGGTGGAA#((((((((((((((.(((((..#))))).))))))))).......)).))).	5968	5997	1	-28.2	1
bta-miR-339a	XM_024977512	SEZ6L	TCCCTGTCCTCCAGGAGCTCAC#GAGCTCCACGTGGGACGGGA#..((((((((...(((((((..#)))))))....)))))))).	3078	3098	1	-28.2	1
bta-miR-339a	XM_024991195	KIAA1147	TCCCTGTCCTCCAGGAGCTCAC#GAGCTACTGGAGGGCCGAGTGTGGTGGAA#((((((((((((((.(((((..#))))).))))))))).......)).))).	6036	6065	1	-28.2	1
bta-miR-339a	XM_024991416	CD4	TCCCTGTCCTCCAGGAGCTCAC#AGCTCAAGACTGTCATTGTACGGGGAGAGGACCCTGGGACCAGAGAGGGCAGGGAC#(((((((((((((((..(((..#.)))...)))))........)))))))))).	1925	1981	1	-28.2	1
bta-miR-345-5p	XM_010804892	ATF7	GCTGACTCCTAGTCCAGTGCT#GGATCTGGACAGGAGTTGGCC#((((((((((.((((((..((#))..)))))))))))))))).	6691	6712	1	-28.2	1
bta-miR-34a	NM_001034332	MTFR1L	TGGCAGTGTCTTAGCTGGTTGT#ACACTTACATGTAGAGGTTGGGCCACTGGACCAGCTGAGGCTTGGGATACTGCTG#.(((((((((((((((((((..#.))))))))))))).......)))))).	1565	1620	1	-28.2	1
bta-miR-34a	NM_001081539	C11H2orf49	TGGCAGTGTCTTAGCTGGTTGT#CATGGAGAGCATGTTTGCAGTGCTGCCAGCTACCTGCTCAGAACATTCAGAGGACACTGCTG#.((((((((((((((((((.((#.)).))))))))...................)))))))))).	1241	1303	1	-28.2	1
bta-miR-4286	NM_001100362	CSTB	ACCCCACTCCTGGTACC#GGGACCAGACGCGGTGCCCCTCGGGGTGGGGTG#((((((((((.((((((#.))))))....)))))))))).	430	463	1	-28.2	1
bta-miR-532	NM_001076533	BCL2L2	CATGCCTTGAGTGTAGGACCGT#GCCAAGGAAGGAGCAGAAGTAGGGCAGCTAGGTCCTGCACTTATTAACCCCACTCCCCACTTATCCTGGGGCATA#.(((((((((((((((((((..#.))))))))))))).........................)))))).	3219	3294	1	-28.2	1
bta-miR-532	NM_001191361	USP30	CATGCCTTGAGTGTAGGACCGT#GCGTGTCCTGGACTCTGAGAGGTGTGG#((((((((((((.(((((((((#))).)))))).))))...)))))))).	2459	2486	1	-28.2	1
bta-miR-10b	XM_010803304	BTBD8	TACCCTGTAGAACCGAATTTGTG#CATAAATTCGGTATGCTTTTTTTTAACTAGAAGCTCTGCAGGGG#..(((((((((((((((((((((#))))))))))))......................))))))))).	6694	6738	1	-28.1	1
bta-miR-10b	XM_010803305	BTBD8	TACCCTGTAGAACCGAATTTGTG#CATAAATTCGGTATGCTTTTTTTTAACTAGAAGCTCTGCAGGGG#..(((((((((((((((((((((#))))))))))))......................))))))))).	6555	6599	1	-28.1	1
bta-miR-10b	XM_024989022	BTBD8	TACCCTGTAGAACCGAATTTGTG#CATAAATTCGGTATGCTTTTTTTTAACTAGAAGCTCTGCAGGGG#..(((((((((((((((((((((#))))))))))))......................))))))))).	6498	6542	1	-28.1	1
bta-miR-10b	XM_024989050	BTBD8	TACCCTGTAGAACCGAATTTGTG#CATAAATTCGGTATGCTTTTTTTTAACTAGAAGCTCTGCAGGGG#..(((((((((((((((((((((#))))))))))))......................))))))))).	5356	5400	1	-28.1	1
bta-miR-1343-5p	NM_001038144	UBL3	TGGGGAGCGGCCCCCGGGCGGG#CCTGCCCTGAGCGCGCTGTTCTCA#..((((((((((((.(((((((#))))))).).).).))))))))).	1123	1147	1	-28.1	1
bta-miR-1343-5p	NM_001045903	DPT	TGGGGAGCGGCCCCCGGGCGGG#CTGCCCTGGGGGATCTACTTCTTT#.((((((.(((((((((((((.#)))))).)))))..)).)))))).	1519	1543	1	-28.1	1
bta-miR-1343-5p	NM_001104998	PTP4A2	TGGGGAGCGGCCCCCGGGCGGG#CCTCTACAGAACCATCTGTTTGGGGAGCACACTCTTCCAT#(((((((.((((((((((((((#.))))))))))).)).).)))).))).	1128	1168	1	-28.1	1
bta-miR-1343-5p	XM_024998637	PPP4R3B	TGGGGAGCGGCCCCCGGGCGGG#CCTGGGAGGTAGCTTCTCAG#((((((((.(((((((((....#)))))).))).)))))))).	3086	3106	1	-28.1	1
bta-miR-1343-5p	XM_024999417	IL36A	TGGGGAGCGGCCCCCGGGCGGG#TTGGGGGGCTTGCAGATTCCCCAA#(((((((((((((((.((....#)).))))))).))....)))))).	1131	1155	1	-28.1	1
bta-miR-149-5p	NM_001100382	FCSK	TCTGGCTCCGTGTCTTCACTCCC#GGAGTGGAAACATGCCTGTGGCAGAGAGCCAGT#.(((((((..((((((((((((.#))))))))...........))))..))))))).	3773	3806	1	-28.1	1
bta-miR-149-5p	NM_001103292	MCHR1	TCTGGCTCCGTGTCTTCACTCCC#GGGGGTGGGGATGGGGCTCTGAGCCCACAGAG#(((((((((.(((((((((((((#))))))))))))).)).....))))...))).	1931	1963	1	-28.1	1
bta-miR-149-5p	NM_001256669	CYTH4	TCTGGCTCCGTGTCTTCACTCCC#GGGAGGCAGGGCTCAAGAGCCAGGA#((((((((...(((((..(((((#)))))..)))))....)))))))).	1341	1366	1	-28.1	1
bta-miR-149-5p	XM_002697599	RIOK1	TCTGGCTCCGTGTCTTCACTCCC#GGAGTCAAAAAAAGGGCAGCAGGGAGGGAAGGAGCCAGAC#(((((((((.(.(((((.(((((#.))).))...))))).).))))))))).	6527	6567	1	-28.1	1
bta-miR-149-5p	XM_010815161	EML2	TCTGGCTCCGTGTCTTCACTCCC#GGAGGGTGGGGTTCCCAGGAACATGGGGCCCAGGT#(((((((((((((((((((((((#)).)))))))).........)))))))))).))).	2622	2657	1	-28.1	1
bta-miR-149-5p	XM_015472901	VEPH1	TCTGGCTCCGTGTCTTCACTCCC#TGGATGATATGGAGCCAGAA#((((((((((((((((((.....#)))).)))))))))))))).	2733	2753	1	-28.1	1
bta-miR-149-5p	XM_024984469	RNF165	TCTGGCTCCGTGTCTTCACTCCC#GGGAGTGGAGGCCCAAAGTTGCCACACTGCCTGGCCAGC#.((((((..((((((((((((((#))))))))))))................))..)))))).	6432	6471	1	-28.1	1
bta-miR-149-5p	XM_024985390	PIGQ	TCTGGCTCCGTGTCTTCACTCCC#GGGGGTGGTGAGGAGGGGGACGCGCGCAGTCAGC#.((((((((((((((((.((((.#.))))))))))))).).)))))).	3423	3457	1	-28.1	1
bta-miR-149-5p	XM_024985392	PIGQ	TCTGGCTCCGTGTCTTCACTCCC#GGGGGTGGTGAGGAGGGGGACGCGCGCAGTCAGC#.((((((((((((((((.((((.#.))))))))))))).).)))))).	1995	2029	1	-28.1	1
bta-miR-181b	XM_024984967	GIGYF1	AACATTCATTGCTGTCGGTGGGTT#GCCCCAGGCAGCCATCCTGCGCCGGCTGACGGAGTGAATGG#..((((((((.((((((((.(((.#.))).)))))))))))))))).	4503	4544	1	-28.1	1
bta-miR-188	XM_002691706	TRAF2	CATCCCTTGCATGGTGGAGGGT#TCCCCATCCGTGCGGGGAGGTGT#(((((((((((((((((.(((.#)))))).)))))))))).)))).	1982	2005	1	-28.1	1
bta-miR-188	XM_005210012	APBA1	CATCCCTTGCATGGTGGAGGGT#ACCCTCCATCCGTCAAGGCCATGGTGA#(((((((((.((((((((((((#)))))))).)))))))))....)))).	5895	5922	1	-28.1	1
bta-miR-188	XM_005210013	APBA1	CATCCCTTGCATGGTGGAGGGT#ACCCTCCATCCGTCAAGGCCATGGTGA#(((((((((.((((((((((((#)))))))).)))))))))....)))).	5862	5889	1	-28.1	1
bta-miR-188	XM_024984412	APCDD1	CATCCCTTGCATGGTGGAGGGT#GCTCTCTGAGTTCCCAGCAAGGGATGC#((((((((((.(((((((((((#)))))))).....))))))))))))).	2231	2258	1	-28.1	1
bta-miR-188	XM_024995708	APBA1	CATCCCTTGCATGGTGGAGGGT#ACCCTCCATCCGTCAAGGCCATGGTGA#(((((((((.((((((((((((#)))))))).)))))))))....)))).	5885	5912	1	-28.1	1
bta-miR-339a	NM_001075560	NUDT16	TCCCTGTCCTCCAGGAGCTCAC#TGAGATCAGGGCCTTTGTACTGGGGAGGCAGGGAG#((((((((((((((..((((..#.)))).......)))))).)))))))).	1330	1365	1	-28.1	1
bta-miR-339a	NM_001101135	PAQR8	TCCCTGTCCTCCAGGAGCTCAC#AGCTTCTGTGGGATGGGGGT#((((((((((.((((((((...#)))))))).)))))))))).	2314	2334	1	-28.1	1
bta-miR-339a	NM_001102509	SURF4	TCCCTGTCCTCCAGGAGCTCAC#AGCCCCTGGCCAGCTTCACAGGGCAGGGGG#(((((((((((((((.(((...#))).)))))..........)))))))))).	2326	2356	1	-28.1	1
bta-miR-339a	NM_001103269	SLC29A2	TCCCTGTCCTCCAGGAGCTCAC#GAGGAATCCAGGGAGTTTGAGGGGACGGGGGA#(((((((((.((..((((((..#.))))))..))))))))))).	2065	2097	1	-28.1	1
bta-miR-339a	NM_001143869	EMILIN2	TCCCTGTCCTCCAGGAGCTCAC#GAGCTGCTGAGAGGAGACAGGCGGC#((((((((((((((.(((((..#))))).))).)))))..)))).)).	3553	3578	1	-28.1	1
bta-miR-339a	NM_001192421	SGSM1	TCCCTGTCCTCCAGGAGCTCAC#GAGCCCCTGCTCCGGGCAGGGC#.((((((((..((((.((((..#)))).))))....)))))))).	4308	4330	1	-28.1	1
bta-miR-339a	NM_001193009	TOMM34	TCCCTGTCCTCCAGGAGCTCAC#GTGGCTGCTGCTCCTGAAGGTGGGATGGGGAG#((((((((((((((((((((((#)))).....))))))...)).)))))))))).	1681	1713	1	-28.1	1
bta-miR-339a	XM_002694193	AGRN	TCCCTGTCCTCCAGGAGCTCAC#GAGCCCTGAGAAGGAGCAGGGC#.((((((((((((((.((((..#)))))))).)).))).))))).	6944	6966	1	-28.1	1
bta-miR-339a	XM_005201965	NUDT16	TCCCTGTCCTCCAGGAGCTCAC#TGAGATCAGGGCCTTTGTACTGGGGAGGCAGGGAG#((((((((((((((..((((..#.)))).......)))))).)))))))).	666	701	1	-28.1	1
bta-miR-339a	XM_005202561	EPB41L5	TCCCTGTCCTCCAGGAGCTCAC#TGAGCCTGGGGCATGGGGCAGGGGG#((((((((((((((..(((((.#))))))))).....)))))))))).	4206	4231	1	-28.1	1
bta-miR-339a	XM_005208370	MAPK9	TCCCTGTCCTCCAGGAGCTCAC#GTGGTTTTCCACTTTGTGGAGGCGTTTCCTGGTCCTAAGGGAAGACCTTCTGAGGGATAGGGAG#((((((((((.((((((.((..#.)).)))))).)))))))))).	2732	2796	1	-28.1	1
bta-miR-339a	XM_005208371	MAPK9	TCCCTGTCCTCCAGGAGCTCAC#GTGGTTTTCCACTTTGTGGAGGCGTTTCCTGGTCCTAAGGGAAGACCTTCTGAGGGATAGGGAG#((((((((((.((((((.((..#.)).)))))).)))))))))).	2732	2796	1	-28.1	1
bta-miR-339a	XM_005217205	AGRN	TCCCTGTCCTCCAGGAGCTCAC#GAGCCCTGAGAAGGAGCAGGGC#.((((((((((((((.((((..#)))))))).)).))).))))).	7047	7069	1	-28.1	1
bta-miR-339a	XM_005218060	SGSM1	TCCCTGTCCTCCAGGAGCTCAC#GAGCCCCTGCTCCGGGCAGGGC#.((((((((..((((.((((..#)))).))))....)))))))).	4431	4453	1	-28.1	1
bta-miR-339a	XM_005218061	SGSM1	TCCCTGTCCTCCAGGAGCTCAC#GAGCCCCTGCTCCGGGCAGGGC#.((((((((..((((.((((..#)))).))))....)))))))).	4266	4288	1	-28.1	1
bta-miR-339a	XM_005224159	EMILIN2	TCCCTGTCCTCCAGGAGCTCAC#GAGCTGCTGAGAGGAGACAGGCGGC#((((((((((((((.(((((..#))))).))).)))))..)))).)).	3718	3743	1	-28.1	1
bta-miR-339a	XM_005224960	FBRS	TCCCTGTCCTCCAGGAGCTCAC#TGGGGTCACTGGGAGGGCAGAGGT#.(((((((((((((((.((((.#)))).)).)))).))))))).)).	4228	4252	1	-28.1	1
bta-miR-339a	XM_005225471	CNNM2	TCCCTGTCCTCCAGGAGCTCAC#GGGCATCTTGGAGGGTTGGCAGGT#..((((((((((((((((((..#)))).)))))))))....))))).	7571	7595	1	-28.1	1
bta-miR-339a	XM_010805298	RBFOX2	TCCCTGTCCTCCAGGAGCTCAC#TGGGTGGGGGGGGCGGGGGG#((((((((((((....(((((.#)))))..)))))))))))).	3508	3528	1	-28.1	1
bta-miR-339a	XM_010805301	RBFOX2	TCCCTGTCCTCCAGGAGCTCAC#TGGGTGGGGGGGGCGGGGGG#((((((((((((....(((((.#)))))..)))))))))))).	3465	3485	1	-28.1	1
bta-miR-339a	XM_010805306	RBFOX2	TCCCTGTCCTCCAGGAGCTCAC#TGGGTGGGGGGGGCGGGGGG#((((((((((((....(((((.#)))))..)))))))))))).	3572	3592	1	-28.1	1
bta-miR-339a	XM_010813946	ABCB9	TCCCTGTCCTCCAGGAGCTCAC#TGAGCCAGGAGTGAATGGCCCTTCTCCCTAAGAGCCTGGGGGGATGTCAGGGAG#(((((((((((((((..((...#.))..)))))))))....)))))).	2969	3023	1	-28.1	1
bta-miR-339a	XM_010817088	SEMA7A	TCCCTGTCCTCCAGGAGCTCAC#GGCTCCTGGGAATGGGATGAGAGTCCAGGGAT#(((((((((((((((((((...#)))))))))....))))........)))))).	2719	2751	1	-28.1	1
bta-miR-339a	XM_015461227	PTGDR2	TCCCTGTCCTCCAGGAGCTCAC#AGCTCCTTGAAGGCAGGGAC#((((((((.((.(((((((...#))))))).)).)))))))).	3012	3032	1	-28.1	1
bta-miR-339a	XM_024976824	AGRN	TCCCTGTCCTCCAGGAGCTCAC#GAGCCCTGAGAAGGAGCAGGGC#.((((((((((((((.((((..#)))))))).)).))).))))).	6547	6569	1	-28.1	1
bta-miR-339a	XM_024985428	CACNA1H	TCCCTGTCCTCCAGGAGCTCAC#TGGGCCCCCCGAGGGCAGAGGAG#(((((((((((..((.(((((.#))))).))..)))))))).))).	7243	7266	1	-28.1	1
bta-miR-339a	XM_024985429	CACNA1H	TCCCTGTCCTCCAGGAGCTCAC#TGGGCCCCCCGAGGGCAGAGGAG#(((((((((((..((.(((((.#))))).))..)))))))).))).	7278	7301	1	-28.1	1
bta-miR-339a	XM_024987411	PTGDR2	TCCCTGTCCTCCAGGAGCTCAC#AGCTCCTTGAAGGCAGGGAC#((((((((.((.(((((((...#))))))).)).)))))))).	2918	2938	1	-28.1	1
bta-miR-339a	XM_024989892	KIRREL1	TCCCTGTCCTCCAGGAGCTCAC#GAGCTGACCAGCTGGTTAGAGAGGCCACTTTCTGGGGGACATCTGTGGGAG#((((((((((((((((((((..#))))).........................))))))))))).....)))).	3869	3920	1	-28.1	1
bta-miR-339a	XM_024991703	RBFOX2	TCCCTGTCCTCCAGGAGCTCAC#TGGGTGGGGGGGGCGGGGGG#((((((((((((....(((((.#)))))..)))))))))))).	3238	3258	1	-28.1	1
bta-miR-339a	XM_024991704	RBFOX2	TCCCTGTCCTCCAGGAGCTCAC#TGGGTGGGGGGGGCGGGGGG#((((((((((((....(((((.#)))))..)))))))))))).	3385	3405	1	-28.1	1
bta-miR-339a	XM_024996922	PHIP	TCCCTGTCCTCCAGGAGCTCAC#GCCCCTAGGAGGACAGGT#..(((((((((((((.((....#)).))).)))))))))).	6118	6136	1	-28.1	1
bta-miR-339a	XM_024996924	PHIP	TCCCTGTCCTCCAGGAGCTCAC#GCCCCTAGGAGGACAGGT#..(((((((((((((.((....#)).))).)))))))))).	5920	5938	1	-28.1	1
bta-miR-345-5p	NM_001102086	STARD7	GCTGACTCCTAGTCCAGTGCT#GGCAGAGGGGTAGGGGTCGGG#.((((((((((.(((..((((#))))..))).)))))))))).	1913	1934	1	-28.1	1
bta-miR-345-5p	NM_001206706	TOP3B	GCTGACTCCTAGTCCAGTGCT#AGCCACAGGGCTGGTCAGCTCCTGGGCGTGGGGTTGGCC#(((((((((..((((((.(((#.)))..))))))..))))))))).	3589	3628	1	-28.1	1
bta-miR-345-5p	XM_024976788	PRDM16	GCTGACTCCTAGTCCAGTGCT#GCCTGGGCACTGGGGGTTCAGCT#(((((((((((((((((.((.#))))))..))))))))).)))).	6329	6352	1	-28.1	1
bta-miR-345-5p	XM_024998745	STARD7	GCTGACTCCTAGTCCAGTGCT#GGCAGAGGGGTAGGGGTCGGG#.((((((((((.(((..((((#))))..))).)))))))))).	2471	2492	1	-28.1	1
bta-miR-34a	NM_001034556	SLC31A2	TGGCAGTGTCTTAGCTGGTTGT#CAGCTGGCTGTTCTCAAGGCATTGCCAG#(((((((((((((((((((((.#))))))))))......))))))))))).	631	659	1	-28.1	1
bta-miR-34a	NM_001105436	AUH	TGGCAGTGTCTTAGCTGGTTGT#GCTTGATCAGCCATGTTCTAGAACAGAACCAGGAGGGGGACGCTGCCT#.(((((((((((..((((((.(#.).))))))....))))))))))).	976	1024	1	-28.1	1
bta-miR-34a	NM_001205374	SS18L2	TGGCAGTGTCTTAGCTGGTTGT#ACTTTCCACTGAGACACTGCCAA#((((((((((((((.(((..((#))...))))))))))))))))).	696	719	1	-28.1	1
bta-miR-34a	XM_005201602	FXR1	TGGCAGTGTCTTAGCTGGTTGT#AACCACTGAGACACTGCTT#.(((((((((((((.(((((..#)))))))))))))))))).	4573	4592	1	-28.1	1
bta-miR-34a	XM_005202042	ADARB1	TGGCAGTGTCTTAGCTGGTTGT#GACCAGCCAGAACCGAGCATGAGACGCTGTCAC#((((((((((((((((((((..#)))))))............))))))))))))).	5952	5985	1	-28.1	1
bta-miR-34a	XM_005210522	SLC31A2	TGGCAGTGTCTTAGCTGGTTGT#CAGCTGGCTGTTCTCAAGGCATTGCCAG#(((((((((((((((((((((.#))))))))))......))))))))))).	1478	1506	1	-28.1	1
bta-miR-34a	XM_010801659	ADARB1	TGGCAGTGTCTTAGCTGGTTGT#GACCAGCCAGAACCGAGCATGAGACGCTGTCAC#((((((((((((((((((((..#)))))))............))))))))))))).	5955	5988	1	-28.1	1
bta-miR-4286	NM_001080370	TPK1	ACCCCACTCCTGGTACC#GGTGGCGGGGGGTGGGGTG#(((((((((((.(((((#)))).).))))))))))).	973	992	1	-28.1	1
bta-miR-4286	XM_002696042	UBTF	ACCCCACTCCTGGTACC#GGTGCTGGGGGTGGGA#..(((((((((((((((#))))))))))))))).	4119	4135	1	-28.1	1
bta-miR-4286	XM_005205899	TPK1	ACCCCACTCCTGGTACC#GGTGGCGGGGGGTGGGGTG#(((((((((((.(((((#)))).).))))))))))).	1096	1115	1	-28.1	1
bta-miR-4286	XM_024990934	TPK1	ACCCCACTCCTGGTACC#GGTGGCGGGGGGTGGGGTG#(((((((((((.(((((#)))).).))))))))))).	1139	1158	1	-28.1	1
bta-miR-4286	XM_024993712	ADRA2C	ACCCCACTCCTGGTACC#GGTGGCTTTCCAGGGGTGGGGG#.((((((((((((((((#)))).....)))))))))))).	1852	1874	1	-28.1	1
bta-miR-532	NM_001046470	TMEM109	CATGCCTTGAGTGTAGGACCGT#CGGTCCCTCAAGGCGTGC#(((((((((((....((((((.#))))))))))))))))).	1253	1271	1	-28.1	1
bta-miR-532	XM_005212525	TEX261	CATGCCTTGAGTGTAGGACCGT#GGTCCTGGGCACAGGGCAG#..(((((((.((.(((((((..#))))))).)).))))))).	1762	1781	1	-28.1	1
bta-miR-1343-5p	NM_001077402	FCGR3A	TGGGGAGCGGCCCCCGGGCGGG#GTCCAGGATAGACCAGACAAGACCACCACCTGGGCTGTCTTCCTAG#(((((((((((((..(((.((.#.)).))))))))).))))))).	1209	1255	1	-28	1
bta-miR-1343-5p	NM_001102098	ZNF304	TGGGGAGCGGCCCCCGGGCGGG#TTCGCCTGGTAGTGGGTGTTTGGGTTGTTTCTGGT#(.((((((((((((((((((((#)))))))))............))))))))))).).	2873	2908	1	-28	1
bta-miR-1343-5p	NM_001205791	PGC	TGGGGAGCGGCCCCCGGGCGGG#TCCACCCTACAGGGGGTTCTCTCTG#.((((((.((((((((((.(((#))).)))....))))))))))))).	1259	1284	1	-28	1
bta-miR-1343-5p	XM_005209089	GRAMD2B	TGGGGAGCGGCCCCCGGGCGGG#GTTTGGGGGTTTTTTCCCT#.((((((.(((((((((((...#))))))))))).)))))).	2006	2025	1	-28	1
bta-miR-149-5p	NM_001075838	MYO1D	TCTGGCTCCGTGTCTTCACTCCC#GGGGGCGCTGAGAGTGGGCCCACGCCCCAGGCGGAGCCAGGC#(((((((((((((((((((((((#)))))...)))....))))...........))))))))))).	4448	4490	1	-28	1
bta-miR-149-5p	NM_001101221	TRH	TCTGGCTCCGTGTCTTCACTCCC#GTGACTGACATGGAGCCTGGAA#((((((((((((((.((((....#))))..))))))))))).))).	1162	1184	1	-28	1
bta-miR-149-5p	NM_001191205	SLC48A1	TCTGGCTCCGTGTCTTCACTCCC#GTGTTCTCCAGGCTCCGAAGACTTGGGGCCAGAT#((((((((((.((((((......#.)))))).)))))))))).	1941	1975	1	-28	1
bta-miR-149-5p	XM_002694515	RASAL1	TCTGGCTCCGTGTCTTCACTCCC#GAGATTTGAGGATCACGGGGCTGGGT#(((((((((((((((((((((..#)))...)))))).)))))))))))).	3658	3684	1	-28	1
bta-miR-149-5p	XM_002695184	SLC8A2	TCTGGCTCCGTGTCTTCACTCCC#GGGAGGGTGGGACGGGGGTCGGGG#(((((((((.((((((..(((((#)))))...))))))))))))))).	4062	4086	1	-28	1
bta-miR-149-5p	XM_005217776	CAMKK2	TCTGGCTCCGTGTCTTCACTCCC#GGAATGTGGATTCATGGAGTCAGGA#((((((((((((..((((((((.#)))..)))))..)))))))))))).	2384	2409	1	-28	1
bta-miR-149-5p	XM_005218068	MTFP1	TCTGGCTCCGTGTCTTCACTCCC#GGGACTGGAGGCACAGAGGAGTGCAGT#.(((((((((((((((((.((((#)))).)))))))))...))))).))).	934	961	1	-28	1
bta-miR-149-5p	XM_005218762	FOXL1	TCTGGCTCCGTGTCTTCACTCCC#GGTGTGGGGACACCAGGGCCAA#..((((((.((((((((((.((.#)).))))))))))..)))))).	2834	2856	1	-28	1
bta-miR-149-5p	XM_024977130	CAMKK2	TCTGGCTCCGTGTCTTCACTCCC#GGAATGTGGATTCATGGAGTCAGGA#((((((((((((..((((((((.#)))..)))))..)))))))))))).	2435	2460	1	-28	1
bta-miR-149-5p	XM_024977131	CAMKK2	TCTGGCTCCGTGTCTTCACTCCC#GGAATGTGGATTCATGGAGTCAGGA#((((((((((((..((((((((.#)))..)))))..)))))))))))).	2306	2331	1	-28	1
bta-miR-149-5p	XM_024977132	CAMKK2	TCTGGCTCCGTGTCTTCACTCCC#GGAATGTGGATTCATGGAGTCAGGA#((((((((((((..((((((((.#)))..)))))..)))))))))))).	2392	2417	1	-28	1
bta-miR-149-5p	XM_024977865	PPM1F	TCTGGCTCCGTGTCTTCACTCCC#GGGAGAGCGGCAGGGGCCAGGC#(((((((((.((((....(((((#)))))...))))))))))))).	3702	3724	1	-28	1
bta-miR-149-5p	XM_024977866	PPM1F	TCTGGCTCCGTGTCTTCACTCCC#GGGAGAGCGGCAGGGGCCAGGC#(((((((((.((((....(((((#)))))...))))))))))))).	3681	3703	1	-28	1
bta-miR-149-5p	XM_024987034	CPT1A	TCTGGCTCCGTGTCTTCACTCCC#GGGACAGAAGAGGATGGAGCTGGGA#(((((((((((.(((((..((((#))))..)))))..))))))))))).	2487	2512	1	-28	1
bta-miR-181b	XM_002695230	LOC100297056	AACATTCATTGCTGTCGGTGGGTT#AGTCCTCCCACCGAAGCACTGTTGTGAATGTTT#(((((((((((((.((((((((..#.)))))))))))).....))))))))).	2371	2404	1	-28	1
bta-miR-188	NM_001040607	ASCL2	CATCCCTTGCATGGTGGAGGGT#ACCTTCCACTGGACTGGGGATGC#(((((((....(((((((((((#)))))))))))....))))))).	1087	1110	1	-28	1
bta-miR-188	NM_001077860	DGKA	CATCCCTTGCATGGTGGAGGGT#ACCCTCCTGCTAGCTCAGGGGGGTGT#((((((((((.(((((((((((#))))))).))))))...)))))))).	2415	2441	1	-28	1
bta-miR-188	NM_001102349	ANKRD65	CATCCCTTGCATGGTGGAGGGT#CTCTCTGCTGGTGCAGGGGAG#..((((((((((.((((((((.#))))))))..)))))))))).	1394	1415	1	-28	1
bta-miR-188	NM_001192073	ARHGEF4	CATCCCTTGCATGGTGGAGGGT#ACCAGTCCACCTGCAGCTGTGGGATGA#(((((((((((.((((((.(((#)))..)))))))))))....)))))).	2752	2779	1	-28	1
bta-miR-188	XM_024985249	FOXK1	CATCCCTTGCATGGTGGAGGGT#CCCTCTGCTGCAGGGGAC#..((((((((..(((((((((.#))))))))))))))))).	4907	4925	1	-28	1
bta-miR-188	XM_024991483	DGKA	CATCCCTTGCATGGTGGAGGGT#ACCCTCCTGCTAGCTCAGGGGGGTGT#((((((((((.(((((((((((#))))))).))))))...)))))))).	2594	2620	1	-28	1
bta-miR-188	XM_024991484	DGKA	CATCCCTTGCATGGTGGAGGGT#ACCCTCCTGCTAGCTCAGGGGGGTGT#((((((((((.(((((((((((#))))))).))))))...)))))))).	2433	2459	1	-28	1
bta-miR-339a	NM_001034495	RPL35	TCCCTGTCCTCCAGGAGCTCAC#TGGGCCTGTGCCCCCTGGGCATGGAGAGGCAGGGGT#(((((((((((((...(((((.#.))))).))))).)))))))).	579	615	1	-28	1
bta-miR-339a	NM_001076016	CCDC22	TCCCTGTCCTCCAGGAGCTCAC#GTGGGAGCTTGGCTTCAGTTTATTGTGAAGGGCACGGGGCGGGGGT#(((((((((((((((..(((((#)))))..))))).......................)))))))))).	2059	2105	1	-28	1
bta-miR-339a	NM_001076919	PPP1R18	TCCCTGTCCTCCAGGAGCTCAC#GAGCTCACAGGGCGGGGGT#((((((((((....((((((..#))))))..)))))))))).	2384	2403	1	-28	1
bta-miR-339a	NM_001079777	ENDOV	TCCCTGTCCTCCAGGAGCTCAC#GGGCTCCACACTGAGGCATTAGTGGTCAGAGACAGGGAC#((((((((((((((((((((..#)))))))...............)))..)).)))))))).	1078	1117	1	-28	1
bta-miR-339a	NM_001100299	CRISPLD2	TCCCTGTCCTCCAGGAGCTCAC#GAGAACACTCGGGGGGCGGGGGA#(((((((((((((((..(((..#)))..).)).)))))))))))).	2050	2073	1	-28	1
bta-miR-339a	NM_001100306	DKK3	TCCCTGTCCTCCAGGAGCTCAC#TGAGTGTTGTTGGGGGCGGGGAG#(((((((((.((((..(((((.#)))))....))))))))))))).	1520	1543	1	-28	1
bta-miR-339a	NM_001206358	PPP2R5D	TCCCTGTCCTCCAGGAGCTCAC#GGCTCCTGGAGTGAATTAGCCGGTGGGGAG#(((((((((((((((((((...#))))))))))).)).........)))))).	2350	2380	1	-28	1
bta-miR-339a	XM_003586816	KIAA1755	TCCCTGTCCTCCAGGAGCTCAC#AGACTCCTGAGGGCGGGGT#.(((((((((.((((((((...#)).))))))))))))))).	3888	3907	1	-28	1
bta-miR-339a	XM_005215496	NKAIN3	TCCCTGTCCTCCAGGAGCTCAC#GGGCATGTTTTGTGGCCCAAGGAAGGAGAAACTGGAGGACAAAGACAGGGAG#((((((((((((((...(((..#.)))...))))))))))......)))).	2285	2337	1	-28	1
bta-miR-339a	XM_005221053	ENDOV	TCCCTGTCCTCCAGGAGCTCAC#GGGCTCCACACTGAGGCATTAGTGGTCAGAGACAGGGAC#((((((((((((((((((((..#)))))))...............)))..)).)))))))).	1353	1392	1	-28	1
bta-miR-339a	XM_005227927	AMOT	TCCCTGTCCTCCAGGAGCTCAC#TGAGCTTCAGGACGACAGGA#..((((((.(((.((((((((.#)))))))).))).)))))).	7007	7027	1	-28	1
bta-miR-339a	XM_005228144	CCDC22	TCCCTGTCCTCCAGGAGCTCAC#GTGGGAGCTTGGCTTCAGTTTATTGTGAAGGGCACGGGGCGGGGGT#(((((((((((((((..(((((#)))))..))))).......................)))))))))).	2219	2265	1	-28	1
[truncated: 8,929 more rows]
