# Supplementary material for: Expression of miRNA in the Semitendinosus Muscle of Cattle Breeds with Varying Intramuscular Fat Deposition
Source: Genes (Basel). 2025 Aug 18;16(8):969. doi: 10.3390/genes16080969 (PMC12385881; doi:10.3390/genes16080969)
Supplement: Supplementary file 1 [file genes-16-00969-s001.zip › Table S3 v2.xlsx]

## Sheet: Sheet1
Table S3. Integrated mapping of miRNAs, their predicted target genes, and associated QTLs for intramuscular fat and related traits in cattle
chromosome	start.x	end.x	gene_name	mirnaid	QTL_ID	Trait	PUBMED_ID	trait_ID	FlankMarker	P-value		Legend
Chr.11	101022271	101022275	ABL1	bta-miR-1343-5p	232065	Marbling score	33101375	1027	rs209501761	9.47e-05		Column Name	Description.
Chr.29	45216400	45216404	ANKRD13D	bta-miR-1343-5p	232994	Marbling score	33101375	1027	rs460792196	3.35e-05		chromosome	Chromosome on which the gene is located.
Chr.22	44151795	44151799	ARHGEF3	bta-miR-1343-5p	232803	Marbling score	33101375	1027	rs876089834	9.05e-05		start.x	Genomic start position of the gene.
Chr.5	85093443	85093447	BCAT1	bta-miR-1343-5p	231643	Marbling score	33101375	1027	rs466351569	9.34e-05		end.x	Genomic end position of the gene.
Chr.5	49420209	49420213	C5H12orf56	bta-miR-1343-5p	24664	Marbling score	24906442	1027	rs41565111,rs109534404,rs41664132	Variance=7.77		gene_name	Official gene symbol of the miRNA target gene.
Chr.11	104358916	104358920	CACFD1	bta-miR-1343-5p	232153	Marbling score	33101375	1027	rs470921421	1.12e-05		mirnaid	Name of the microRNA predicted to target the gene.
Chr.2	106382003	106382007	CATIP	bta-miR-1343-5p	152073	Marbling score	29163638	1027	rs109345930	0.000464295		QTL_ID	Unique identifier of the Quantitative Trait Locus (QTL).
Chr.11	70747085	70747089	CLIP4	bta-miR-1343-5p	232036	Marbling score	33101375	1027	rs135457419	8.99e-05		Trait	Phenotypic trait associated with the QTL.
Chr.16	76636825	76636829	DENND1B	bta-miR-1343-5p	181720	Marbling score	31850078	1027	rs136312829	<0.05		PUBMED_ID	PubMed ID of the publication reporting the QTL or gene-trait association.
Chr.16	76637281	76637285	DENND1B	bta-miR-1343-5p	181718	Marbling score	31850078	1027	rs137305161	<0.05		trait_ID	Internal identifier of the trait used in the QTL database.
Chr.16	76637940	76637944	DENND1B	bta-miR-1343-5p	181719	Marbling score	31850078	1027	rs133850811	<0.05		FlankMarker	SNP markers flanking the QTL region.
Chr.16	76640838	76640842	DENND1B	bta-miR-1343-5p	181717	Marbling score	31850078	1027	rs133022670	<0.05		P-value	Statistical significance.
Chr.3	50894872	50894876	EVI5	bta-miR-1343-5p	231536	Marbling score	33101375	1027	rs454016632	9.95e-05
Chr.3	50902460	50902464	EVI5	bta-miR-1343-5p	231535	Marbling score	33101375	1027	rs450290630	7.2e-05
Chr.4	112727088	112727092	LRRC61	bta-miR-1343-5p	20675	Marbling score	22479267	1027	rs43417842	0.037
Chr.4	112751655	112751659	LRRC61	bta-miR-1343-5p	20680	Marbling score	22479267	1027	rs133399845	0.012
Chr.7	12846450	12846454	MAN2B1	bta-miR-1343-5p	258324	Marbling score	35885973	1027	rs211441522	0.004615
Chr.11	95604413	95604417	NR6A1	bta-miR-1343-5p	232094	Marbling score	33101375	1027	rs380948631	6.57e-05
Chr.10	90050372	90050376	NRXN3	bta-miR-1343-5p	231950	Marbling score	33101375	1027	rs109342924	3.35e-05
Chr.10	90652090	90652094	NRXN3	bta-miR-1343-5p	231987	Marbling score	33101375	1027	rs479741878	1.73e-05
Chr.13	21615331	21615335	PLXDC2	bta-miR-1343-5p	232403	Marbling score	33101375	1027	rs109490882	7.6e-05
Chr.29	12665767	12665771	RAB30	bta-miR-1343-5p	232991	Marbling score	33101375	1027	rs436292175	7.33e-05
Chr.29	12665789	12665793	RAB30	bta-miR-1343-5p	232995	Marbling score	33101375	1027	rs473062128	7.33e-05
Chr.29	12665804	12665808	RAB30	bta-miR-1343-5p	232992	Marbling score	33101375	1027	rs438449891	7.33e-05
Chr.29	12670561	12670565	RAB30	bta-miR-1343-5p	232976	Marbling score	33101375	1027	rs207564097	7.33e-05
Chr.7	14855885	14855889	RAVER1	bta-miR-1343-5p	258342	Marbling score	35885973	1027	rs109288890	0.0004661
Chr.3	113029395	113029399	SAG	bta-miR-1343-5p	231545	Marbling score	33101375	1027	rs524520489	5.12e-05
Chr.10	46466496	46466500	USP3	bta-miR-1343-5p	231983	Marbling score	33101375	1027	rs472789328	5.47e-05
Chr.7	18470460	18470464	VMAC	bta-miR-1343-5p	258349	Marbling score	35885973	1027	rs136392429	<0.035
Chr.27	35930614	35930618	ZMAT4	bta-miR-1343-5p	232927	Marbling score	33101375	1027	rs384058545	9.52e-05
Chr.3	80240837	80240841	AK4	bta-miR-149-5p	231522	Marbling score	33101375	1027	rs382233228	3.79e-06
Chr.2	89130177	89130181	AOX1	bta-miR-149-5p	231426	Marbling score	33101375	1027	rs109196526	1.48e-05
Chr.4	15226591	15226595	ASNS	bta-miR-149-5p	231559	Marbling score	33101375	1027	rs208600562	1.84e-05
Chr.16	57409077	57409081	COP1	bta-miR-149-5p	232534	Marbling score	33101375	1027	rs380638677	8.89e-05
Chr.18	14738129	14738133	DEF8	bta-miR-149-5p	232714	Marbling score	33101375	1027	rs480827720	1.79e-05
Chr.4	101308856	101308860	DGKI	bta-miR-149-5p	20301	Marbling score	22394233	1027	rs29019448	<0.05
Chr.11	74141596	74141600	EFR3B	bta-miR-149-5p	232037	Marbling score	33101375	1027	rs135463723	9.53e-05
Chr.18	1647326	1647330	FCSK	bta-miR-149-5p	232713	Marbling score	33101375	1027	rs470123219	1.61e-05
Chr.14	827937	827941	GRINA	bta-miR-149-5p	232443	Marbling score	33101375	1027	rs378834131	8.56e-05
Chr.4	48280308	48280312	HBP1	bta-miR-149-5p	231561	Marbling score	33101375	1027	rs209650334	7e-05
Chr.3	104642201	104642205	HIVEP3	bta-miR-149-5p	15292	Marbling score	21749418	1027	rs109593638	0.0395
Chr.23	13214406	13214410	KIF6	bta-miR-149-5p	232829	Marbling score	33101375	1027	rs517675204	1.27e-05
Chr.2	4850600	4850604	LIMS2	bta-miR-149-5p	181711	Marbling score	31850078	1027	rs136993172	<0.05
Chr.2	97432155	97432159	MAP2	bta-miR-149-5p	151926	Intramuscular fat	29163638	1103	rs43081412	0.00018
Chr.7	14779196	14779200	MRPL4	bta-miR-149-5p	258339	Marbling score	35885973	1027	rs137099111	0.003959
Chr.17	51362502	51362506	NCOR2	bta-miR-149-5p	232650	Marbling score	33101375	1027	rs448101005	7.15e-05
Chr.17	51371551	51371555	NCOR2	bta-miR-149-5p	232641	Marbling score	33101375	1027	rs385971169	3.43e-05
Chr.26	24104987	24104991	NEURL1	bta-miR-149-5p	232900	Marbling score	33101375	1027	rs210290083	3.6e-05
Chr.11	95604413	95604417	NR6A1	bta-miR-149-5p	232094	Marbling score	33101375	1027	rs380948631	6.57e-05
Chr.29	33723496	33723500	OPCML	bta-miR-149-5p	232979	Marbling score	33101375	1027	rs210168042	8.91e-05
Chr.2	124982392	124982396	PHACTR4	bta-miR-149-5p	231494	Marbling score	33101375	1027	rs716314934	7.11e-05
Chr.16	49765893	49765897	PRDM16	bta-miR-149-5p	232522	Marbling score	33101375	1027	rs207947318	1.22e-05
Chr.16	56161717	56161721	RABGAP1L	bta-miR-149-5p	232557	Marbling score	33101375	1027	rs716415803	5.87e-06
Chr.3	101611969	101611973	RNF220	bta-miR-149-5p	231531	Marbling score	33101375	1027	rs43763213	5.89e-05
Chr.1	67577435	67577439	SEC22A	bta-miR-149-5p	20296	Marbling score	22394233	1027	rs29024890	<0.05
Chr.1	67251393	67251397	SEMA5B	bta-miR-149-5p	20316	Marbling score	22394233	1027	rs29013617	<0.05
Chr.25	11019449	11019453	SNX29	bta-miR-149-5p	151885	Intramuscular fat	29163638	1103	rs110161155	0.000165285
Chr.7	48610007	48610011	SPOCK1	bta-miR-149-5p	152093	Marbling score	29163638	1027	rs110028197	0.000904707
Chr.7	48803827	48803831	SPOCK1	bta-miR-149-5p	231839	Marbling score	33101375	1027	rs451279543	3.43e-05
Chr.22	10095709	10095713	STAC	bta-miR-149-5p	232786	Marbling score	33101375	1027	rs207763129	1.92e-05
Chr.27	35930614	35930618	ZMAT4	bta-miR-149-5p	232927	Marbling score	33101375	1027	rs384058545	9.52e-05
Chr.3	110370753	110370757	ZMYM4	bta-miR-149-5p	231506	Marbling score	33101375	1027	rs135173807	7.17e-05
Chr.3	80240837	80240841	AK4	bta-miR-34a	231522	Marbling score	33101375	1027	rs382233228	3.79e-06
Chr.5	85093443	85093447	BCAT1	bta-miR-34a	231643	Marbling score	33101375	1027	rs466351569	9.34e-05
Chr.2	73230187	73230191	CLASP1	bta-miR-34a	231442	Marbling score	33101375	1027	rs134650104	6.14e-05
Chr.2	30729816	30729820	CSRNP3	bta-miR-34a	20317	Marbling score	22394233	1027	rs29017495	<0.05
Chr.7	62088843	62088847	DCTN4	bta-miR-34a	231842	Marbling score	33101375	1027	rs466287534	8.58e-05
Chr.7	62091588	62091592	DCTN4	bta-miR-34a	231841	Marbling score	33101375	1027	rs458722265	8.23e-05
Chr.4	101308856	101308860	DGKI	bta-miR-34a	20301	Marbling score	22394233	1027	rs29019448	<0.05
Chr.10	84227817	84227821	DPF3	bta-miR-34a	231964	Marbling score	33101375	1027	rs380232435	8.27e-05
Chr.8	73810710	73810714	DPYSL2	bta-miR-34a	231897	Marbling score	33101375	1027	rs717433387	2.66e-05
Chr.7	53651557	53651561	FGF1	bta-miR-34a	231837	Marbling score	33101375	1027	rs449706380	2.07e-06
Chr.6	93019844	93019848	FRAS1	bta-miR-34a	152092	Marbling score	29163638	1027	rs109929801	0.000901514
Chr.6	93291711	93291715	FRAS1	bta-miR-34a	231686	Marbling score	33101375	1027	rs208868502	2.98e-05
Chr.6	93291775	93291779	FRAS1	bta-miR-34a	231651	Marbling score	33101375	1027	rs108959621	5.17e-06
Chr.6	93291978	93291982	FRAS1	bta-miR-34a	231653	Marbling score	33101375	1027	rs109113300	3.63e-05
Chr.6	93292317	93292321	FRAS1	bta-miR-34a	231704	Marbling score	33101375	1027	rs379421294	3.23e-05
Chr.6	93294981	93294985	FRAS1	bta-miR-34a	231730	Marbling score	33101375	1027	rs43479016	4.48e-05
Chr.26	36637615	36637619	GFRA1	bta-miR-34a	232897	Marbling score	33101375	1027	rs135548178	8.52e-05
Chr.3	15747971	15747975	KCNN3	bta-miR-34a	231521	Marbling score	33101375	1027	rs379510815	5.7e-05
Chr.17	70080161	70080165	LIMK2	bta-miR-34a	232566	Marbling score	33101375	1027	rs109974299	3.49e-05
Chr.17	70081376	70081380	LIMK2	bta-miR-34a	232568	Marbling score	33101375	1027	rs110419842	9.24e-05
Chr.16	59808210	59808214	RASAL2	bta-miR-34a	232517	Marbling score	33101375	1027	rs136488714	3.71e-05
Chr.25	11019449	11019453	SNX29	bta-miR-34a	151885	Intramuscular fat	29163638	1103	rs110161155	0.000165285
Chr.8	87023624	87023628	SYK	bta-miR-34a	231876	Marbling score	33101375	1027	rs384647109	2.88e-05
Chr.3	99016109	99016113	TAL1	bta-miR-34a	262654	Intramuscular fat	36463529	1103	rs110013091	8.5e-06
Chr.15	31651850	31651854	TBCEL	bta-miR-34a	232489	Marbling score	33101375	1027	rs383997063	4.01e-05
Chr.5	2020169	2020173	TRHDE	bta-miR-34a	231634	Marbling score	33101375	1027	rs383520864	4.6e-05
Chr.23	40718093	40718097	ATXN1	bta-miR-660	232816	Marbling score	33101375	1027	rs209954301	5.7e-05
Chr.2	43542107	43542111	FMNL2	bta-miR-660	231453	Marbling score	33101375	1027	rs207625315	2.59e-05
Chr.2	97432155	97432159	MAP2	bta-miR-660	151926	Intramuscular fat	29163638	1103	rs43081412	0.00018
Chr.21	43743768	43743772	NPAS3	bta-miR-660	232779	Marbling score	33101375	1027	rs475470973	6.23e-05
Chr.3	1339155	1339159	POU2F1	bta-miR-660	231532	Marbling score	33101375	1027	rs438911519	8.14e-05
Chr.1	67251393	67251397	SEMA5B	bta-miR-660	20316	Marbling score	22394233	1027	rs29013617	<0.05
Chr.27	43963494	43963498	ZNF385D	bta-miR-660	232921	Marbling score	33101375	1027	rs211253436	2.15e-05
Chr.1	33787196	33787200	CADM2	bta-miR-10b	231398	Marbling score	33101375	1027	rs383775852	4.11e-05
Chr.1	33945109	33945113	CADM2	bta-miR-10b	231371	Marbling score	33101375	1027	rs135731226	6.41e-05
Chr.17	47209453	47209457	TMEM132D	bta-miR-10b	232608	Marbling score	33101375	1027	rs210883655	7.28e-05
Chr.17	47598150	47598154	TMEM132D	bta-miR-10b	232655	Marbling score	33101375	1027	rs474776125	4.42e-05
Chr.3	32754241	32754245	KCNA3	bta-miR-148a	157125	Marbling score	27221246	1027	rs43336218	<0.05
Chr.11	95604413	95604417	NR6A1	bta-miR-181a	232094	Marbling score	33101375	1027	rs380948631	6.57e-05
Chr.17	48322309	48322313	SLC15A4	bta-miR-181a	232606	Marbling score	33101375	1027	rs210514190	3.79e-05
Chr.26	27787693	27787697	SORCS1	bta-miR-181a	232899	Marbling score	33101375	1027	rs208670056	1.2e-05
Chr.5	85093443	85093447	BCAT1	bta-miR-181b	231643	Marbling score	33101375	1027	rs466351569	9.34e-05
Chr.25	27001145	27001149	BCL7C	bta-miR-181b	232892	Marbling score	33101375	1027	rs481665249	3.92e-05
Chr.19	8683661	8683665	CUEDC1	bta-miR-181b	232724	Marbling score	33101375	1027	rs211475512	3.51e-05
Chr.10	84227817	84227821	DPF3	bta-miR-181b	231964	Marbling score	33101375	1027	rs380232435	8.27e-05
Chr.2	43542107	43542111	FMNL2	bta-miR-181b	231453	Marbling score	33101375	1027	rs207625315	2.59e-05
Chr.1	68578649	68578653	KALRN	bta-miR-181b	231411	Marbling score	33101375	1027	rs439053804	5.19e-06
Chr.9	12484970	12484974	KCNQ5	bta-miR-181b	231947	Marbling score	33101375	1027	rs718732303	8.42e-05
Chr.2	128832933	128832937	MYOM3	bta-miR-181b	231430	Marbling score	33101375	1027	rs110285470	8.09e-05
Chr.2	135248292	135248296	PADI6	bta-miR-181b	231436	Marbling score	33101375	1027	rs133144546	9.57e-05
Chr.3	1339155	1339159	POU2F1	bta-miR-181b	231532	Marbling score	33101375	1027	rs438911519	8.14e-05
Chr.10	49130429	49130433	RORA	bta-miR-181b	231985	Marbling score	33101375	1027	rs475875377	7.58e-05
Chr.7	17746671	17746675	SH2D3A	bta-miR-181b	151890	Intramuscular fat	29163638	1103	rs43284251	7.94e-08
Chr.7	17746671	17746675	SH2D3A	bta-miR-181b	152060	Marbling score	29163638	1027	rs41656917	0.00015
Chr.17	48322309	48322313	SLC15A4	bta-miR-181b	232606	Marbling score	33101375	1027	rs210514190	3.79e-05
Chr.3	99016109	99016113	TAL1	bta-miR-181b	262654	Intramuscular fat	36463529	1103	rs110013091	8.5e-06
Chr.20	67942637	67942641	ADAMTS16	bta-miR-188	232743	Marbling score	33101375	1027	rs381531176	6.14e-05
Chr.3	80240837	80240841	AK4	bta-miR-188	231522	Marbling score	33101375	1027	rs382233228	3.79e-06
Chr.20	58430674	58430678	ANKH	bta-miR-188	232744	Marbling score	33101375	1027	rs383260500	6.56e-05
Chr.7	90845234	90845238	ARRDC3	bta-miR-188	231768	Marbling score	33101375	1027	rs135539935	8.33e-05
Chr.7	90847223	90847227	ARRDC3	bta-miR-188	231766	Marbling score	33101375	1027	rs133791402	6.33e-05
Chr.25	27001145	27001149	BCL7C	bta-miR-188	232892	Marbling score	33101375	1027	rs481665249	3.92e-05
Chr.28	14238022	14238026	BICC1	bta-miR-188	157145	Marbling score	27221246	1027	rs42137582	<0.05
Chr.5	44936911	44936915	CPM	bta-miR-188	231619	Marbling score	33101375	1027	rs137433889	5.54e-05
Chr.2	30729816	30729820	CSRNP3	bta-miR-188	20317	Marbling score	22394233	1027	rs29017495	<0.05
Chr.11	19557405	19557409	EIF2AK2	bta-miR-188	232091	Marbling score	33101375	1027	rs379224701	1.39e-05
Chr.6	93019844	93019848	FRAS1	bta-miR-188	152092	Marbling score	29163638	1027	rs109929801	0.000901514
Chr.6	93291711	93291715	FRAS1	bta-miR-188	231686	Marbling score	33101375	1027	rs208868502	2.98e-05
Chr.6	93291775	93291779	FRAS1	bta-miR-188	231651	Marbling score	33101375	1027	rs108959621	5.17e-06
Chr.6	93291978	93291982	FRAS1	bta-miR-188	231653	Marbling score	33101375	1027	rs109113300	3.63e-05
Chr.6	93292317	93292321	FRAS1	bta-miR-188	231704	Marbling score	33101375	1027	rs379421294	3.23e-05
Chr.6	93294981	93294985	FRAS1	bta-miR-188	231730	Marbling score	33101375	1027	rs43479016	4.48e-05
Chr.26	20429742	20429746	GOT1	bta-miR-188	232904	Marbling score	33101375	1027	rs380575806	3.68e-05
Chr.8	91457232	91457236	GRIN3A	bta-miR-188	15243	Intramuscular fat	21421834	1103	rs41572727	0.00040603
Chr.18	10430216	10430220	HSDL1	bta-miR-188	232698	Marbling score	33101375	1027	rs210985093	1.42e-05
Chr.4	16245068	16245072	ICA1	bta-miR-188	164015	Marbling score	30290764	1027	rs110361335	Dominance_Effect=13.88
Chr.3	15747971	15747975	KCNN3	bta-miR-188	231521	Marbling score	33101375	1027	rs379510815	5.7e-05
Chr.9	12484970	12484974	KCNQ5	bta-miR-188	231947	Marbling score	33101375	1027	rs718732303	8.42e-05
Chr.1	60897967	60897971	LSAMP	bta-miR-188	231419	Marbling score	33101375	1027	rs460754003	3.58e-05
Chr.10	12814337	12814341	MEGF11	bta-miR-188	20323	Marbling score	22394233	1027	rs29021092	<0.05
Chr.26	24104987	24104991	NEURL1	bta-miR-188	232900	Marbling score	33101375	1027	rs210290083	3.6e-05
Chr.3	84575118	84575122	NFIA	bta-miR-188	20318	Marbling score	22394233	1027	rs29016848	<0.05
Chr.13	51285389	51285393	PANK2	bta-miR-188	232426	Marbling score	33101375	1027	rs457091559	4.7e-05
Chr.2	117157509	117157513	PID1	bta-miR-188	231433	Marbling score	33101375	1027	rs110816632	4.68e-05
Chr.2	125542206	125542210	PPP1R8	bta-miR-188	151912	Intramuscular fat	29163638	1103	rs43246044	0.0191
Chr.21	33373607	33373611	PTPN9	bta-miR-188	95482	Marbling score	26621608	1027	rs42324812	<0.05
Chr.29	12665767	12665771	RAB30	bta-miR-188	232991	Marbling score	33101375	1027	rs436292175	7.33e-05
Chr.29	12665789	12665793	RAB30	bta-miR-188	232995	Marbling score	33101375	1027	rs473062128	7.33e-05
Chr.29	12665804	12665808	RAB30	bta-miR-188	232992	Marbling score	33101375	1027	rs438449891	7.33e-05
Chr.29	12670561	12670565	RAB30	bta-miR-188	232976	Marbling score	33101375	1027	rs207564097	7.33e-05
Chr.16	72073521	72073525	RCOR3	bta-miR-188	232560	Marbling score	33101375	1027	rs723255187	7.11e-05
Chr.10	49130429	49130433	RORA	bta-miR-188	231985	Marbling score	33101375	1027	rs475875377	7.58e-05
Chr.11	72424560	72424564	SLC5A6	bta-miR-188	232142	Marbling score	33101375	1027	rs455983027	1.57e-05
Chr.25	11019449	11019453	SNX29	bta-miR-188	151885	Intramuscular fat	29163638	1103	rs110161155	0.000165285
Chr.8	87023624	87023628	SYK	bta-miR-188	231876	Marbling score	33101375	1027	rs384647109	2.88e-05
Chr.16	73357633	73357637	SYT14	bta-miR-188	232531	Marbling score	33101375	1027	rs378663802	7.35e-05
Chr.16	73357914	73357918	SYT14	bta-miR-188	232524	Marbling score	33101375	1027	rs209775797	7.35e-05
Chr.16	73358066	73358070	SYT14	bta-miR-188	232523	Marbling score	33101375	1027	rs208797193	3.52e-05
Chr.16	73358076	73358080	SYT14	bta-miR-188	232527	Marbling score	33101375	1027	rs210386356	3.52e-05
Chr.16	73366043	73366047	SYT14	bta-miR-188	232512	Marbling score	33101375	1027	rs132727956	9.39e-05
Chr.3	110370753	110370757	ZMYM4	bta-miR-188	231506	Marbling score	33101375	1027	rs135173807	7.17e-05
Chr.7	90845234	90845238	ARRDC3	bta-miR-195	231768	Marbling score	33101375	1027	rs135539935	8.33e-05
Chr.7	90847223	90847227	ARRDC3	bta-miR-195	231766	Marbling score	33101375	1027	rs133791402	6.33e-05
Chr.8	27525673	27525677	BNC2	bta-miR-195	231858	Marbling score	33101375	1027	rs136641881	5.85e-05
Chr.7	71825181	71825185	CCNJL	bta-miR-195	157132	Marbling score	27221246	1027	rs109302587	<0.05
Chr.12	18744298	18744302	FNDC3A	bta-miR-195	232171	Marbling score	33101375	1027	rs109083743	2.01e-06
Chr.12	18744596	18744600	FNDC3A	bta-miR-195	232318	Marbling score	33101375	1027	rs210708771	2.01e-06
Chr.12	18750290	18750294	FNDC3A	bta-miR-195	232305	Marbling score	33101375	1027	rs209486540	2.01e-06
Chr.12	18777167	18777171	FNDC3A	bta-miR-195	232360	Marbling score	33101375	1027	rs41566737	4.13e-06
Chr.12	18777616	18777620	FNDC3A	bta-miR-195	232284	Marbling score	33101375	1027	rs136495094	4.13e-06
Chr.12	18778706	18778710	FNDC3A	bta-miR-195	232309	Marbling score	33101375	1027	rs209664284	4.13e-06
Chr.12	18780655	18780659	FNDC3A	bta-miR-195	232323	Marbling score	33101375	1027	rs211286798	4.13e-06
Chr.12	18783519	18783523	FNDC3A	bta-miR-195	232307	Marbling score	33101375	1027	rs209584346	4.13e-06
Chr.12	18783614	18783618	FNDC3A	bta-miR-195	232261	Marbling score	33101375	1027	rs134522885	4.13e-06
Chr.12	18786109	18786113	FNDC3A	bta-miR-195	232236	Marbling score	33101375	1027	rs110981446	4.13e-06
Chr.12	18786906	18786910	FNDC3A	bta-miR-195	232252	Marbling score	33101375	1027	rs133596146	4.13e-06
Chr.12	18787287	18787291	FNDC3A	bta-miR-195	232271	Marbling score	33101375	1027	rs135266639	4.13e-06
Chr.12	18813817	18813821	FNDC3A	bta-miR-195	232361	Marbling score	33101375	1027	rs41574267	8.27e-06
Chr.26	24104987	24104991	NEURL1	bta-miR-195	232900	Marbling score	33101375	1027	rs210290083	3.6e-05
Chr.29	33723496	33723500	OPCML	bta-miR-195	232979	Marbling score	33101375	1027	rs210168042	8.91e-05
Chr.6	95880986	95880990	PRKG2	bta-miR-195	231660	Marbling score	33101375	1027	rs110193935	4.39e-05
Chr.6	95881379	95881383	PRKG2	bta-miR-195	231731	Marbling score	33101375	1027	rs43479173	5.79e-05
Chr.6	95991683	95991687	PRKG2	bta-miR-195	231744	Marbling score	33101375	1027	rs473608802	5.01e-05
Chr.13	71323016	71323020	PTPRT	bta-miR-195	232411	Marbling score	33101375	1027	rs207759246	4.77e-06
Chr.13	71570467	71570471	PTPRT	bta-miR-195	24670	Marbling score	24906442	1027	rs109622520,rs110270042,rs42510412	Variance=2.43
Chr.16	76636825	76636829	DENND1B	bta-miR-199a-5p	181720	Marbling score	31850078	1027	rs136312829	<0.05
Chr.16	76637281	76637285	DENND1B	bta-miR-199a-5p	181718	Marbling score	31850078	1027	rs137305161	<0.05
Chr.16	76637940	76637944	DENND1B	bta-miR-199a-5p	181719	Marbling score	31850078	1027	rs133850811	<0.05
Chr.16	76640838	76640842	DENND1B	bta-miR-199a-5p	181717	Marbling score	31850078	1027	rs133022670	<0.05
Chr.10	84227817	84227821	DPF3	bta-miR-199a-5p	231964	Marbling score	33101375	1027	rs380232435	8.27e-05
Chr.4	60246568	60246572	ELMO1	bta-miR-199a-5p	151915	Intramuscular fat	29163638	1103	rs41574961	0.000279706
Chr.4	60261771	60261775	ELMO1	bta-miR-199a-5p	231556	Marbling score	33101375	1027	rs136908672	1.69e-05
Chr.17	58130038	58130042	FBXW8	bta-miR-199a-5p	232600	Marbling score	33101375	1027	rs209316657	4.61e-05
Chr.4	33810119	33810123	GRM3	bta-miR-199a-5p	231612	Marbling score	33101375	1027	rs716632537	5.28e-05
Chr.2	97432155	97432159	MAP2	bta-miR-199a-5p	151926	Intramuscular fat	29163638	1103	rs43081412	0.00018
Chr.10	37201501	37201505	MAPKBP1	bta-miR-199a-5p	231963	Marbling score	33101375	1027	rs378477779	1.11e-05
Chr.15	14347299	14347303	MTMR2	bta-miR-199a-5p	232484	Marbling score	33101375	1027	rs379513186	2.56e-06
Chr.16	49765893	49765897	PRDM16	bta-miR-199a-5p	232522	Marbling score	33101375	1027	rs207947318	1.22e-05
Chr.9	11545411	11545415	RIMS1	bta-miR-199a-5p	231940	Marbling score	33101375	1027	rs460420671	2.09e-05
Chr.14	72395260	72395264	RUNX1T1	bta-miR-199a-5p	125819	Marbling score	19395506	1027	rs110379396	0.019
Chr.26	21272245	21272249	SCD	bta-miR-199a-5p	301160	Marbling score	38929378	1027	rs41255691	<0.05
Chr.26	21272305	21272309	SCD	bta-miR-199a-5p	301168	Marbling score	38929378	1027	rs41255692	<0.01
Chr.26	21272421	21272425	SCD	bta-miR-199a-5p	301175	Marbling score	38929378	1027	rs41255693	<0.05
Chr.26	21272528	21272532	SCD	bta-miR-199a-5p	301183	Marbling score	38929378	1027	rs383175036	<0.05
Chr.24	12395492	12395496	SERPINB8	bta-miR-199a-5p	232838	Marbling score	33101375	1027	rs209464457	9.02e-05
Chr.7	22040770	22040774	SLC22A5	bta-miR-199a-5p	258360	Marbling score	35885973	1027	rs133012528	0.003647
Chr.1	154303625	154303629	TBC1D5	bta-miR-199a-5p	231373	Marbling score	33101375	1027	rs137206297	4.5e-05
Chr.10	13235599	13235603	TIPIN	bta-miR-199a-5p	231976	Marbling score	33101375	1027	rs43610837	9.78e-05
Chr.5	2020169	2020173	TRHDE	bta-miR-199a-5p	231634	Marbling score	33101375	1027	rs383520864	4.6e-05
Chr.11	101022271	101022275	ABL1	bta-miR-22-5p	232065	Marbling score	33101375	1027	rs209501761	9.47e-05
Chr.21	28046179	28046183	APBA2	bta-miR-22-5p	232780	Marbling score	33101375	1027	rs797830161	9.16e-05
Chr.5	85093443	85093447	BCAT1	bta-miR-22-5p	231643	Marbling score	33101375	1027	rs466351569	9.34e-05
Chr.1	33787196	33787200	CADM2	bta-miR-22-5p	231398	Marbling score	33101375	1027	rs383775852	4.11e-05
Chr.1	33945109	33945113	CADM2	bta-miR-22-5p	231371	Marbling score	33101375	1027	rs135731226	6.41e-05
Chr.10	84227817	84227821	DPF3	bta-miR-22-5p	231964	Marbling score	33101375	1027	rs380232435	8.27e-05
Chr.11	19557405	19557409	EIF2AK2	bta-miR-22-5p	232091	Marbling score	33101375	1027	rs379224701	1.39e-05
Chr.7	107879249	107879253	FER	bta-miR-22-5p	231774	Marbling score	33101375	1027	rs208666999	1.35e-06
Chr.17	69823675	69823679	MORC2	bta-miR-22-5p	157139	Marbling score	27221246	1027	rs41853796	<0.05
Chr.13	21615331	21615335	PLXDC2	bta-miR-22-5p	232403	Marbling score	33101375	1027	rs109490882	7.6e-05
Chr.17	48322309	48322313	SLC15A4	bta-miR-22-5p	232606	Marbling score	33101375	1027	rs210514190	3.79e-05
Chr.27	37303283	37303287	SLC20A2	bta-miR-22-5p	232918	Marbling score	33101375	1027	rs207664433	4.36e-07
Chr.2	118240691	118240695	SP140L	bta-miR-22-5p	231480	Marbling score	33101375	1027	rs446251247	1.49e-05
Chr.1	154303625	154303629	TBC1D5	bta-miR-22-5p	231373	Marbling score	33101375	1027	rs137206297	4.5e-05
Chr.10	13235599	13235603	TIPIN	bta-miR-22-5p	231976	Marbling score	33101375	1027	rs43610837	9.78e-05
Chr.7	14887148	14887152	TYK2	bta-miR-22-5p	258343	Marbling score	35885973	1027	rs110465013	0.0223
Chr.7	14894307	14894311	TYK2	bta-miR-22-5p	258344	Marbling score	35885973	1027	rs135872924	0.02289
Chr.20	58430674	58430678	ANKH	bta-miR-339a	232744	Marbling score	33101375	1027	rs383260500	6.56e-05
Chr.22	24136117	24136121	CNTN4	bta-miR-339a	232800	Marbling score	33101375	1027	rs474963875	6.3e-06
Chr.2	30729816	30729820	CSRNP3	bta-miR-339a	20317	Marbling score	22394233	1027	rs29017495	<0.05
Chr.18	14738129	14738133	DEF8	bta-miR-339a	232714	Marbling score	33101375	1027	rs480827720	1.79e-05
Chr.8	73810710	73810714	DPYSL2	bta-miR-339a	231897	Marbling score	33101375	1027	rs717433387	2.66e-05
Chr.13	17588164	17588168	FBH1	bta-miR-339a	36431	Intramuscular fat	25149327	1103	rs110639913	5.05e-05
Chr.7	107879249	107879253	FER	bta-miR-339a	231774	Marbling score	33101375	1027	rs208666999	1.35e-06
Chr.7	53651557	53651561	FGF1	bta-miR-339a	231837	Marbling score	33101375	1027	rs449706380	2.07e-06
Chr.6	93019844	93019848	FRAS1	bta-miR-339a	152092	Marbling score	29163638	1027	rs109929801	0.000901514
Chr.6	93291711	93291715	FRAS1	bta-miR-339a	231686	Marbling score	33101375	1027	rs208868502	2.98e-05
Chr.6	93291775	93291779	FRAS1	bta-miR-339a	231651	Marbling score	33101375	1027	rs108959621	5.17e-06
Chr.6	93291978	93291982	FRAS1	bta-miR-339a	231653	Marbling score	33101375	1027	rs109113300	3.63e-05
Chr.6	93292317	93292321	FRAS1	bta-miR-339a	231704	Marbling score	33101375	1027	rs379421294	3.23e-05
Chr.6	93294981	93294985	FRAS1	bta-miR-339a	231730	Marbling score	33101375	1027	rs43479016	4.48e-05
Chr.8	76780908	76780912	FRMD3	bta-miR-339a	231896	Marbling score	33101375	1027	rs714235527	7.28e-05
Chr.18	45874240	45874244	FXYD7	bta-miR-339a	24674	Marbling score	24906442	1027	rs110467149,rs41884907,rs109861678	Variance=1.08
Chr.20	32058703	32058707	GHR	bta-miR-339a	20543	Intramuscular fat	22194170	1103	rs43212241	0.00043
Chr.14	827937	827941	GRINA	bta-miR-339a	232443	Marbling score	33101375	1027	rs378834131	8.56e-05
Chr.5	47594938	47594942	IRAK3	bta-miR-339a	172333	Marbling score	30791866	1027	rs479267746	9.1e-05
Chr.1	69251515	69251519	ITGB5	bta-miR-339a	231423	Marbling score	33101375	1027	rs517174178	8.12e-05
Chr.3	32754241	32754245	KCNA3	bta-miR-339a	157125	Marbling score	27221246	1027	rs43336218	<0.05
Chr.3	15747971	15747975	KCNN3	bta-miR-339a	231521	Marbling score	33101375	1027	rs379510815	5.7e-05
Chr.5	71948716	71948720	LARGE1	bta-miR-339a	95480	Marbling score	26621608	1027	rs109993707	<0.05
Chr.5	72208382	72208386	LARGE1	bta-miR-339a	231635	Marbling score	33101375	1027	rs384150435	8.61e-07
Chr.17	70080161	70080165	LIMK2	bta-miR-339a	232566	Marbling score	33101375	1027	rs109974299	3.49e-05
Chr.17	70081376	70081380	LIMK2	bta-miR-339a	232568	Marbling score	33101375	1027	rs110419842	9.24e-05
Chr.2	97432155	97432159	MAP2	bta-miR-339a	151926	Intramuscular fat	29163638	1103	rs43081412	0.00018
Chr.17	69823675	69823679	MORC2	bta-miR-339a	157139	Marbling score	27221246	1027	rs41853796	<0.05
Chr.13	79384180	79384184	NFATC2	bta-miR-339a	232406	Marbling score	33101375	1027	rs133641052	2.15e-05
Chr.3	84575118	84575122	NFIA	bta-miR-339a	20318	Marbling score	22394233	1027	rs29016848	<0.05
Chr.29	33723496	33723500	OPCML	bta-miR-339a	232979	Marbling score	33101375	1027	rs210168042	8.91e-05
Chr.2	1966582	1966586	PLEKHB2	bta-miR-339a	36369	Intramuscular fat	25149327	1103	rs41576442	0.0117
Chr.16	49765893	49765897	PRDM16	bta-miR-339a	232522	Marbling score	33101375	1027	rs207947318	1.22e-05
Chr.9	66417789	66417793	PTPRK	bta-miR-339a	231944	Marbling score	33101375	1027	rs481461452	8.11e-05
Chr.11	97756762	97756766	RALGPS1	bta-miR-339a	232126	Marbling score	33101375	1027	rs434975490	7.26e-05
Chr.11	97775680	97775684	RALGPS1	bta-miR-339a	232161	Marbling score	33101375	1027	rs521349257	1.46e-05
Chr.7	14855885	14855889	RAVER1	bta-miR-339a	258342	Marbling score	35885973	1027	rs109288890	0.0004661
Chr.12	18172593	18172597	RB1	bta-miR-339a	232245	Marbling score	33101375	1027	rs132996744	1.4e-05
Chr.12	18172780	18172784	RB1	bta-miR-339a	232251	Marbling score	33101375	1027	rs133557624	2.96e-05
Chr.12	18173877	18173881	RB1	bta-miR-339a	232241	Marbling score	33101375	1027	rs132800241	2.14e-05
Chr.12	18174234	18174238	RB1	bta-miR-339a	232317	Marbling score	33101375	1027	rs210552930	5.49e-05
Chr.12	18176725	18176729	RB1	bta-miR-339a	232278	Marbling score	33101375	1027	rs136092855	8.96e-05
Chr.10	49130429	49130433	RORA	bta-miR-339a	231985	Marbling score	33101375	1027	rs475875377	7.58e-05
Chr.9	101559142	101559146	RPS6KA2	bta-miR-339a	231903	Marbling score	33101375	1027	rs110574721	5.09e-05
Chr.14	72395260	72395264	RUNX1T1	bta-miR-339a	125819	Marbling score	19395506	1027	rs110379396	0.019
Chr.26	21272245	21272249	SCD	bta-miR-339a	301160	Marbling score	38929378	1027	rs41255691	<0.05
Chr.26	21272305	21272309	SCD	bta-miR-339a	301168	Marbling score	38929378	1027	rs41255692	<0.01
Chr.26	21272421	21272425	SCD	bta-miR-339a	301175	Marbling score	38929378	1027	rs41255693	<0.05
Chr.26	21272528	21272532	SCD	bta-miR-339a	301183	Marbling score	38929378	1027	rs383175036	<0.05
Chr.29	47592968	47592972	SHANK2	bta-miR-339a	232993	Marbling score	33101375	1027	rs455992272	9.72e-05
Chr.15	22003492	22003496	SIK2	bta-miR-339a	232499	Marbling score	33101375	1027	rs436425548	4.87e-05
Chr.13	75266459	75266463	SLC13A3	bta-miR-339a	232422	Marbling score	33101375	1027	rs41710883	9.82e-05
Chr.10	13970023	13970027	SMAD3	bta-miR-339a	151920	Intramuscular fat	29163638	1103	rs109723347	3.9e-05
Chr.2	118240691	118240695	SP140L	bta-miR-339a	231480	Marbling score	33101375	1027	rs446251247	1.49e-05
Chr.15	30709701	30709705	TRIM29	bta-miR-339a	232478	Marbling score	33101375	1027	rs210902983	7.43e-05
Chr.20	58430674	58430678	ANKH	bta-miR-345-5p	232744	Marbling score	33101375	1027	rs383260500	6.56e-05
Chr.8	27525673	27525677	BNC2	bta-miR-345-5p	231858	Marbling score	33101375	1027	rs136641881	5.85e-05
Chr.20	62095436	62095440	CTNND2	bta-miR-345-5p	232742	Marbling score	33101375	1027	rs380771666	7.18e-05
Chr.4	101308856	101308860	DGKI	bta-miR-345-5p	20301	Marbling score	22394233	1027	rs29019448	<0.05
Chr.2	43542107	43542111	FMNL2	bta-miR-345-5p	231453	Marbling score	33101375	1027	rs207625315	2.59e-05
Chr.6	93019844	93019848	FRAS1	bta-miR-345-5p	152092	Marbling score	29163638	1027	rs109929801	0.000901514
Chr.6	93291711	93291715	FRAS1	bta-miR-345-5p	231686	Marbling score	33101375	1027	rs208868502	2.98e-05
Chr.6	93291775	93291779	FRAS1	bta-miR-345-5p	231651	Marbling score	33101375	1027	rs108959621	5.17e-06
Chr.6	93291978	93291982	FRAS1	bta-miR-345-5p	231653	Marbling score	33101375	1027	rs109113300	3.63e-05
Chr.6	93292317	93292321	FRAS1	bta-miR-345-5p	231704	Marbling score	33101375	1027	rs379421294	3.23e-05
Chr.6	93294981	93294985	FRAS1	bta-miR-345-5p	231730	Marbling score	33101375	1027	rs43479016	4.48e-05
Chr.26	36637615	36637619	GFRA1	bta-miR-345-5p	232897	Marbling score	33101375	1027	rs135548178	8.52e-05
Chr.2	52531967	52531971	GTDC1	bta-miR-345-5p	15235	Intramuscular fat	21421834	1103	rs43229736	0.00203
Chr.1	111319697	111319701	KCNAB1	bta-miR-345-5p	231403	Marbling score	33101375	1027	rs42387691	2.01e-05
Chr.2	97432155	97432159	MAP2	bta-miR-345-5p	151926	Intramuscular fat	29163638	1103	rs43081412	0.00018
Chr.11	95604413	95604417	NR6A1	bta-miR-345-5p	232094	Marbling score	33101375	1027	rs380948631	6.57e-05
Chr.2	124982392	124982396	PHACTR4	bta-miR-345-5p	231494	Marbling score	33101375	1027	rs716314934	7.11e-05
Chr.16	49765893	49765897	PRDM16	bta-miR-345-5p	232522	Marbling score	33101375	1027	rs207947318	1.22e-05
Chr.21	33373607	33373611	PTPN9	bta-miR-345-5p	95482	Marbling score	26621608	1027	rs42324812	<0.05
Chr.19	55935151	55935155	RECQL5	bta-miR-345-5p	172337	Marbling score	30791866	1027	rs132650784	7e-05
Chr.9	101559142	101559146	RPS6KA2	bta-miR-345-5p	231903	Marbling score	33101375	1027	rs110574721	5.09e-05
Chr.5	94036108	94036112	STRAP	bta-miR-345-5p	231626	Marbling score	33101375	1027	rs380477567	7.89e-05
Chr.16	73357633	73357637	SYT14	bta-miR-345-5p	232531	Marbling score	33101375	1027	rs378663802	7.35e-05
Chr.16	73357914	73357918	SYT14	bta-miR-345-5p	232524	Marbling score	33101375	1027	rs209775797	7.35e-05
Chr.16	73358066	73358070	SYT14	bta-miR-345-5p	232523	Marbling score	33101375	1027	rs208797193	3.52e-05
Chr.16	73358076	73358080	SYT14	bta-miR-345-5p	232527	Marbling score	33101375	1027	rs210386356	3.52e-05
Chr.16	73366043	73366047	SYT14	bta-miR-345-5p	232512	Marbling score	33101375	1027	rs132727956	9.39e-05
Chr.9	95089204	95089208	SYTL3	bta-miR-345-5p	231912	Marbling score	33101375	1027	rs210860687	6.34e-05
Chr.3	99016109	99016113	TAL1	bta-miR-345-5p	262654	Intramuscular fat	36463529	1103	rs110013091	8.5e-06
Chr.8	111075942	111075946	TRAPPC12	bta-miR-345-5p	231867	Marbling score	33101375	1027	rs377861854	9.87e-05
Chr.8	27525673	27525677	BNC2	bta-miR-4286	231858	Marbling score	33101375	1027	rs136641881	5.85e-05
Chr.21	33209181	33209185	CSPG4	bta-miR-4286	95483	Marbling score	26621608	1027	rs42325925	<0.05
Chr.18	14738129	14738133	DEF8	bta-miR-4286	232714	Marbling score	33101375	1027	rs480827720	1.79e-05
Chr.16	76636825	76636829	DENND1B	bta-miR-4286	181720	Marbling score	31850078	1027	rs136312829	<0.05
Chr.16	76637281	76637285	DENND1B	bta-miR-4286	181718	Marbling score	31850078	1027	rs137305161	<0.05
Chr.16	76637940	76637944	DENND1B	bta-miR-4286	181719	Marbling score	31850078	1027	rs133850811	<0.05
Chr.16	76640838	76640842	DENND1B	bta-miR-4286	181717	Marbling score	31850078	1027	rs133022670	<0.05
Chr.11	74141596	74141600	EFR3B	bta-miR-4286	232037	Marbling score	33101375	1027	rs135463723	9.53e-05
Chr.7	53651557	53651561	FGF1	bta-miR-4286	231837	Marbling score	33101375	1027	rs449706380	2.07e-06
Chr.10	12814337	12814341	MEGF11	bta-miR-4286	20323	Marbling score	22394233	1027	rs29021092	<0.05
Chr.26	24104987	24104991	NEURL1	bta-miR-4286	232900	Marbling score	33101375	1027	rs210290083	3.6e-05
Chr.29	33723496	33723500	OPCML	bta-miR-4286	232979	Marbling score	33101375	1027	rs210168042	8.91e-05
Chr.9	11545411	11545415	RIMS1	bta-miR-4286	231940	Marbling score	33101375	1027	rs460420671	2.09e-05
Chr.26	21272245	21272249	SCD	bta-miR-4286	301160	Marbling score	38929378	1027	rs41255691	<0.05
Chr.26	21272305	21272309	SCD	bta-miR-4286	301168	Marbling score	38929378	1027	rs41255692	<0.01
Chr.26	21272421	21272425	SCD	bta-miR-4286	301175	Marbling score	38929378	1027	rs41255693	<0.05
Chr.26	21272528	21272532	SCD	bta-miR-4286	301183	Marbling score	38929378	1027	rs383175036	<0.05
Chr.27	37303283	37303287	SLC20A2	bta-miR-4286	232918	Marbling score	33101375	1027	rs207664433	4.36e-07
Chr.25	11019449	11019453	SNX29	bta-miR-4286	151885	Intramuscular fat	29163638	1103	rs110161155	0.000165285
Chr.6	46107490	46107494	TBC1D19	bta-miR-4286	231689	Marbling score	33101375	1027	rs211054807	5.13e-05
Chr.4	9651737	9651741	ANKIB1	bta-miR-532	231602	Marbling score	33101375	1027	rs478684321	7.85e-05
Chr.22	44151795	44151799	ARHGEF3	bta-miR-532	232803	Marbling score	33101375	1027	rs876089834	9.05e-05
Chr.29	43405874	43405878	CAPN1	bta-miR-532	37962	Intramuscular fat	22216329	1103	rs41617307	0.0004198
Chr.22	24136117	24136121	CNTN4	bta-miR-532	232800	Marbling score	33101375	1027	rs474963875	6.3e-06
Chr.21	33209181	33209185	CSPG4	bta-miR-532	95483	Marbling score	26621608	1027	rs42325925	<0.05
Chr.24	37954129	37954133	DLGAP1	bta-miR-532	232853	Marbling score	33101375	1027	rs385642805	3.91e-05
Chr.22	44794081	44794085	ERC2	bta-miR-532	232793	Marbling score	33101375	1027	rs435540207	6.34e-05
Chr.26	36637615	36637619	GFRA1	bta-miR-532	232897	Marbling score	33101375	1027	rs135548178	8.52e-05
Chr.7	14822377	14822381	ICAM1	bta-miR-532	258340	Marbling score	35885973	1027	rs110207241	<0.05
Chr.1	68578649	68578653	KALRN	bta-miR-532	231411	Marbling score	33101375	1027	rs439053804	5.19e-06
Chr.10	12814337	12814341	MEGF11	bta-miR-532	20323	Marbling score	22394233	1027	rs29021092	<0.05
Chr.2	117157509	117157513	PID1	bta-miR-532	231433	Marbling score	33101375	1027	rs110816632	4.68e-05
Chr.11	28273792	28273796	PRKCE	bta-miR-532	232165	Marbling score	33101375	1027	rs798574764	5.87e-05
Chr.11	28275125	28275129	PRKCE	bta-miR-532	232120	Marbling score	33101375	1027	rs42184879	5.87e-05
Chr.11	28275753	28275757	PRKCE	bta-miR-532	232119	Marbling score	33101375	1027	rs42184876	5.87e-05
Chr.11	28275831	28275835	PRKCE	bta-miR-532	232118	Marbling score	33101375	1027	rs42184875	5.88e-05
Chr.11	28275903	28275907	PRKCE	bta-miR-532	232117	Marbling score	33101375	1027	rs42184873	5.87e-05
Chr.11	28275920	28275924	PRKCE	bta-miR-532	232015	Marbling score	33101375	1027	rs110669397	5.88e-05
Chr.11	28276452	28276456	PRKCE	bta-miR-532	232116	Marbling score	33101375	1027	rs42184872	5.87e-05
Chr.11	28276570	28276574	PRKCE	bta-miR-532	232115	Marbling score	33101375	1027	rs42184871	5.87e-05
Chr.11	28276907	28276911	PRKCE	bta-miR-532	232114	Marbling score	33101375	1027	rs42184870	5.88e-05
Chr.11	28277269	28277273	PRKCE	bta-miR-532	232002	Marbling score	33101375	1027	rs109702415	5.87e-05
Chr.11	28277299	28277303	PRKCE	bta-miR-532	232018	Marbling score	33101375	1027	rs110715911	5.87e-05
Chr.11	28277307	28277311	PRKCE	bta-miR-532	232113	Marbling score	33101375	1027	rs42184869	5.87e-05
Chr.11	28277407	28277411	PRKCE	bta-miR-532	232112	Marbling score	33101375	1027	rs42184867	5.87e-05
Chr.11	28277602	28277606	PRKCE	bta-miR-532	232111	Marbling score	33101375	1027	rs42184866	5.87e-05
Chr.11	28277611	28277615	PRKCE	bta-miR-532	232110	Marbling score	33101375	1027	rs42184865	5.88e-05
Chr.13	71323016	71323020	PTPRT	bta-miR-532	232411	Marbling score	33101375	1027	rs207759246	4.77e-06
Chr.13	71570467	71570471	PTPRT	bta-miR-532	24670	Marbling score	24906442	1027	rs109622520,rs110270042,rs42510412	Variance=2.43
Chr.28	13606748	13606752	RASGEF1A	bta-miR-532	232937	Marbling score	33101375	1027	rs134927830	2.59e-05
Chr.7	14887148	14887152	TYK2	bta-miR-532	258343	Marbling score	35885973	1027	rs110465013	0.0223
Chr.7	14894307	14894311	TYK2	bta-miR-532	258344	Marbling score	35885973	1027	rs135872924	0.02289
Chr.22	608090	608094	VOPP1	bta-miR-532	232795	Marbling score	33101375	1027	rs443087147	3.67e-07
Chr.22	638404	638408	VOPP1	bta-miR-532	232787	Marbling score	33101375	1027	rs210538473	1.22e-05
Chr.8	87023624	87023628	SYK	bta-miR-99a-5p	231876	Marbling score	33101375	1027	rs384647109	2.88e-05
