# Supplementary material for: Expression of miRNA in the Semitendinosus Muscle of Cattle Breeds with Varying Intramuscular Fat Deposition
Source: Genes (Basel). 2025 Aug 18;16(8):969. doi: 10.3390/genes16080969 (PMC12385881; doi:10.3390/genes16080969)
Supplement: Supplementary file 1 [file genes-16-00969-s001.zip › Table S4-S5 v2.xlsx]

## Sheet: pathways
Table S4. KEGG pathway analysis of predicted target genes.
Category	Term	Name	Count	%	PValue	Genes	List Total	Pop Hits	Pop Total	Fold Enrichment	Bonferroni	Benjamini	FDR		Legend
KEGG_PATHWAY	bta04920	Adipocytokine signaling pathway	33	0.450266	0.0444404	PRKAA1, PRKAG1, IRS4, SLC2A1, ADIPOR2, ACACB, RELA, PRKAG3, CAMKK2, MAPK9, RXRA, AKT2, CD36, PPARGC1A, PRKAB2, CPT1A, CHUK, ACSL1, STAT3, ACSL5, PTPN11, TRAF2, ACSL4, ACSL3, TNFRSF1B, PRKAB1, CPT1B, MTOR, NFKB1, TNFRSF1A, MAPK10, NFKBIA, PPARA	3222	73	9569	1.34256	1	0.131118	0.0914518		Category: Indicates the database used for the analysis.
KEGG_PATHWAY	bta04152	AMPK signaling pathway	62	0.845954	0.00039972	CRTC2, CAB39L, IRS4, PRKAG1, PIK3CD, PPP2R2A, PIK3CB, ADRA1A, PRKAG3, IGF1R, GYS2, LIPE, EEF2K, PPP2R1B, PPP2R1A, AKT2, HNF4A, CREB3L2, CD36, RAB8A, RAB2A, SREBF1, PRKAB2, CPT1A, PDPK1, STRADA, PPP2R5B, PPP2R5A, PPP2R5D, TSC1, PPP2R5C, CPT1B, PRKAB1, SIRT1, PIK3CA, AKT1S1, ULK1, CREB5, PFKFB2, PFKFB4, PRKAA1, PFKFB3, PIK3R1, HMGCR, ACACB, ADIPOR2, ACACA, CAMKK2, EIF4EBP1, PPARGC1A, INSR, CIDEA, P…	3222	126	9569	1.46138	0.13301	0.00303617	0.00211766		Term: The KEGG pathway identifier.
KEGG_PATHWAY	bta04371	Apelin signaling pathway	65	0.886888	0.0035611	MYLK2, RYR2, PDE3B, PRKAG1, SLC8A1, MYLK3, PIK3CG, PRKAG3, MYLK4, SLC8A2, LIPE, MAP1LC3B, GNGT2, MAP1LC3A, AKT2, NOS1, PRKACA, PRKACB, MEF2A, PRKAB2, MEF2B, MAP2K2, SPHK2, PRKCE, RPS6, PRKAB1, MYL4, MRAS, ADCY9, MYL2, APLNR, PLIN1, PLCB2, HDAC4, NOTCH3, PRKAA1, ITPR1, ADCY4, ADCY1, ADCY7, GNAI1, ADCY6, PIK3R5, SLC9A1, GNA13, NRAS, GNG4, GNG7, PPARGC1A, MEF2D, MAPK3, SMAD2, SMAD4, SMAD3, JAG1, NOS…	3222	143	9569	1.34995	0.720172	0.0162769	0.0113528		Name: The KEGG pathway name.
KEGG_PATHWAY	bta04024	cAMP signaling pathway	106	1.44631	0.00377554	OXTR, CHRM1, HTR4, LIPE, EDNRA, AKT2, CREB3L2, ADORA1, PLCE1, PRKACA, BVES, PRKACB, MAP2K2, F2R, NPY1R, ATP1B4, ATP1B3, ADCYAP1, TIAM1, ADCY9, ORAI1, MYL9, GRIA1, GRIA2, ADCYAP1R1, SUCNR1, GIPR, GPR119, PIK3R1, CRHR2, PLD2, SLC9A1, MC2R, RAP1A, DRD1, CACNA1S, DRD2, DRD5, PTCH1, HTR1A, HTR1B, BRAF, NFKB1, NFKBIA, GRIN3B, GRIN3A, FXYD1, CALM3, CALM1, GLP1R, RYR2, PDE3B, ATP2A3, ATP2A2, PIK3CD, PIK3…	3222	251	9569	1.25422	0.740868	0.0164519	0.0114748		Count: Number of predicted target genes associated with the pathway.
KEGG_PATHWAY	bta04022	cGMP-PKG signaling pathway	79	1.07791	0.000872415	MYLK2, GUCY1B1, PDE3B, IRS4, ATP2A3, ATP2A2, ADRA1B, ADRA1A, SLC8A1, MYLK3, PIK3CG, MYLK4, SLC8A2, PPP3CA, EDNRA, RGS2, PPP3CB, EDNRB, AKT2, CREB3L2, ADORA1, PRKG2, PRKG1, GTF2I, MEF2A, GUCY1A1, MEF2B, MAP2K2, TRPC6, PRKCE, ATP1B4, ATP1B3, ADRA2C, ADCY9, ADRB3, KCNMA1, VDAC3, VDAC1, PDE5A, PLCB2, MYL9, CNGB1, SLC25A6, CREB5, ATF6B, ROCK1, SRF, ITPR1, ADCY4, GATA4, ATP1A2, ADCY1, ATP1A1, ADCY7, GN…	3222	172	9569	1.36408	0.267717	0.00556165	0.00387913		%: Percentage of predicted target genes relative to the total number of genes analyzed.
KEGG_PATHWAY	bta04820	Cytoskeleton in muscle cells	97	1.32351	0.00781596	ITGA2B, ENO1, ENO2, CAPN3, MYOZ3, TMOD1, COL27A1, TPM4, TPM3, TMOD3, TPM2, TMOD2, ATP1B4, ATP1B3, ANK3, HSPG2, MYL4, DAAM1, DAAM2, MYL1, MYL2, TLN2, MYL9, VCL, DSC2, FBN2, FBN3, SPTBN4, SPTBN5, SDC4, SDC2, SDC3, NID1, MYH11, DTNA, JUP, NEBL, ANKRD23, COL5A1, COL5A3, ITGA11, SDC1, FBN1, MYOM1, ITGB5, ITGB3, FHL1, FHL3, LDB3, SYNE3, MYPN, MYOM2, LMNB2, MYOM3, LMNB1, SGCE, CSRP3, TMEM43, CAPZB, CSRP…	3222	232	9569	1.24172	0.939267	0.0317079	0.0221156		PValue: The statistical significance (p-value) of the pathway enrichment, indicating the probability of observing the enrichment by chance.
KEGG_PATHWAY	bta04144	Endocytosis	137	1.86929	4.96322e-12	WASHC4, SH3GL3, ZFYVE9, WIPF1, WIPF2, ARPC5L, CBLC, CBLB, IGF1R, ZFYVE27, KIF5C, KIF5A, WASHC1, VPS36, SH3GL2, SH3GL1, USP8, SH3GLB2, PDGFRA, IST1, RNF41, RUFY1, RAB31, ZFYVE16, HGS, BIN1, RAB35, CHMP4C, CHMP4B, CHMP4A, RAB5B, RAB5C, AGAP2, NEDD4L, VPS26A, VPS26B, ACTR3B, PLD2, GRK1, SNX3, SNX4, SNX1, GRK3, RAB11FIP1, GRK7, GRK6, PIP5K1A, PIP5K1B, PIP5K1C, RAB11FIP3, RAB11FIP4, RAB11FIP5, SNX6, S…	3222	249	9569	1.63404	1.77188e-09	5.90623e-10	4.11947e-10		Genes: List of gene symbols for predicted target genes associated with the pathway.
KEGG_PATHWAY	bta04216	Ferroptosis	24	0.327466	0.0365841	STEAP3, ACSL1, GSS, SLC11A2, NCOA4, SLC40A1, ACSL5, CYBB, SAT2, ACSL4, SLC7A11, ACSL3, SLC39A14, CP, MAP1LC3B, MAP1LC3A, LPCAT3, FTH1, VDAC3, GCLM, TP53, ATG7, ATG5, FTL	3222	49	9569	1.45464	0.999998	0.109752	0.07655		List Total: Total number of predicted target genes analyzed.
KEGG_PATHWAY	bta04510	Focal adhesion	94	1.28258	0.000234424	MYLK2, FLT1, ITGB5, LAMC3, ITGB3, FLT4, ITGA2B, RASGRF1, ILK, PIK3CD, LAMC2, PIK3CB, LAMC1, ELK1, ARHGAP35, MYLK3, MYLK4, CRKL, IGF1R, CCND3, AKT2, KDR, CAPN2, RAC3, ITGB7, RAC1, PRKCG, PDGFRB, VAV3, PDGFRA, PDPK1, ITGA3, PRKCB, ACTN1, ITGA1, EMP1, ACTN4, PGF, PIK3CA, MYL2, COL6A2, COL6A1, RAPGEF1, ITGA8, ITGA7, ITGA6, COL6A5, ITGA5, TLN2, PPP1R12B, SOS1, MET, CRK, MYL9, VCL, SHC4, SHC3, ROCK1, S…	3222	204	9569	1.36848	0.0802922	0.00189492	0.00132167		Pop Hits: Number of genes in the reference population (bovine genome) associated with the pathway.
KEGG_PATHWAY	bta04068	FoxO signaling pathway	68	0.927821	8.2897e-05	CDKN1A, SETD7, FBXO25, IRS4, PRKAG1, PIK3CD, FASLG, PIK3CB, GRM1, PRKAG3, IGF1R, AKT2, HOMER3, RAG2, RAG1, IL10, PRKAB2, GABARAPL1, USP7, MAP2K2, CHUK, PDPK1, PRMT1, CSNK1E, PRKAB1, SIRT1, TGFBR2, RBL2, PIK3CA, CAT, SGK1, SOS1, PRKAA1, FOXG1, AGAP2, FOXO6, FOXO4, PIK3R1, STK4, NLK, EGFR, MAPK9, NRAS, BCL2L11, S1PR1, MAPK3, CDKN2D, TGFB2, SMAD4, SMAD3, GADD45B, TGFB3, HOMER2, PLK2, INSR, PLK1, STA…	3222	135	9569	1.49595	0.0291618	0.000954652	0.00066585		Pop Total: Total number of genes in the reference population.
KEGG_PATHWAY	bta04922	Glucagon signaling pathway	48	0.654932	0.00744185	CAMK2B, PYGB, CRTC2, CAMK2D, PRKAA1, PDE3B, CAMK2A, ITPR1, PRKAG1, SLC2A1, SLC2A2, PYGM, PYGL, ACACB, PRKAG3, ACACA, GYS2, PPP3CA, PPP3CB, PHKG1, AKT2, CREB3L2, PRKACA, PPARGC1A, PRKACB, CAMK2G, PRKAB2, CPT1A, PDHA1, PRMT1, GCGR, PGAM1, PHKA1, PPP4R3B, PHKA2, PRKAB1, CPT1B, SIRT1, PFKL, PKM, CALM3, SIK1, SIK2, PPARA, CALM1, PLCB2, PFKM, CREB5	3222	103	9569	1.38403	0.930517	0.0305372	0.0212991		Fold Enrichment: Ratio of the observed gene frequency in the pathway to the expected frequency, indicating the degree of enrichment.
KEGG_PATHWAY	bta00564	Glycerophospholipid metabolism	61	0.83231	2.17776e-06	DGKG, PLA2G2D1, DGKE, LPGAT1, DGKD, DGKA, LPCAT1, PLA2G2D4, LCLAT1, LYPLA2, LYPLA1, PCYT1B, PLA2G4F, PCYT1A, PCYT2, PLA2G4D, PLA2G4E, GPCPD1, DGKZ, PISD, PLA2G15, PLPP5, PHOSPHO1, GPD2, DGKK, PLPP3, DGKI, PLPP1, CDS1, AGPAT5, SAMD8, SGMS1, CHAT, PLA2G3, PLA2G5, SGMS2, AGPAT1, PLA2G6, AGPAT2, SELENOI, PLD3, PLD2, AGPAT4, PGS1, PTDSS1, GPAT4, GPAT3, CDIPT, PLA2G2F, CHKA, PNPLA7, PLA2G2C, MBOAT7, MB…	3222	108	9569	1.67744	0.000777158	6.47883e-05	4.51885e-05		Bonferroni: Adjusted p-value using the Bonferroni correction to account for multiple testing.
KEGG_PATHWAY	bta04066	HIF-1 signaling pathway	54	0.736799	0.0022785	CDKN1A, FLT1, EPO, SLC2A1, PIK3CD, ENO1, PIK3CB, ENO2, HK1, IGF1R, AKT2, IL6R, PDK1, PRKCG, EDN1, MAP2K2, IFNGR1, PRKCB, IFNGR2, RPS6, CYBB, RBX1, PIK3CA, HKDC1, EIF4E1B, ALDOB, EIF4E2, TLR4, CAMK2B, CAMK2D, PFKFB3, CAMK2A, CUL2, PIK3R1, EGFR, RELA, MKNK1, EIF4EBP1, PLCG2, PLCG1, CAMK2G, MAPK3, EGLN1, EGLN2, PDHA1, NOS2, INSR, STAT3, MTOR, NFKB1, VEGFA, PFKL, LTBR, PFKM	3222	113	9569	1.41924	0.557074	0.0109922	0.00766685		Benjamini: Adjusted p-value using the Benjamini-Hochberg method to control the false discovery rate (FDR).
KEGG_PATHWAY	bta04931	Insulin resistance	59	0.805021	2.70064e-05	PYGB, CRTC2, SLC27A1, PRKAG1, SLC2A1, PIK3CD, SLC2A2, PYGM, PYGL, PIK3CB, PTPRF, PRKAG3, GYS2, RPS6KA3, AKT2, RPS6KA2, RPS6KA1, CREB3L2, MLX, CD36, SREBF1, PRKAB2, CPT1A, PDPK1, PRKCB, PRKCE, CPT1B, PRKAB1, TNFRSF1A, PPP1R3C, PIK3CA, PPP1R3E, PPP1R3D, PPARA, SLC27A3, CREB5, SLC27A4, PRKAA1, PIK3R1, ACACB, RELA, PTPA, MAPK9, PPARGC1A, PPARGC1B, MLXIP, PTPN1, NR1H2, INSR, STAT3, NR1H3, PTPN11, MTOR…	3222	110	9569	1.59294	0.00959508	0.000370818	0.000258638		FDR: False discovery rate, representing the expected proportion of false positives among significant results.
KEGG_PATHWAY	bta04910	Insulin signaling pathway	71	0.968754	4.27512e-05	PYGB, PDE3B, IRS4, PRKAG1, INPPL1, PIK3CD, CBLB, PYGM, PYGL, PIK3CB, ELK1, PTPRF, PRKAG3, CRKL, HK1, GYS2, LIPE, AKT2, FLOT2, PRKACA, PRKACB, SREBF1, PRKAB2, MAP2K2, PDPK1, EXOC7, RPS6, TSC1, PHKA1, PHKA2, PRKAB1, PRKAR1B, PPP1R3C, PIK3CA, HKDC1, EIF4E1B, PPP1R3E, PPP1R3D, RAPGEF1, SOS1, EIF4E2, CRK, SHC4, PRKAA1, SHC3, SHC1, PIK3R1, CBL, ACACB, ACACA, MAPK9, NRAS, SOCS1, PHKG1, MKNK1, EIF4EBP1, …	3222	140	9569	1.50616	0.0151466	0.000565266	0.000394261
KEGG_PATHWAY	bta04010	MAPK signaling pathway	164	2.23769	6.59296e-14	CSF1, IL1RAP, FGF1, FGF2, ELK1, CRKL, IGF1R, RPS6KA4, RPS6KA3, RPS6KA5, RPS6KA2, AKT2, RPS6KA1, KDR, MAP3K9, PRKACA, PRKACB, MAP3K5, PDGFRB, PRKCG, MAP2K3, MAP2K4, PDGFRA, MAP2K2, IL1R1, PRKCB, CACNA2D1, CACNA2D3, CACNA2D2, CACNA2D4, MAPK8IP2, MAPK8IP3, PGF, MAPK8IP1, EREG, CACNB1, MAPKAPK3, DDIT3, MAPKAPK2, MAPKAPK5, TP53, EPHA2, CSF1R, MAX, PDGFB, PDGFA, TGFA, EFNA5, RASGRP2, STK4, NLK, RASGRP1…	3222	300	9569	1.62354	2.35432e-11	2.35369e-11	1.64165e-11
KEGG_PATHWAY	bta04150	mTOR signaling pathway	80	1.09155	9.66172e-05	WNT2B, CAB39L, PIK3CD, PIK3CB, IGF1R, FLCN, RPS6KA3, DEPTOR, AKT2, RPS6KA2, RPS6KA1, GRB10, ATP6V1E1, RNF152, PRKCG, ATP6V1G2, MAP2K2, CHUK, PDPK1, PRKCB, STRADA, RPS6, WNT9B, TSC1, WNT9A, TTI1, TNFRSF1A, SLC7A5, PIK3CA, EIF4E1B, AKT1S1, RRAGD, DDIT4, TBC1D7, ATP6V1B2, ULK1, SGK1, DEPDC5, SOS1, EIF4E2, TELO2, ATP6V1B1, ATP6V1A, PRKAA1, SEH1L, MAPKAP1, PRR5L, PIK3R1, LRP6, NRAS, DVL1, DVL2, EIF4EB…	3222	165	9569	1.43995	0.0339059	0.00101448	0.000707579
KEGG_PATHWAY	bta04151	PI3K-Akt signaling pathway	149	2.03302	0.0457273	CSF3, CRTC2, CHRM1, CSF1, EPO, ITGA2B, PPP2R2A, FGF1, FGF2, IGF1R, CCND3, PPP2R1B, PPP2R1A, AKT2, CREB3L2, KDR, IL6R, PDGFRB, MAGI1, PDGFRA, IL4R, MAP2K2, RPS6, F2R, TSC1, PRLR, PGF, EREG, CCNE1, EIF4E1B, DDIT4, MTCP1, TP53, EPHA2, IFNAR1, CSF1R, LPAR1, PDGFB, LPAR2, PDGFA, TGFA, LPAR3, LPAR4, PIK3R1, EFNA5, PIK3R5, BCL2L11, PDGFD, EIF4EBP1, FGF20, FGF23, NGFR, INSR, IGF2, GNG11, PTK2, NFKB1, FGF…	3222	392	9569	1.12886	1	0.132721	0.0925698
KEGG_PATHWAY	bta04923	Regulation of lipolysis in adipocytes	28	0.382044	0.0353214	PDE3B, IRS4, ADCY4, AQP7, PIK3CD, ADCY1, PIK3R1, PIK3CB, PTGS2, ADCY7, ADCY6, GNAI1, PTGS1, LIPE, AKT2, ADORA1, PRKG2, PRKACA, PRKACB, PRKG1, INSR, NPY1R, ADCY9, ADRB3, PIK3CA, PLIN1, MGLL, PNPLA2	3222	59	9569	1.40944	0.999997	0.106862	0.0745342
KEGG_PATHWAY	bta04310	Wnt signaling pathway	88	1.20071	2.15896e-05	INVS, WNT2B, CTNND2, CHD8, PPP3CA, CCND3, FRAT1, PPP3CB, FRAT2, RSPO2, RAC3, RSPO3, RSPO1, RAC1, BTRC, PRKACA, LZTS2, PRKACB, RSPO4, CER1, PRKCG, APC2, TLE3, RNF43, PRKCB, FBXW11, CSNK2A2, CTNNBIP1, AXIN1, WNT9B, WNT9A, CSNK1E, SIRT1, RBX1, DKK4, SFRP1, DAAM1, DAAM2, SFRP5, ROR1, TP53, PLCB2, PPARD, CAMK2B, CAMK2D, CAMK2A, TCF7, LEF1, PRICKLE2, PRICKLE1, NLK, APCDD1, LRP6, NKD2, MAPK9, PORCN, ZNR…	3222	179	9569	1.46006	0.00767796	0.000321146	0.000223992
KEGG_PATHWAY	bta00600	Sphingolipid metabolism	31	0.422977	0.00335066	ASAH1, ASAH2, CERK, SGMS1, HEXA, SGMS2, GBA2, NEU2, SMPD3, NEU3, UGT8, SGPL1, NEU4, SPTLC3, SMPD1, NEU1, B4GALNT1, CERS3, CERS5, CERS6, SPHK2, SGPP2, GALC, ACER1, ACER3, DEGS1, PLPP3, B4GALT6, PLPP1, CERS2, B4GALT5	3222	58	9569	1.58736	0.698261	0.0155349	0.0108352
KEGG_PATHWAY	bta05221	Acute myeloid leukemia	37	0.504844	0.00112223	CSF1R, CSF2, SPI1, TCF7, LEF1, PIK3CD, PIK3R1, PIK3CB, RELA, NRAS, AKT2, EIF4EBP1, PIM1, PIM2, CD14, FCGR1A, RUNX1T1, MAPK3, MAP2K2, JUP, CHUK, ZBTB16, STAT3, BRAF, PML, DUSP6, MTOR, NFKB1, RUNX1, PER2, IL3, PIK3CA, KIT, RARA, KRAS, SOS1, PPARD	3222	69	9569	1.59255	0.330258	0.00646189	0.00450703
KEGG_PATHWAY	bta04520	Adherens junction	48	0.654932	0.00054491	ROCK1, TCF7, LEF1, CTNND1, PTPRM, PTPRJ, NLK, RASIP1, PTPRF, EGFR, MYL12A, IGF1R, CDC42, CDH5, RAP1A, RAC3, RAC1, ACP1, WASF2, WASF3, MAPK3, PTPN1, SMAD4, SMAD3, YES1, SMURF2, SMURF1, HEG1, INSR, ACTN1, CSNK2A2, ARHGAP29, ACTN4, SORBS1, BAIAP2, TGFBR2, PTPRB, FER, MYL2, SNAI1, SNAI2, CTNNB1, NECTIN4, NECTIN3, MET, MYL9, VCL, NECTIN2	3222	93	9569	1.53285	0.176824	0.00381437	0.00266044
KEGG_PATHWAY	bta04261	Adrenergic signaling in cardiomyocytes	80	1.09155	1.41271e-05	RYR2, ATP2A3, ATP2A2, PPP2R2A, ADRA1B, ADRA1A, SLC8A1, PIK3CG, SLC8A2, RPS6KA5, PPP2R1B, PPP2R1A, AKT2, CREB3L2, SCN5A, PRKACA, PRKACB, BVES, SCN1B, TPM4, TPM3, TPM2, CACNA2D1, PPP2R5B, CACNA2D3, PPP2R5A, ATP1B4, CACNA2D2, PPP2R5D, ATP1B3, PPP2R5C, CACNA2D4, MYL4, CACNB1, ADCY9, MYL2, TNNT2, AGTR2, PLCB2, SCN4B, RAPGEF3, CREB5, CAMK2B, POPDC2, CAMK2D, ATF6B, CAMK2A, CREM, ADCY4, ATP1A2, ADCY1, AT…	3222	158	9569	1.50374	0.00503072	0.000229245	0.000159893
KEGG_PATHWAY	bta04925	Aldosterone synthesis and secretion	48	0.654932	0.00131495	CAMK2B, SCARB1, CAMK2D, ATF6B, CAMK2A, ITPR1, ADCY4, ATP1A2, ADCY1, ATP1A1, ADCY7, CACNA1H, ADCY6, LIPE, MC2R, CYP11A1, CREB3L2, CACNA1S, PRKACA, PRKACB, CAMK2G, LDLR, PRKCG, KCNJ5, CAMK1D, PRKCB, PRKCE, HSD3B1, PDE2A, ATP2B4, ATP1B4, ATP2B3, ATP2B2, ATP1B3, ATP2B1, NR4A1, ADCY9, STAR, PRKD3, CAMK4, ORAI1, PRKD2, CALM3, CAMK1, CALM1, DAGLB, PLCB2, CREB5	3222	96	9569	1.48495	0.374839	0.007009	0.00488863
KEGG_PATHWAY	bta04960	Aldosterone-regulated sodium reabsorption	20	0.272889	0.0195931	PRKCG, PDPK1, PRKCB, INSR, ATP1B4, NEDD4L, PIK3CD, ATP1B3, ATP1A2, ATP1A1, PIK3R1, PIK3CB, NR3C2, SCNN1G, PIK3CA, SCNN1B, SFN, KRAS, SGK1, MAPK3	3222	37	9569	1.60535	0.999145	0.0679101	0.0473658
KEGG_PATHWAY	bta05412	Arrhythmogenic right ventricular cardiomyopathy	43	0.58671	0.00246026	RYR2, ITGB5, ITGB3, ITGA2B, TCF7, LEF1, ATP2A3, ATP2A2, SLC8A1, SLC8A2, SGCE, CDH2, SGCB, LMNA, ITGB7, DMD, NOS1, CACNA1S, CACNG2, EMD, CACNG3, CACNG4, SGCG, SNTA1, CACNG5, DTNA, CAV3, JUP, ITGA3, CACNA2D1, ITGA1, CACNA2D3, CACNA2D2, CACNA2D4, CACNB1, SLC8A3, ITGA11, ITGA8, ITGA7, CTNNB1, ITGA6, ITGA5, DSC2	3222	86	9569	1.48495	0.584966	0.0117108	0.00816806
KEGG_PATHWAY	bta04140	Autophagy - animal	79	1.07791	0.00107255	CALCOCO2, IRS4, PIK3CD, PIK3CB, IGF1R, MAP1LC3B, DEPTOR, TBK1, MAP1LC3A, LAMP1, AKT2, LAMP2, EPG5, PRKACA, CTSD, PRKACB, RAB8A, CTSB, VPS18, GABARAPL1, MAP2K2, PDPK1, DAPK2, ATG9B, VPS33A, STX7, DAPK3, ATG9A, ATG10, WIPI1, TSC1, ATG14, ATG13, RAB33B, ERN1, MRAS, PIK3CA, GORASP2, GORASP1, AKT1S1, RRAGD, DDIT4, WDFY3, BIRC6, SMCR8, ULK1, RAB7B, UBA52, SQSTM1, RAB7A, ATG4D, PRKAA1, MTMR3, STX17, WDR…	3222	173	9569	1.35619	0.318258	0.00627704	0.0043781
KEGG_PATHWAY	bta04360	Axon guidance	109	1.48724	4.52431e-13	SEMA5A, EPHB6, SEMA5B, RGS3, DPYSL5, DPYSL2, EPHB2, EPHB1, EPHB4, EPHA5, SEMA6C, SEMA6A, UNC5A, UNC5B, EPHA8, SEMA6D, SMO, EPHA1, MYL9, NGEF, EPHA2, SEMA7A, PIK3R1, EFNA5, MYL12A, EFNB2, EFNB1, EFNB3, PLCG2, ABL1, PLXNA2, PLXNA1, SRGAP3, PLCG1, SRGAP2, SRGAP1, NTNG2, FZD3, PTCH1, NFATC3, NFATC2, SSH2, L1CAM, BMP7, PTK2, SSH1, EFNA1, EFNA3, EFNA2, CXCL12, PLXNB3, PLXNB1, BMPR1B, ILK, PIK3CD, PIK3C…	3222	181	9569	1.7885	1.61512e-10	8.07588e-11	5.63276e-11
KEGG_PATHWAY	bta05100	Bacterial invasion of epithelial cells	47	0.641288	1.36415e-06	SHC4, SHC3, ARHGEF26, SHC1, PXN, CLTC, ARPC5L, PIK3CD, ILK, PIK3R1, PIK3CB, CBL, ACTR3B, SEPTIN11, CRKL, CDC42, RAC1, WASF2, ACTR3, ACTR2, CAV3, SEPTIN2, CAV1, RHOG, GAB1, SEPTIN6, ARPC4, SEPTIN3, PTK2, DNM1, DNM2, CD2AP, SEPTIN8, MAD2L2, ARHGAP10, PIK3CA, CTTN, ARPC3, ELMO1, ELMO2, HCLS1, CTNNB1, ITGA5, CRK, MET, VCL, BCAR1	3222	76	9569	1.83665	0.000486882	4.42728e-05	3.08793e-05
KEGG_PATHWAY	bta05217	Basal cell carcinoma	33	0.450266	0.00360188	CDKN1A, WNT2B, TCF7, LEF1, GLI3, GLI2, SHH, DVL1, DVL2, DVL3, POLK, BAK1, WNT2, APC2, FZD1, FZD3, WNT10A, FZD2, FZD5, GADD45B, WNT3A, WNT7B, FZD7, PTCH1, AXIN1, WNT9B, FZD8, WNT9A, DDB2, SMO, APC, CTNNB1, TP53	3222	63	9569	1.55566	0.724232	0.0162769	0.0113528
KEGG_PATHWAY	bta05224	Breast cancer	70	0.95511	0.00131541	RB1, CDKN1A, WNT2B, FLT4, PIK3CD, PIK3CB, BRCA1, FGF1, FGF2, IGF1R, FRAT1, FRAT2, AKT2, POLK, NCOA1, APC2, MAP2K2, NCOA3, AXIN1, WNT9B, WNT9A, DDB2, PIK3CA, KIT, SOS1, TP53, SHC4, NOTCH2, NOTCH3, SHC3, NOTCH1, SHC1, TCF7, LEF1, PIK3R1, EGFR, LRP6, DLL3, NRAS, DVL1, DVL2, E2F1, FGF20, E2F2, DVL3, BAK1, WNT2, FGF23, MAPK3, FZD1, FZD3, WNT10A, FZD2, JAG1, FZD5, GADD45B, WNT3A, WNT7B, FZD7, FZD8, BRA…	3222	151	9569	1.37677	0.374943	0.007009	0.00488863
KEGG_PATHWAY	bta04020	Calcium signaling pathway	124	1.69191	6.94538e-06	MYLK2, OXTR, CHRM1, HTR4, FGF1, FGF2, SLC8A1, MYLK3, SLC8A2, MYLK4, EDNRA, CYSLTR1, EDNRB, SLN, KDR, PLCE1, PRKACA, PRKACB, PDGFRB, PRKCG, PDGFRA, PRKCB, F2R, PHKA1, PHKA2, ADCY9, STIM1, ORAI2, VDAC3, ORAI1, VDAC1, PTGFR, PDE1C, PDE1B, PDE1A, ITPR1, PDGFB, PDGFA, TGFA, MST1R, CACNA1H, HRH2, TBXA2R, PDGFD, PLCG2, FGF20, DRD1, PLCG1, CACNA1S, FGF23, DRD5, NFATC3, NFATC2, FGF17, GRIN3B, GNAL, GRIN3A…	3222	264	9569	1.39495	0.00247644	0.000129769	9.05114e-05
KEGG_PATHWAY	bta04514	Cell adhesion molecules	82	1.11884	7.57673e-05	PTPRS, PTPRM, F11R, PVR, PTPRF, VSIR, ICAM1, SPN, CDH5, CDH4, ALCAM, CDH2, MPZ, CLDN23, MADCAM1, ITGB7, NRCAM, NEO1, CD34, ICOSLG, PDCD1LG2, CLDN6, CLDN11, CLDN5, VCAN, MAG, CLDN4, CLDN14, CD8A, CLDN7, CLDN12, PECAM1, ITGA8, ITGA6, BOLA-DOB, NLGN3, CD274, NLGN2, SDC4, SDC2, SDC3, NRXN3, NRXN2, CD99L2, VTCN1, BOLA-DQA5, GLG1, SLITRK2, SLITRK1, SLITRK6, SLITRK5, NCAM1, NCAM2, CD58, ICOS, TIGIT, CD9…	3222	169	9569	1.44101	0.0266874	0.000901631	0.000628868
KEGG_PATHWAY	bta04218	Cellular senescence	73	0.996043	0.00377886	RB1, CDKN1A, TRAF3IP2, PIK3CD, PIK3CB, FOXM1, ETS1, PPP3CA, CCND3, PPP3CB, AKT2, RASSF5, CAPN2, CAPN1, BTRC, LIN52, MAP2K3, MAP2K2, FBXW11, TSC1, SIRT1, CDC25A, TGFBR2, RBL2, IL1A, MRAS, PIK3CA, CCNE1, MAPKAPK2, VDAC3, VDAC1, TP53, SQSTM1, PPID, SLC25A6, ITPR1, GATA4, PIK3R1, RELA, ZFP36L1, NRAS, EIF4EBP1, E2F1, E2F2, E2F4, MAPK3, SMAD2, TGFB2, SMAD3, GADD45B, CDKN2A, TGFB3, NFATC3, NFATC2, MAPK1…	3222	164	9569	1.32197	0.741177	0.0164519	0.0114748
KEGG_PATHWAY	bta05230	Central carbon metabolism in cancer	34	0.46391	0.0100637	RET, SLC2A1, PIK3CD, SLC2A2, PIK3R1, SLC1A5, PIK3CB, EGFR, HK1, NRAS, AKT2, SLC16A3, PDK1, MAPK3, PDGFRB, PDGFRA, G6PD, PDHA1, MAP2K2, PGAM1, NTRK3, MTOR, SLC7A5, PFKL, PKM, PIK3CA, HKDC1, KIT, KRAS, TP53, MET, FGFR3, PFKM, FGFR2	3222	69	9569	1.46343	0.972974	0.0391903	0.0273344
KEGG_PATHWAY	bta04062	Chemokine signaling pathway	87	1.18707	0.000645101	ITK, GSK3A, PIK3CD, ARRB1, ARRB2, PIK3CB, CXCL13, PIK3CG, CX3CL1, CRKL, PREX1, GNGT2, AKT2, CCR9, RAC3, CCR7, CCR6, RAC1, PRKACA, JAK3, PRKACB, VAV3, CHUK, PRKCB, FGR, TIAM1, HCK, ADCY9, PIK3CA, ELMO1, XCL1, DOCK2, SOS1, CRK, PLCB2, CX3CR1, SHC4, SHC3, CCL11, ROCK1, SHC1, PXN, ADCY4, ADCY1, CXCR6, PIK3R1, RASGRP2, ADCY7, GNAI1, RELA, ADCY6, PIK3R5, CDC42, GRK1, GRK3, NRAS, PAK1, RAP1A, CXCR1, GNG…	3222	191	9569	1.35278	0.205765	0.00442886	0.00308904
KEGG_PATHWAY	bta05231	Choline metabolism in cancer	56	0.764088	8.58059e-06	SLC44A5, DGKG, DGKE, DGKD, SLC44A2, DGKA, PIK3CD, PIK3CB, AKT2, RAC3, RAC1, PRKCG, PDGFRB, PDGFRA, LYPLA1, PCYT1B, PLA2G4F, PCYT1A, MAP2K2, PLA2G4D, PDPK1, PLA2G4E, PRKCB, TSC1, GPCPD1, DGKZ, PIK3CA, DGKK, SOS1, PLPP3, DGKI, PLPP1, SLC22A5, PDGFB, PDGFA, PIK3R1, EGFR, PLD2, MAPK9, NRAS, PDGFD, EIF4EBP1, PIP5K1A, PIP5K1B, PLCG1, PIP5K1C, WASF2, RALGDS, WASF3, MAPK3, CHKA, MTOR, MAPK10, RHEB, SP1, …	3222	100	9569	1.66314	0.0030586	0.00014587	0.000101741
KEGG_PATHWAY	bta05220	Chronic myeloid leukemia	46	0.627644	1.6869e-05	RB1, SHC4, CDKN1A, SHC3, HDAC1, SHC1, PIK3CD, PIK3R1, PIK3CB, CBL, RELA, CRKL, NRAS, MECOM, AKT2, E2F1, ABL1, E2F2, POLK, BAK1, MAPK3, SMAD4, TGFB2, MAP2K2, SMAD3, GADD45B, CHUK, TGFB3, CDKN2A, PTPN11, BRAF, GAB2, NFKB1, RUNX1, TGFBR2, DDB2, BCR, NFKBIA, CDK6, PIK3CA, MDM2, KRAS, SOS1, TP53, CRK, BCL2L1	3222	79	9569	1.72931	0.00600418	0.000261836	0.000182625
KEGG_PATHWAY	bta04710	Circadian rhythm	21	0.286533	0.00557305	PRKAA1, PRKAB2, FBXW11, RORC, PRKAG1, NR1D2, RORA, CSNK1D, CSNK1E, PRKAB1, NPAS2, PRKAG3, RBX1, PER2, PER1, FBXL21, CRY2, BHLHE40, CRY1, BTRC, CLOCK	3222	36	9569	1.73244	0.864006	0.0231346	0.0161359
KEGG_PATHWAY	bta05210	Colorectal cancer	47	0.641288	0.00083664	CDKN1A, RALB, TCF7, LEF1, PIK3CD, TGFA, PIK3R1, PIK3CB, EGFR, BBC3, CASP9, MAPK9, NRAS, BCL2L11, AKT2, CASP3, PMAIP1, RAC3, RAC1, POLK, BAK1, RALGDS, MAPK3, APC2, SMAD2, SMAD4, TGFB2, MAP2K2, SMAD3, GADD45B, TGFB3, AXIN1, BRAF, MTOR, EREG, TGFBR2, DDB2, MAPK10, PIK3CA, MSH2, APC, MSH3, BIRC5, CTNNB1, KRAS, SOS1, TP53	3222	92	9569	1.51723	0.258296	0.00553112	0.00385784
KEGG_PATHWAY	bta04625	C-type lectin receptor signaling pathway	50	0.682221	0.00467847	PIK3CD, CBLB, PIK3CB, PPP3CA, PPP3CB, CASP8, AKT2, IL12B, IL10, ARHGEF12, FCER1G, KSR1, SYK, CHUK, MRAS, PIK3CA, IL1B, IRF1, MAPKAPK2, ITPR1, BCL10, PIK3R1, PTGS2, MALT1, RELA, MAPK9, NRAS, PAK1, CLEC7A, PLCG2, NLRP3, MAPK3, EGR3, CCL22, NFATC3, NFATC2, PTPN11, MAPK14, MAPK12, NFKB1, MAPK13, MAPK10, NFKBIA, MAPK11, CYLD, MDM2, CALM3, KRAS, CALM1, MAP3K14	3222	106	9569	1.40089	0.812529	0.0198835	0.0138683
KEGG_PATHWAY	bta04934	Cushing syndrome	77	1.05062	0.000107664	RB1, SCARB1, CDKN1A, WNT2B, ASH2L, CREB3L2, WDR5, PDE8B, PRKACA, PRKACB, APC2, USP8, MAP2K2, AXIN1, WNT9B, WNT9A, NR5A1, ADCY9, CCNE1, ORAI1, PLCB2, CREB5, CAMK2B, KMT2D, CAMK2D, ATF6B, KMT2A, CAMK2A, TCF7, LEF1, ITPR1, ADCY4, ADCY1, ADCY7, CACNA1H, EGFR, GNAI1, ADCY6, CRHR2, MC2R, RAP1A, RASD1, CYP11A1, RBBP5, DVL1, DVL2, E2F1, E2F2, DVL3, CACNA1S, WNT2, CAMK2G, LDLR, MAPK3, FZD1, FZD3, WNT10A, …	3222	158	9569	1.44735	0.0377086	0.00109817	0.00076595
KEGG_PATHWAY	bta05414	Dilated cardiomyopathy	52	0.70951	0.0036741	RYR2, ITGB5, ITGB3, ITGA2B, ATP2A3, ATP2A2, SLC8A1, SLC8A2, SGCE, SGCB, ITGB7, NOS1, PRKACA, EMD, PRKACB, SGCG, SNTA1, MYBPC3, TPM4, ITGA3, TPM3, TPM2, CACNA2D1, ITGA1, CACNA2D3, CACNA2D2, CACNA2D4, CACNB1, ADCY9, MYL2, TNNT2, ITGA8, ITGA7, ITGA6, ITGA5, ADCY4, ADCY1, ADCY7, ADCY6, LMNA, DMD, CACNA1S, CACNG2, CACNG3, CACNG4, CACNG5, TGFB2, DTNA, CAV3, TGFB3, SLC8A3, ITGA11	3222	110	9569	1.40395	0.731275	0.0163957	0.0114356
KEGG_PATHWAY	bta04728	Dopaminergic synapse	59	0.805021	0.0172763	GSK3A, PPP2R2A, ARRB1, ARRB2, COMT, PPP3CA, PPP3CB, GNGT2, PPP2R1B, PPP2R1A, KIF5C, AKT2, KIF5A, CREB3L2, PRKACA, PRKACB, SCN1A, PRKCG, PRKCB, PPP2R5B, PPP2R5A, PPP2R5D, PPP2R5C, CLOCK, PLCB2, CREB5, GRIA1, CAMK2B, GRIA2, CAMK2D, MAOB, ATF6B, CAMK2A, ITPR1, GNAI1, MAPK9, GNG4, GNG7, DRD1, DRD2, CAMK2G, DRD4, DRD5, KCNJ5, KCNJ9, PPP2R3A, MAPK14, GNG11, MAPK12, MAPK13, PPP1CA, MAPK10, MAPK11, GNAL,…	3222	136	9569	1.28841	0.998014	0.0620068	0.0432484
KEGG_PATHWAY	bta04148	Efferocytosis	88	1.20071	1.12381e-06	ITGB5, ATP8A1, MEGF11, EPO, ITGB3, STAB2, ATP2A3, SLC2A1, ATP2A2, DUSP16, SIRPB1, CX3CL1, CRKL, GPR132, CASP3, BSG, SIRPA, CD36, RAC1, SCARF1, IL10, DUSP4, DUSP5, VPS18, CPT1A, MAP2K2, ARG1, SPHK2, VPS33A, DNMT3A, ANO6, DUSP8, ANO5, CPT1B, SIRT1, DUSP7, PLA2G15, ADAM17, ADGRB1, MAPKAPK2, TYRO3, PECAM1, ELMO1, CD47, SGK1, MFGE8, RAB7B, CRK, RAB7A, PPARD, CX3CR1, CAMK2B, RAB5B, CAMK2D, RAB5C, ODC1,…	3222	169	9569	1.54645	0.00040112	4.012e-05	2.79829e-05
KEGG_PATHWAY	bta01521	EGFR tyrosine kinase inhibitor resistance	46	0.627644	5.95291e-05	SHC4, SHC3, SHC1, PDGFB, PIK3CD, TGFA, PDGFA, PIK3R1, PIK3CB, FGF2, EGFR, IGF1R, NRAS, BCL2L11, ERBB3, AKT2, PDGFD, KDR, EIF4EBP1, PLCG2, PLCG1, IL6R, MAPK3, PRKCG, PDGFRB, PDGFRA, MAP2K2, PRKCB, RPS6, STAT3, GAB1, NRG1, BRAF, NRG2, MTOR, VEGFA, PIK3CA, AXL, EIF4E1B, KRAS, SOS1, EIF4E2, MET, FGFR3, FGFR2, BCL2L1	3222	82	9569	1.66604	0.0210283	0.000732823	0.000511129
KEGG_PATHWAY	bta04961	Endocrine and other factor-regulated calcium reabsorption	25	0.341111	0.0320923	CLTC, ATP1A2, AP2A1, ATP1A1, SLC8A1, ADCY6, SLC8A2, PRKACA, PRKACB, PRKCG, VDR, PRKCB, ATP2B4, ATP1B4, ATP2B3, ATP2B2, ATP1B3, ATP2B1, ESR1, DNM1, DNM2, SLC8A3, ADCY9, TRPV5, PLCB2	3222	51	9569	1.45583	0.999991	0.101389	0.0707166
KEGG_PATHWAY	bta01522	Endocrine resistance	50	0.682221	0.000224614	RB1, CDKN1A, PIK3CD, PIK3CB, IGF1R, AKT2, PRKACA, PRKACB, MAP2K2, NCOA3, MMP9, NCOR1, ADCY9, PIK3CA, SOS1, TP53, HBEGF, SHC4, NOTCH2, NOTCH3, SHC3, NOTCH1, SHC1, ADCY4, ADCY1, PIK3R1, ADCY7, EGFR, ADCY6, DLL3, MAPK9, NRAS, E2F1, E2F2, MAPK3, JAG1, CDKN2C, CDKN2A, BRAF, MAPK14, ESR1, PTK2, MAPK12, MTOR, MAPK13, MAPK10, MAPK11, SP1, MDM2, KRAS	3222	95	9569	1.5631	0.0770648	0.00189064	0.00131868
KEGG_PATHWAY	bta05213	Endometrial cancer	28	0.382044	0.0441391	CDKN1A, TCF7, LEF1, PIK3CD, ILK, PIK3R1, PIK3CB, ELK1, EGFR, CASP9, NRAS, AKT2, POLK, BAK1, MAPK3, APC2, MAP2K2, GADD45B, PDPK1, AXIN1, BRAF, DDB2, PIK3CA, APC, CTNNB1, KRAS, SOS1, TP53	3222	60	9569	1.38595	1	0.131118	0.0914518
KEGG_PATHWAY	bta04012	ErbB signaling pathway	50	0.682221	7.12814e-06	CDKN1A, PIK3CD, CBLB, PIK3CB, ELK1, CRKL, AKT2, NCK2, PRKCG, MAP2K4, MAP2K2, PRKCB, GAB1, NRG1, NRG2, EREG, BTC, PIK3CA, SOS1, CRK, HBEGF, SHC4, CAMK2B, CAMK2D, SHC3, SHC1, CAMK2A, TGFA, PIK3R1, CBL, EGFR, MAPK9, NRAS, PAK1, ERBB3, EIF4EBP1, PLCG2, ABL1, ABL2, PLCG1, PAK3, CAMK2G, PAK5, MAPK3, PAK4, BRAF, PTK2, MTOR, MAPK10, KRAS	3222	86	9569	1.72668	0.00254152	0.000129769	9.05114e-05
KEGG_PATHWAY	bta04664	Fc epsilon RI signaling pathway	40	0.545777	0.000176874	CSF2, PIK3CD, PIK3R1, PIK3CB, MAPK9, NRAS, AKT2, INPP5D, ALOX5, PLCG2, RAC3, PLCG1, RAC1, MAPK3, MAP2K3, LYN, VAV3, MAP2K4, PLA2G4F, MAP2K2, FCER1G, PLA2G4D, SYK, PDPK1, PLA2G4E, GAB2, MAPK14, MAPK12, MAPK13, MAPK10, MAPK11, IL3, PIK3CA, ALOX5AP, BTK, LCP2, KRAS, SOS1, MS4A2, LAT	3222	71	9569	1.67318	0.061197	0.0015401	0.00107419
KEGG_PATHWAY	bta04666	Fc gamma R-mediated phagocytosis	56	0.764088	3.76559e-06	ARPC5L, INPPL1, PIK3CD, PIK3CB, CRKL, FCGR3A, AKT2, RAC1, PRKCG, VAV3, ACTR3, ACTR2, PLA2G4F, PLA2G4D, SYK, PLA2G4E, PRKCB, SPHK2, PRKCE, GAB2, DNM2, HCK, PIK3CA, BIN1, PLPP3, CRK, PLPP1, ARF6, ASAP1, ASAP2, PIK3R1, PLA2G6, ACTR3B, PLD2, CDC42, PAK1, INPP5D, PLCG2, PIP5K1A, PIP5K1B, PLCG1, PIP5K1C, FCGR1A, WASF2, WASF3, MAPK3, VASP, LYN, MARCKSL1, MYO10, LIMK2, LIMK1, ARPC4, ARPC3, FCGR2B, LAT	3222	98	9569	1.69708	0.00134341	8.41423e-05	5.86875e-05
KEGG_PATHWAY	bta05418	Fluid shear stress and atherosclerosis	65	0.886888	0.0127353	ITGB3, ITGA2B, PIK3CD, PIK3CB, ICAM1, CDH5, AKT2, KDR, RAC3, RAC1, MAP3K5, MEF2A, MAP2K4, EDN1, CHUK, DUSP1, IL1R1, IL1R2, MMP9, TNFRSF1A, IL1A, PIK3CA, IL1B, PECAM1, ARHGEF2, TP53, SQSTM1, PRKAA1, SDC4, SDC2, GSTP1, MGST1, PDGFB, MGST2, PDGFA, GSTT2, PIK3R1, RELA, MAPK9, GPC1, MAP2K5, NQO1, GSTM2, CAV3, CAV1, MAPK14, SELE, PTK2, MAPK12, NFKB1, KLF2, ACVR2A, MAPK13, VEGFA, MAPK10, MAPK11, GSTA4, …	3222	150	9569	1.28695	0.989701	0.0479703	0.0334583
KEGG_PATHWAY	bta04971	Gastric acid secretion	34	0.46391	0.0478116	CAMK2B, MYLK2, CAMK2D, CAMK2A, ITPR1, ADCY4, ATP1A2, ADCY1, ATP1A1, SLC4A2, ADCY7, MYLK3, ADCY6, GNAI1, MYLK4, SLC9A1, HRH2, PRKACA, PRKACB, CAMK2G, KCNJ2, PRKCG, KCNJ10, KCNK10, PRKCB, KCNJ16, ATP1B4, ATP1B3, ATP4A, ADCY9, CALM3, CALM1, KCNK2, PLCB2	3222	76	9569	1.32864	1	0.137085	0.0956137
KEGG_PATHWAY	bta05226	Gastric cancer	72	0.982399	0.000834647	RB1, CDKN1A, WNT2B, PIK3CD, PIK3CB, FGF1, FGF2, FRAT1, SHH, FRAT2, AKT2, POLK, APC2, MAP2K2, AXIN1, WNT9B, GAB1, WNT9A, DDB2, TGFBR2, PIK3CA, CCNE1, RARB, SOS1, MET, TP53, SHC4, SHC3, SHC1, TCF7, LEF1, PIK3R1, EGFR, LRP6, NRAS, RXRA, DVL1, DVL2, E2F1, FGF20, E2F2, DVL3, BAK1, WNT2, FGF23, MAPK3, SMAD2, FZD1, TGFB2, SMAD4, FZD3, WNT10A, FZD2, SMAD3, FZD5, GADD45B, CDX2, JUP, TGFB3, WNT3A, REG4, WN…	3222	154	9569	1.38852	0.257768	0.00553112	0.00385784
KEGG_PATHWAY	bta05214	Glioma	47	0.641288	3.77109e-06	CAMK2B, RB1, SHC4, CDKN1A, CAMK2D, SHC3, SHC1, CAMK2A, PDGFB, PIK3CD, TGFA, PDGFA, PIK3R1, PIK3CB, EGFR, IGF1R, NRAS, AKT2, E2F1, PLCG2, E2F2, PLCG1, POLK, BAK1, CAMK2G, MAPK3, PRKCG, PDGFRB, PDGFRA, CAMK1D, MAP2K2, GADD45B, PRKCB, CDKN2A, BRAF, MTOR, DDB2, CDK6, PIK3CA, CAMK4, MDM2, CALM3, KRAS, CAMK1, CALM1, SOS1, TP53	3222	78	9569	1.78955	0.00134537	8.41423e-05	5.86875e-05
KEGG_PATHWAY	bta00533	Glycosaminoglycan biosynthesis - keratan sulfate	10	0.136444	0.0185781	B4GALT2, B4GALT3, B3GNT7, CHST1, B3GNT2, CHST4, ST3GAL1, CHST2, ST3GAL2, ST3GAL3	3222	14	9569	2.12135	0.998763	0.065574	0.0457365
KEGG_PATHWAY	bta04912	GnRH signaling pathway	42	0.573066	0.0228414	CAMK2B, CAMK2D, CAMK2A, ITPR1, ADCY4, ADCY1, ADCY7, ELK1, ADCY6, EGFR, PLD2, CDC42, MAPK9, NRAS, PTK2B, CACNA1S, PRKACA, PRKACB, CAMK2G, MAPK3, MAP2K3, MAP3K2, MAP3K3, MAP2K4, PLA2G4F, MAP2K2, PLA2G4D, PRKCB, PLA2G4E, FSHB, MAPK14, MAPK12, MAPK13, MAPK10, MAPK11, ADCY9, CALM3, KRAS, CALM1, SOS1, PLCB2, HBEGF	3222	93	9569	1.34124	0.999738	0.0769281	0.0536558
KEGG_PATHWAY	bta04340	Hedgehog signaling pathway	30	0.409333	0.00528912	DHH, MGRN1, ARRB1, ARRB2, GLI3, GLI2, SCUBE2, GRK3, SHH, BOC, SPOP, PRKACA, BTRC, PRKACB, CDON, EVC2, CSNK1G3, SMURF2, SMURF1, FBXW11, PTCH1, IQCE, CSNK1D, CSNK1E, EVC, SMO, SPOPL, GAS1, MEGF8, CSNK1G1	3222	57	9569	1.5631	0.849415	0.0222143	0.015494
KEGG_PATHWAY	bta05225	Hepatocellular carcinoma	84	1.14613	0.000125307	RB1, CDKN1A, WNT2B, PIK3CD, PIK3CB, ELK1, IGF1R, FRAT1, FRAT2, AKT2, DPF1, DPF3, POLK, PRKCG, APC2, PBRM1, SMARCC2, MAP2K2, PRKCB, AXIN1, WNT9B, GAB1, WNT9A, DDB2, TGFBR2, PIK3CA, SOS1, MET, TP53, SHC4, SHC3, SHC1, GSTP1, TCF7, LEF1, MGST1, MGST2, GSTT2, TGFA, PIK3R1, EGFR, LRP6, NRAS, DVL1, DVL2, PLCG2, E2F1, E2F2, DVL3, PLCG1, BAK1, WNT2, MAPK3, SMAD2, FZD1, NQO1, TGFB2, SMAD4, FZD3, GSTM2, WNT…	3222	176	9569	1.41745	0.0437514	0.00124263	0.000866705
KEGG_PATHWAY	bta04390	Hippo signaling pathway	73	0.996043	0.00114797	WNT2B, YWHAB, PPP2R2A, FGF1, BBC3, GLI2, AMOT, CCND3, RASSF1, PPP2R1B, PPP2R1A, RASSF6, BTRC, TEAD2, YWHAH, TEAD3, APC2, FBXW11, AXIN1, WNT9B, CSNK1D, SCRIB, WNT9A, CSNK1E, FRMD1, TGFBR2, LATS2, FRMD6, BIRC5, CRB2, TCF7, LEF1, NKD2, SAV1, DVL1, DVL2, TP53BP2, DVL3, WNT2, SMAD2, FZD1, SMAD1, TGFB2, SMAD4, FZD3, WNT10A, FZD2, SMAD3, FZD5, TGFB3, WNT3A, WNT7B, FZD7, BMP8B, FZD8, GDF6, BMP7, BMP6, PP…	3222	158	9569	1.37217	0.33639	0.00650517	0.00453722
KEGG_PATHWAY	bta04392	Hippo signaling pathway - multiple species	16	0.218311	0.0337489	CSNK1E, FRMD1, SAV1, MOB1B, RASSF1, PAK1, RASSF2, FRMD6, LATS2, RASSF4, RASSF6, DCHS1, NF2, FAT4, TEAD2, TEAD3	3222	29	9569	1.63856	0.999995	0.104189	0.0726694
KEGG_PATHWAY	bta05163	Human cytomegalovirus infection	102	1.39173	0.0159814	RB1, ELK1, CRKL, TBK1, AKT2, CREB3L2, PRKACA, PRKACB, IL6R, PRKCG, PDGFRA, MAP2K2, IL1R1, PRKCB, TSC1, ADCY9, TP53, PXN, ITPR1, PIK3R1, EIF4EBP1, CCR1, NFATC3, NFATC2, GNG11, PTK2, NFKB1, NFKBIA, CDK6, CXCL12, RHEB, SP1, MDM2, GNB3, CALM3, CALR, CALM1, CDKN1A, ITGB3, CGAS, PIK3CD, FASLG, PIK3CB, CX3CL1, CASP9, PPP3CA, AKAP13, PPP3CB, CASP8, GNGT2, CASP3, RAC3, RAC1, ARHGEF12, CHUK, TRAF2, TAPBP, …	3222	251	9569	1.20689	0.996822	0.0588182	0.0410245
KEGG_PATHWAY	bta05166	Human T-cell leukemia virus 1 infection	102	1.39173	0.00224844	RB1, CRTC2, CSF2, CRTC3, SPI1, CRTC1, ETS1, ELK1, ETS2, ICAM1, CCND3, CDC23, KAT5, AKT2, CREB3L2, CDC27, PRKACA, PRKACB, IL15RA, MAP2K4, MAP2K2, MSX2, IL1R1, IL1R2, ADCY9, CCNE1, VDAC3, VDAC1, TLN2, TP53, MAD1L1, BOLA-DOB, ANAPC13, PIK3R1, ANAPC10, ANAPC11, SMAD2, TGFB2, SMAD4, SMAD3, TGFB3, NFATC3, NFATC2, NFKB1, FOSL1, NFKBIA, DLG1, CDK2, TCF3, CALR, BOLA-DMB, MAP3K14, BCL2L1, CDKN1A, SLC2A1, P…	3222	237	9569	1.27818	0.552284	0.0109922	0.00766685
KEGG_PATHWAY	bta05410	Hypertrophic cardiomyopathy	51	0.695866	0.00119069	RYR2, ITGB5, ITGB3, ITGA2B, ATP2A3, PRKAG1, ATP2A2, SLC8A1, PRKAG3, SLC8A2, SGCE, SGCB, ITGB7, NOS1, EMD, SGCG, SNTA1, MYBPC3, PRKAB2, EDN1, TPM4, ITGA3, TPM3, TPM2, CACNA2D1, ITGA1, CACNA2D3, CACNA2D2, CACNA2D4, PRKAB1, CACNB1, MYL2, TNNT2, ITGA8, ITGA7, ITGA6, ITGA5, PRKAA1, LMNA, DMD, CACNA1S, CACNG2, CACNG3, CACNG4, CACNG5, TGFB2, DTNA, CAV3, TGFB3, SLC8A3, ITGA11	3222	103	9569	1.47053	0.346446	0.00664182	0.00463253
KEGG_PATHWAY	bta05321	Inflammatory bowel disease	32	0.436622	0.0333831	RORC, RORA, NOD2, GATA3, BOLA-DQA5, RELA, TBX21, IL21R, IL12B, IL12RB2, IL10, SMAD2, TGFB2, SMAD3, IL4R, TGFB3, IFNGR1, IFNGR2, STAT3, FOXP3, NFKB1, BOLA-DYB, IL1A, MAF, IL1B, BOLA-DQB, IL17F, TLR4, BOLA-DMB, IL18R1, BOLA-DOB, TLR2	3222	69	9569	1.37734	0.999995	0.104189	0.0726694
KEGG_PATHWAY	bta04750	Inflammatory mediator regulation of TRP channels	48	0.654932	0.028816	CAMK2B, CAMK2D, CAMK2A, CYP4A22, ITPR1, ADCY4, PIK3CD, ADCY1, PIK3R1, IL1RAP, PIK3CB, PLA2G6, ADCY7, ADCY6, MAPK9, ASIC4, P2RY2, PLCG2, PLCG1, PRKACA, PRKACB, CAMK2G, ASIC1, MAP2K3, PRKCG, PLA2G4F, PLA2G4D, TRPA1, PRKCB, PLA2G4E, IL1R1, PRKCE, CYP4A11, TRPV3, TRPV1, MAPK14, MAPK12, PPP1CA, MAPK13, MAPK10, MAPK11, ADCY9, PIK3CA, IL1B, TRPV4, CALM3, CALM1, PLCB2	3222	110	9569	1.29595	0.999971	0.093521	0.0652289
KEGG_PATHWAY	bta00562	Inositol phosphate metabolism	41	0.559421	0.000157569	IPPK, MTMR1, MTMR2, MTMR3, INPPL1, PIK3CD, PIK3CB, PIK3CG, MTMR6, PIK3C2B, INPP5B, IMPA1, INPP5F, INPP5D, INPP5E, PLCG2, INPP5K, PIP5K1A, PIP4K2A, PLCE1, PIP5K1B, PLCG1, PIP5K1C, PIP4K2C, CDIPT, TPI1, SACM1L, ITPK1, OCRL, SYNJ2, ITPKB, INPP4A, INPP4B, MINPP1, ITPKC, PIK3CA, SYNJ1, PLCH1, PI4KB, PLCB2, PI4K2A	3222	73	9569	1.66802	0.0547033	0.00148032	0.00103249
KEGG_PATHWAY	bta04911	Insulin secretion	43	0.58671	0.00185379	CAMK2B, GLP1R, RYR2, SNAP25, CAMK2D, ADCYAP1R1, RAB3A, ATF6B, GPR119, CAMK2A, SLC2A1, ADCY4, SLC2A2, ATP1A2, ADCY1, ATP1A1, ADCY7, ADCY6, CCKAR, PCLO, KCNMB1, KCNMB2, CREB3L2, KCNMB3, KCNMB4, KCNN1, CACNA1S, KCNN3, PRKACA, PRKACB, CAMK2G, TRPM4, PRKCG, KCNJ11, PRKCB, ATP1B4, ATP1B3, ADCYAP1, ADCY9, KCNMA1, PLCB2, STX1A, CREB5	3222	85	9569	1.50242	0.484397	0.00932119	0.00650133
KEGG_PATHWAY	bta04670	Leukocyte transendothelial migration	59	0.805021	0.000335081	ITK, CTNND1, PIK3CD, PIK3CB, F11R, ARHGAP35, ICAM1, CDH5, RASSF5, CLDN23, RAC1, PRKCG, VAV3, PRKCB, ACTN1, CYBB, ACTN4, MMP9, CLDN6, CLDN11, CLDN5, CLDN4, PIK3CA, CLDN14, MYL2, CLDN7, CLDN12, PECAM1, MYL9, VCL, RAPGEF3, ROCK1, TXK, PXN, CD99L2, THY1, PIK3R1, MYL12A, GNAI1, CDC42, RAP1A, PLCG2, PTK2B, PLCG1, CD99, JAM3, VASP, MSN, PTPN11, MAPK14, PTK2, MAPK12, MAPK13, MAPK11, OCLN, CXCL12, CTNNB1,…	3222	118	9569	1.48495	0.112764	0.00260052	0.00181381
KEGG_PATHWAY	bta04211	Longevity regulating pathway	47	0.641288	0.00045055	PRKAA1, ATF6B, EHMT2, PRKAG1, IRS4, ADCY4, PIK3CD, ADCY1, PIK3R1, PIK3CB, ADIPOR2, ADCY7, RELA, PRKAG3, ADCY6, CAMKK2, IGF1R, NRAS, SESN3, AKT2, SESN1, CREB3L2, EIF4EBP1, PRKACA, PPARGC1A, PRKACB, ATG5, PRKAB2, INSR, TSC1, ATG13, PRKAB1, SIRT1, MTOR, NFKB1, ADCY9, PIK3CA, RHEB, CAMK4, EIF4E1B, CAT, AKT1S1, KRAS, ULK1, EIF4E2, TP53, CREB5	3222	90	9569	1.55094	0.148608	0.00321693	0.00224374
KEGG_PATHWAY	bta04213	Longevity regulating pathway - multiple species	29	0.395688	0.031126	PRKAA1, HDAC1, PRKAG1, IRS4, ADCY4, PIK3CD, ADCY1, PIK3R1, PIK3CB, ADCY7, PRKAG3, ADCY6, IGF1R, NRAS, AKT2, EIF4EBP2, PRKACA, PRKACB, ATG5, PRKAB2, INSR, PRKAB1, SIRT1, MTOR, ADCY9, PIK3CA, CAT, AKT1S1, KRAS	3222	61	9569	1.41192	0.999987	0.0992142	0.0691999
KEGG_PATHWAY	bta00310	Lysine degradation	34	0.46391	0.00432157	GCDH, SUV39H2, KMT2D, PRDM9, KMT2A, EHMT2, SUV39H1, SETD7, DOT1L, DLST, PLOD3, PRDM2, PLOD1, DHTKD1, NSD3, ALDH2, MECOM, NSD1, NSD2, PRDM16, SMYD1, KMT5B, KMT5A, COLGALT1, AASS, SETDB1, SETD1B, SETD1A, SETMAR, BBOX1, ASH1L, ALDH3A2, HADHA, EZH1	3222	66	9569	1.52995	0.786932	0.018588	0.0129647
KEGG_PATHWAY	bta04142	Lysosome	66	0.900532	0.00135877	SCARB2, HEXA, CTSZ, CLTC, AP4E1, CTSW, SGSH, MFSD8, LAPTM4B, NAGLU, GNPTAB, LAMP1, AP1G1, HYAL1, SMPD1, LAMP3, LAMP2, HYAL4, ACP5, CTSH, AP1S1, WDR7, ACP2, AP1S3, CTSD, CTSB, ENTPD4, GAA, SLC11A2, AP1B1, AP3B1, AP3B2, SUMF1, PLA2G15, NPC1, NCOA7, ATP6V0D1, CD63, ASAH1, IDUA, ABCB9, GNS, GGA2, AP3M2, AP3M1, GGA3, NEU1, AP4S1, ARSG, ARSB, ATP6V0A1, SORT1, AP3D1, M6PR, LAPTM5, CTNS, NAGA, MCOLN1, AP…	3222	141	9569	1.39016	0.384555	0.00703015	0.00490338
KEGG_PATHWAY	bta00515	Mannose type O-glycan biosynthesis	16	0.218311	0.00193201	B3GALNT2, POMT2, B4GALT2, B4GALT3, POMT1, B3GAT1, POMGNT2, POMGNT1, B4GAT1, MGAT5B, CHST10, POMK, LARGE1, LARGE2, FKTN, ST3GAL3	3222	23	9569	2.06601	0.498622	0.00957954	0.00668153
KEGG_PATHWAY	bta04916	Melanogenesis	46	0.627644	0.0211099	CAMK2B, CAMK2D, WNT2B, CAMK2A, ASIP, TCF7, LEF1, ADCY4, ADCY1, ADCY7, ADCY6, GNAI1, NRAS, EDNRB, CREB3L2, DVL1, DVL2, DVL3, PRKACA, PRKACB, WNT2, CAMK2G, MAPK3, PRKCG, FZD1, FZD3, EDN1, WNT10A, FZD2, MAP2K2, FZD5, PRKCB, WNT3A, WNT7B, FZD7, WNT9B, FZD8, MITF, WNT9A, ADCY9, KIT, CTNNB1, CALM3, KRAS, CALM1, PLCB2	3222	103	9569	1.32636	0.999508	0.0724639	0.0505421
KEGG_PATHWAY	bta05218	Melanoma	36	0.491199	0.0100995	RB1, CDKN1A, PDGFB, PIK3CD, PDGFA, PIK3R1, PIK3CB, FGF1, FGF2, EGFR, IGF1R, NRAS, AKT2, PDGFD, E2F1, FGF20, E2F2, POLK, BAK1, FGF23, MAPK3, PDGFRB, PDGFRA, MAP2K2, GADD45B, CDKN2A, MITF, BRAF, DDB2, FGF17, CDK6, PIK3CA, MDM2, KRAS, TP53, MET	3222	74	9569	1.44481	0.97332	0.0391903	0.0273344
KEGG_PATHWAY	bta01100	Metabolic pathways	649	8.85523	6.02123e-08	CDA, PGAP3, EHMT2, PGAP4, XYLT1, ABAT, ENO1, ENO2, NDST1, NSDHL, TDO2, NAMPT, LIPG, PIP4K2A, PLCE1, LRAT, PIP4K2C, XYLB, EARS2, GAMT, GSTK1, GLCE, DHDH, SETMAR, UPB1, GANC, MTAP, ADCY9, ACOT2, UQCRC1, CYP2E1, HPRT1, HPD, PI4K2A, IDO1, GNE, LIPT2, MTMR1, MTMR2, TPH1, MTMR3, RPN2, SHMT2, SHMT1, PLA2G3, PLA2G5, PLA2G6, HACD3, GNS, ABO, MTMR6, HACD4, ADH4, UGT8, RDH11, HLCS, CHST10, LDHD, PRDM16, PLC…	3222	1647	9569	1.17029	2.14956e-05	3.07083e-06	2.14184e-06
KEGG_PATHWAY	bta04978	Mineral absorption	31	0.422977	0.0113078	SLC46A1, SLC40A1, ATP1A2, ATP1A1, CLCN2, SLC8A1, SLC8A2, ATP7B, HEPHL1, FTH1, HMOX2, SLC34A3, SLC34A2, S100G, SLC6A19, SLC31A1, VDR, SLC11A2, ATP2B4, ATP1B4, ATP2B3, ATP2B2, ATP1B3, ATP2B1, ATOX1, SLC8A3, SLC9A3, TRPV6, SLC26A9, SLC26A6, FTL	3222	62	9569	1.48495	0.982749	0.0434075	0.0302758
KEGG_PATHWAY	bta04137	Mitophagy - animal	57	0.777732	0.000130657	CALCOCO2, PHB2, MAP1LC3B, TBK1, MAP1LC3A, OPA1, FUNDC1, USP30, TOMM70, USP8, GABARAPL1, ATG9B, CSNK2A2, ATG9A, TFE3, TFEB, MUL1, MITF, TRAF2, TOMM40L, MRAS, FKBP8, PGAM5, ULK1, RAB7B, UBA52, TP53, SQSTM1, RAB7A, RAB5B, USP15, VCP, TOMM40, NLRX1, RAB5C, AMBRA1, RELA, BCL2L13, MAPK9, RHOT2, NRAS, RHOT1, E2F1, MFN1, MFN2, SMURF2, SMURF1, AMFR, SIAH1, MAPK10, PINK1, SP1, TOMM7, KRAS, RAB5A, MON1B, BC…	3222	110	9569	1.53895	0.0455764	0.00126066	0.000879287
KEGG_PATHWAY	bta05032	Morphine addiction	42	0.573066	0.0187354	GABRB3, GABRB2, PDE1C, PDE1B, PDE1A, PDE3B, ADCY4, ARRB1, ADCY1, ARRB2, ADCY7, ADCY6, GNAI1, GRK3, GNGT2, GNG4, GNG7, GRK6, ADORA1, PDE4B, PDE4A, DRD1, GABRE, PRKACA, PDE8B, PRKACB, PRKCG, KCNJ5, GABRA1, GABBR2, GABBR1, SLC32A1, PRKCB, KCNJ9, GABRA5, PDE4D, PDE2A, GNG11, GABRG1, ADCY9, GNB3, PDE7B	3222	92	9569	1.35582	0.998831	0.065574	0.0457365
KEGG_PATHWAY	bta00512	Mucin type O-glycan biosynthesis	18	0.2456	0.0479989	GALNT14, ST6GALNAC2, GALNT16, GALNT2, GALNT15, GALNT1, GALNT18, GCNT1, GALNT10, B3GNT6, B3GNT3, GCNT3, ST3GAL1, ST6GALNAC4, ST3GAL2, GALNT9, B4GALT5, GALNT8	3222	35	9569	1.52737	1	0.137085	0.0956137
KEGG_PATHWAY	bta04722	Neurotrophin signaling pathway	68	0.927821	3.13776e-06	PRDM4, PIK3CD, FASLG, PIK3CB, CRKL, RPS6KA3, RPS6KA5, ARHGDIA, AKT2, RPS6KA2, RPS6KA1, RAC1, MAP3K5, MAP2K2, PDPK1, GAB1, MATK, IRAK3, FRS2, IRAK4, PIK3CA, MAPKAPK2, RAPGEF1, SOS1, TP53, CRK, SHC4, CAMK2B, CAMK2D, SHC3, SHC1, CAMK2A, PSEN2, PIK3R1, RELA, NTF4, CDC42, MAPK9, NRAS, RAP1A, NTF3, PLCG2, ABL1, PLCG1, CAMK2G, SH2B3, MAP2K5, MAPK3, SH2B1, MAP3K3, NGFR, NTRK2, SORT1, NTRK3, PTPN11, BRAF,…	3222	125	9569	1.61562	0.00111956	8.0013e-05	5.58074e-05
KEGG_PATHWAY	bta04064	NF-kappa B signaling pathway	50	0.682221	0.0231633	TNFAIP3, TNFRSF13C, TNFSF13B, ICAM1, PLAU, TRIM25, ERC1, EDARADD, TICAM2, PARP1, SYK, CHUK, IL1R1, PRKCB, CSNK2A2, TRAF2, TRAF1, IRAK4, TNFRSF1A, EDAR, ZAP70, LCK, IL1B, TRAF5, LTA, BTK, TLR4, CARD11, BCL10, TNFRSF11A, PTGS2, MALT1, RELA, PLCG2, PLCG1, CD14, LYN, CCL21, GADD45B, TNFSF14, CFLAR, NFKB1, NFKBIA, CYLD, CXCL12, TAB1, LTBR, MAP3K14, LAT, BCL2L1	3222	114	9569	1.30259	0.999767	0.0772831	0.0539033
KEGG_PATHWAY	bta05223	Non-small cell lung cancer	42	0.573066	9.38892e-05	RET, RB1, CDKN1A, PIK3CD, TGFA, PIK3R1, PIK3CB, STK4, EGFR, CASP9, RASSF1, NRAS, RXRA, KIF5C, AKT2, RASSF5, KIF5A, E2F1, PLCG2, E2F2, PLCG1, POLK, BAK1, JAK3, MAPK3, PRKCG, MAP2K2, GADD45B, PDPK1, PRKCB, CDKN2A, STAT3, BRAF, DDB2, EML4, CDK6, PIK3CA, RARB, KRAS, SOS1, TP53, MET	3222	74	9569	1.68562	0.0329645	0.00101448	0.000707579
KEGG_PATHWAY	bta04330	Notch signaling pathway	29	0.395688	0.031126	NOTCH2, NOTCH3, NUMBL, NOTCH1, HDAC1, MAML1, PSEN2, DTX1, DTX2, RFNG, DTX3, DTX4, DLL3, APH1A, LFNG, NCSTN, ATXN1, ATXN1L, DVL1, DVL2, DVL3, TLE3, JAG1, NCOR2, HEYL, ITCH, ADAM17, KAT2A, MFNG	3222	61	9569	1.41192	0.999987	0.0992142	0.0691999
KEGG_PATHWAY	bta04114	Oocyte meiosis	54	0.736799	0.0341447	YWHAB, IGF1R, PPP3CA, RPS6KA3, PPP3CB, CDC23, PPP2R1B, PPP2R1A, RPS6KA2, RPS6KA1, CDC27, BTRC, PRKACA, PRKACB, YWHAH, FBXW11, PPP2R5B, PPP2R5A, PPP2R5D, PPP2R5C, CDC25C, SMC1B, RBX1, SGO1, ADCY9, CCNE1, MAD1L1, CAMK2B, ANAPC13, CAMK2D, CAMK2A, ITPR1, ADCY4, ADCY1, ADCY7, ADCY6, ANAPC10, ANAPC11, CAMK2G, MAPK3, SPDYC, PLK1, MAPK14, MAPK12, MAPK13, PPP1CA, MAD2L2, MAPK11, CPEB1, STAG3, CDK2, CALM3,…	3222	127	9569	1.26279	0.999996	0.104189	0.0726694
KEGG_PATHWAY	bta00514	Other types of O-glycan biosynthesis	24	0.327466	0.0158392	POMT2, B4GALT2, B4GALT3, GALNT14, ST6GAL1, GALNT16, GALNT2, GALNT15, GALNT1, GALNT18, POMT1, GXYLT1, PLOD3, RFNG, GALNT10, LFNG, POFUT2, POFUT1, MFNG, COLGALT1, OGT, GALNT9, GALNT8, ST3GAL3	3222	46	9569	1.54951	0.996654	0.0588182	0.0410245
KEGG_PATHWAY	bta04921	Oxytocin signaling pathway	75	1.02333	0.000227724	MYLK2, RYR2, OXTR, CDKN1A, GUCY1B1, PRKAG1, MYL6B, ELK1, MYLK3, PIK3CG, PRKAG3, MYLK4, PPP3CA, RGS2, PPP3CB, EEF2K, PRKACA, PRKACB, PRKCG, GUCY1A1, PRKAB2, PLA2G4F, CAMK1D, MAP2K2, PLA2G4D, PLA2G4E, PRKCB, CACNA2D1, CACNA2D3, CACNA2D2, CACNA2D4, PRKAB1, CACNB1, ADCY9, PPP1R12B, PLCB2, MYL9, CAMK2B, CAMK2D, PRKAA1, ROCK1, CAMK2A, ITPR1, ADCY4, ADCY1, PTGS2, ADCY7, EGFR, GNAI1, ADCY6, CAMKK2, PIK3R…	3222	156	9569	1.42783	0.078089	0.00189064	0.00131868
KEGG_PATHWAY	bta05212	Pancreatic cancer	46	0.627644	6.71766e-06	RB1, CDKN1A, RALB, PIK3CD, TGFA, PIK3R1, PIK3CB, RELA, EGFR, PLD2, CDC42, CASP9, MAPK9, AKT2, E2F1, E2F2, RAC3, RAC1, POLK, BAK1, RALGDS, MAPK3, SMAD2, SMAD4, RALBP1, TGFB2, SMAD3, GADD45B, CHUK, TGFB3, CDKN2A, STAT3, BRAF, MTOR, NFKB1, TGFBR2, VEGFA, DDB2, MAPK10, CDK6, RAD51, PIK3CA, KRAS, TP53, BCL2L1, ARHGEF6	3222	77	9569	1.77422	0.00239534	0.000129769	9.05114e-05
KEGG_PATHWAY	bta04928	Parathyroid hormone synthesis, secretion and action	51	0.695866	0.0173689	CDKN1A, ARRB1, ARRB2, AKAP13, MMP25, CREB3L2, PDE4B, PDE4A, PRKACA, PRKACB, PRKCG, MEF2A, SLC34A3, SLC34A2, PRKCB, PDE4D, RUNX2, ADCY9, MMP13, MMP15, MMP17, SGK1, PLCB2, HBEGF, CREB5, ATF6B, ITPR1, ADCY4, ADCY1, GATA3, ADCY7, EGFR, GNAI1, ADCY6, LRP6, PLD2, GNA13, CYP27B1, RXRA, GNA12, MEF2D, FGF23, MAPK3, SLC12A3, JUND, VDR, BRAF, MAFB, WNK1, SP1, TRPV5	3222	115	9569	1.31708	0.998079	0.0620068	0.0432484
KEGG_PATHWAY	bta05200	Pathways in cancer	245	3.34288	1.55344e-07	RB1, SPI1, ELK1, CRKL, EDNRA, RASSF1, FRAT1, FRAT2, RPS6KA5, EDNRB, RASSF5, AKT2, IL12B, PRKACA, PRKACB, PRKCG, IL15RA, PRKCB, DAPK2, DAPK3, RUNX1, EML4, BCR, ADCY9, TP53, LPAR1, MGST1, PDGFB, PDGFA, MGST2, TGFA, LPAR2, LPAR3, LPAR4, PIK3R1, PLCG2, PLCG1, RALGDS, FZD1, GSTM2, WNT10A, FZD3, JAG1, FZD2, JUP, FZD5, GADD45B, FZD7, IGF2, FZD8, BRAF, GNG11, PTK2, CALM3, CALM1, RET, CDKN1A, GLI3, BBC3, …	3222	556	9569	1.30868	5.54564e-05	6.93224e-06	4.83509e-06
KEGG_PATHWAY	bta05235	PD-L1 expression and PD-1 checkpoint pathway in cancer	48	0.654932	0.000990208	CD274, PIK3CD, PIK3R1, PIK3CB, CD3E, RASGRP1, CD3D, RELA, EGFR, PPP3CA, NRAS, PPP3CB, AKT2, PLCG1, MAPK3, MAP2K3, MAP3K3, BATF2, BATF3, TICAM2, MAP2K2, CHUK, IFNGR1, IFNGR2, CSNK2A2, STAT3, NFATC3, NFATC2, PTPN11, MAPK14, MAPK12, MTOR, NFKB1, BATF, MAPK13, EML4, NFKBIA, MAPK11, ZAP70, CD4, PIK3CA, LCK, KRAS, PDCD1, CD247, TLR4, LAT, TLR2	3222	95	9569	1.50058	0.2979	0.0059916	0.00417901
KEGG_PATHWAY	bta04070	Phosphatidylinositol signaling system	54	0.736799	2.356e-05	DGKG, DGKE, DGKD, DGKA, INPPL1, PIK3CD, PIK3CB, PIK3C2B, PIP4P1, IMPA1, PIP4K2A, PLCE1, PIP4K2C, PRKCG, PRKCB, SACM1L, ITPK1, OCRL, DGKZ, INPP4A, ITPKB, INPP4B, ITPKC, PIK3CA, DGKK, PLCB2, DGKI, PI4K2A, CDS1, IPPK, MTMR1, MTMR2, MTMR3, ITPR1, PIK3R1, MTMR6, INPP5B, INPP5F, INPP5D, INPP5E, PLCG2, PIP5K1A, PIP5K1B, PLCG1, PIP5K1C, CDIPT, IP6K3, IP6K2, SYNJ2, SYNJ1, CALM3, PI4KB, CALM1, CDS2	3222	98	9569	1.63647	0.00837576	0.000336438	0.000234658
KEGG_PATHWAY	bta04072	Phospholipase D signaling pathway	89	1.21435	1.49877e-09	DGKG, DGKE, DGKD, ARF2, DGKA, PIK3CD, PIK3CB, GRM1, PIK3CG, GRM3, GRM4, GRM7, GRM6, AKT2, PDGFRB, PDGFRA, PLA2G4F, MAP2K2, FCER1G, PLA2G4D, SYK, PLA2G4E, SPHK2, AVPR2, F2R, GAB1, TSC1, GAB2, DGKZ, DNM1, DNM2, MRAS, ADCY9, PIK3CA, KIT, MS4A2, DGKK, SOS1, PLPP3, PLCB2, DGKI, PLPP1, RAPGEF3, ARF6, SHC4, AGPAT5, PTGFR, RALB, SHC3, SHC1, LPAR1, ADCY4, PDGFB, LPAR2, PDGFA, LPAR3, ADCY1, PIK3R1, LPAR4, …	3222	154	9569	1.71637	5.35059e-07	1.07012e-07	7.46386e-08
KEGG_PATHWAY	bta04611	Platelet activation	62	0.845954	0.000173889	MYLK2, GUCY1B1, ITGB3, SNAP23, ITGA2B, PIK3CD, PIK3CB, ARHGAP35, MYLK3, PIK3CG, MYLK4, AKT2, PRKG2, PRKACA, PRKACB, PRKG1, GUCY1A1, PTGIR, PLA2G4F, ARHGEF12, FCER1G, PLA2G4D, SYK, PLA2G4E, F2R, ADCY9, STIM1, PIK3CA, BTK, ORAI1, LCP2, TLN2, PLCB2, ROCK1, ITPR1, ADCY4, ADCY1, PIK3R1, RASGRP2, ADCY7, RASGRP1, MYL12A, GNAI1, ADCY6, PTGS1, PIK3R5, GNA13, RAP1A, TBXA2R, PLCG2, MAPK3, VASP, LYN, MAPK14,…	3222	123	9569	1.49702	0.0601959	0.0015401	0.00107419
KEGG_PATHWAY	bta03083	Polycomb repressive complex	43	0.58671	0.00101798	L3MBTL1, L3MBTL2, UBE2D4, MAX, HDAC1, PHF1, UBE2D3, FOXK2, FOXK1, DCAF7, SCML2, WDR5, JARID2, FBRS, E2F6, SUZ12, MBD5, CBX6, PHC2, USP7, KDM2A, MBD6, KDM2B, RING1, CBX4, SFMBT1, PCGF5, SFMBT2, PCGF2, PCGF3, EPOP, PHC3, ASXL1, RYBP, MTF2, ASXL2, LCOR, BCOR, BCORL1, OGT, EZH1, BAP1, PHF19	3222	83	9569	1.53862	0.304833	0.00605696	0.0042246
KEGG_PATHWAY	bta04914	Progesterone-mediated oocyte maturation	43	0.58671	0.0166533	ANAPC13, PDE3B, ADCY4, PIK3CD, ADCY1, PIK3R1, PIK3CB, ADCY7, ADCY6, ANAPC10, GNAI1, ANAPC11, IGF1R, RPS6KA3, STK10, MAPK9, FZR1, CDC23, AKT2, RPS6KA2, RPS6KA1, CDC27, PRKACA, PRKACB, MAPK3, SPDYC, PLK1, BRAF, MAPK14, CDC25C, MAPK12, CDC25A, MAPK13, MAPK10, MAD2L2, MAPK11, CPEB1, ADCY9, PIK3CA, CDK2, KRAS, CPEB3, MAD1L1	3222	94	9569	1.35857	0.99751	0.0606657	0.0423131
KEGG_PATHWAY	bta05215	Prostate cancer	49	0.668577	0.00152699	RB1, CDKN1A, PIK3CD, PIK3CB, IGF1R, CASP9, PLAU, AKT2, CREB3L2, NKX3-1, PDGFRB, PDGFRA, MAP2K2, CHUK, PDPK1, IL1R2, MMP9, ETV5, ZEB1, PIK3CA, CCNE1, ERG, SOS1, TP53, CREB5, GSTP1, TCF7, LEF1, PDGFB, PDGFA, TMPRSS2, TGFA, PIK3R1, EGFR, RELA, NRAS, PDGFD, E2F1, E2F2, MAPK3, BRAF, MTOR, NFKB1, NFKBIA, CDK2, MDM2, CTNNB1, KRAS, FGFR2	3222	99	9569	1.46995	0.420478	0.00778764	0.00543172
KEGG_PATHWAY	bta04141	Protein processing in endoplasmic reticulum	71	0.968754	0.0449265	ERO1A, UBE2D4, UBXN2A, UBE2D3, MAGT1, HERPUD1, SEC61A2, CAPN2, UFD1, MAN1A1, CAPN1, SEC62, MAP3K5, SSR2, UBE4B, TRAF2, RAD23B, PDIA6, CKAP4, DDOST, RBX1, ERN1, SELENOS, DAD1, DDIT3, DNAJC5, CANX, ERP29, PREB, MAN1B1, ATF6, VCP, ATF6B, RPN2, SEL1L, HSPA4L, DERL1, DERL2, RRBP1, UBE2J2, DNAJB2, DNAJB1, MAPK9, GANAB, HSPH1, BAG2, LMAN2, BAG1, DNAJC5G, BAK1, UGGT1, TXNDC5, EDEM3, BCAP31, MBTPS1, XBP1,…	3222	175	9569	1.20493	1	0.131465	0.0916942
KEGG_PATHWAY	bta05205	Proteoglycans in cancer	110	1.50089	5.09597e-09	FGF2, ELK1, IGF1R, PLAU, AKT2, KDR, IL12B, PLCE1, PRKACA, PRKACB, PRKCG, MAP2K2, PRKCB, RPS6, FRS2, ANK3, HSPG2, TIAM1, SMO, TP53, DDX5, SDC4, SDC2, PXN, ITPR1, TWIST2, PIK3R1, SLC9A1, PLCG2, PLCG1, WNT2, SMAD2, FZD1, TGFB2, FZD3, WNT10A, FZD2, CAV3, FZD5, WNT3A, PTCH1, CAV1, FZD7, RDX, IGF2, MSN, FZD8, BRAF, ESR1, PTK2, MDM2, SDC1, CDKN1A, WNT2B, ITGB5, ITGB3, PIK3CD, FASLG, PIK3CB, SHH, CASP3, …	3222	205	9569	1.5936	1.81926e-06	3.0321e-07	2.11483e-07
KEGG_PATHWAY	bta00230	Purine metabolism	57	0.777732	0.0250561	HDDC2, GUCY1B1, GDA, PDE3B, NUDT2, PFAS, PNP, GUK1, PDE4B, PDE4A, NUDT16, PDE8B, GUCY1A1, ENTPD1, ENTPD3, ENTPD4, PDE4D, ENTPD6, NME2, ENTPD8, ADCY9, NME6, PDE5A, HPRT1, GUCY2C, PRPS2, PRPS1, GUCY2D, CANT1, PDE1C, PDE1B, PDE1A, PRUNE1, ADCY4, GMPS, GMPR, AK3, AK4, ADCY1, NT5C2, ADCY7, ADCY6, NT5E, PDE6D, PDE6C, NT5M, PDE6B, PDE6A, RRM2, PDE6G, PDE2A, ADA2, PAICS, NUDT9, NT5C1A, PDE7B, ADA	3222	133	9569	1.27281	0.999884	0.0820644	0.0572382
KEGG_PATHWAY	bta04015	Rap1 signaling pathway	106	1.44631	3.12893e-06	CSF1, CTNND1, ITGA2B, FGF1, FGF2, CRKL, IGF1R, RASSF5, AKT2, KDR, PLCE1, PDGFRB, MAGI1, PRKCG, MAP2K3, PDGFRA, MAP2K2, PRKCB, F2R, PGF, TIAM1, ADCY9, PRKD3, PRKD2, TLN2, SKAP1, EPHA2, PFN2, CSF1R, LPAR1, PDGFB, LPAR2, PDGFA, LPAR3, LPAR4, PIK3R1, EFNA5, RASGRP2, RAP1GAP, RASGRP3, RAP1A, PDGFD, FGF20, PLCG1, DRD2, FGF23, RALGDS, VASP, NGFR, INSR, BRAF, FGF17, EFNA1, EFNA3, EFNA2, CALM3, CALM1, FGF…	3222	216	9569	1.45745	0.00111641	8.0013e-05	5.58074e-05
KEGG_PATHWAY	bta04014	Ras signaling pathway	132	1.80106	1.79179e-10	CSF1, FGF1, FGF2, ETS1, ELK1, ETS2, IGF1R, RASSF1, SYNGAP1, TBK1, RASSF5, AKT2, KDR, PLCE1, PRKACA, PRKACB, PDGFRB, PRKCG, PDGFRA, RALBP1, MAP2K2, RALGAPA1, PRKCB, RALGAPA2, PGF, TIAM1, RALGAPB, RIN1, EPHA2, SHC4, CSF1R, RAB5B, RAB5C, SHC3, SHC1, PDGFB, PLA2G3, PDGFA, TGFA, RASAL1, RASAL2, FOXO4, PIK3R1, PLA2G5, EFNA5, RASGRP2, STK4, PLA2G6, RASAL3, RASGRP1, PLD2, RASGRP3, RAP1A, PDGFD, PLCG2, FG…	3222	247	9569	1.58715	6.39671e-08	1.59918e-08	1.11539e-08
KEGG_PATHWAY	bta04810	Regulation of actin cytoskeleton	115	1.56911	7.93102e-07	CYFIP2, CYFIP1, NCKAP1, MYLK2, CHRM1, CHRM4, ITGA2B, ARPC5L, FGF1, FGF2, MYLK3, ARHGAP35, CRKL, MYLK4, AKT2, PIP4K2A, PIP4K2C, PDGFRB, PDGFRA, MAP2K2, ACTN1, F2R, ACTN4, TIAM1, MYL2, SPATA13, MYL9, VCL, PFN2, PXN, LPAR1, PDGFB, LPAR2, PDGFA, LPAR4, PIK3R1, ACTR3B, MYL12A, SLC9A1, C5, PDGFD, FGF20, PIP5K1A, PIP5K1B, NCKAP1L, MYH11, PIP5K1C, FGF23, RDX, MSN, ARPC4, BRAF, SSH2, PTK2, SSH1, FGF17, CX…	3222	233	9569	1.46583	0.000283097	3.14597e-05	2.19425e-05
KEGG_PATHWAY	bta04926	Relaxin signaling pathway	57	0.777732	0.0213525	PIK3CD, ARRB1, ARRB2, PIK3CB, RXFP2, RXFP3, EDNRB, GNGT2, AKT2, CREB3L2, NOS1, INSL3, PRKACA, PRKACB, MAP2K4, EDN1, MAP2K2, MMP9, TGFBR2, ADCY9, MMP13, PIK3CA, SOS1, PLCB2, CREB5, SHC4, SHC3, ATF6B, SHC1, ADCY4, ADCY1, PIK3R1, ADCY7, EGFR, GNAI1, RELA, ADCY6, MAPK9, NRAS, GNG4, GNG7, MAPK3, SMAD2, NOS2, VEGFD, MAPK14, GNG11, MAPK12, NFKB1, MAPK13, VEGFA, MAPK10, NFKBIA, MAPK11, GNB3, RLN3, KRAS	3222	132	9569	1.28245	0.99955	0.0725984	0.0506359
KEGG_PATHWAY	bta05211	Renal cell carcinoma	39	0.532133	0.00122211	CDKN1A, CUL2, PDGFB, SLC2A1, PIK3CD, TGFA, PIK3R1, PIK3CB, ETS1, CRKL, CDC42, FLCN, NRAS, PAK1, RAP1A, AKT2, RAC1, PAK3, PAK5, PAK4, MAPK3, EGLN1, ARNT2, TGFB2, MAP2K2, EGLN2, TGFB3, TFE3, GAB1, PTPN11, BRAF, VEGFA, RBX1, PIK3CA, RAPGEF1, KRAS, SOS1, CRK, MET	3222	74	9569	1.56521	0.353744	0.00671219	0.00468161
KEGG_PATHWAY	bta05132	Salmonella infection	105	1.43266	0.0341459	CYFIP2, CYFIP1, NCKAP1, ARPC5L, KIF5C, AKT2, KIF5A, KPNA1, MAP2K3, VPS18, MAP2K4, MAP2K2, VPS33A, MYL2, ELMO1, ELMO2, MYL9, PFN2, RAB5B, RAB5C, ARHGEF26, TCF7, ACTR3B, MYL12A, PODXL, MYO6, VPS11, NLRP3, NCKAP1L, CD14, S100A10, GSDMD, MLKL, M6PR, ARPC4, NFKB1, NFKBIA, ARPC3, PLEKHM1, PLEKHM2, TAB1, RAB5A, ARF2, BRK1, PIK3CD, PIK3CB, PIK3CG, PIK3C2B, FYCO1, ACTR1A, CASP8, ACTR1B, CASP3, CASP4, RAC1…	3222	266	9569	1.17233	0.999996	0.104189	0.0726694
KEGG_PATHWAY	bta04550	Signaling pathways regulating pluripotency of stem cells	71	0.968754	0.000172597	WNT2B, RIF1, PIK3CD, PIK3CB, FGF2, IGF1R, AKT2, HOXA1, JARID2, JAK3, APC2, MAP2K2, AXIN1, WNT9B, LIFR, WNT9A, DUSP9, PIK3CA, IL6ST, HOXD1, TCF7, PIK3R1, ACVR1B, NRAS, DVL1, DVL2, DVL3, OTX1, WNT2, MAPK3, SMAD2, FZD1, SMAD1, SMAD4, FZD3, WNT10A, ZFHX3, FZD2, SMAD3, SETDB1, FZD5, PCGF5, WNT3A, PCGF2, WNT7B, FZD7, PCGF3, STAT3, LIF, SMAD9, FZD8, INHBB, KLF4, MAPK14, SMAD5, TBX3, MAPK12, ACVR2A, MAPK…	3222	145	9569	1.45422	0.0597623	0.0015401	0.00107419
KEGG_PATHWAY	bta04130	SNARE interactions in vesicular transport	21	0.286533	0.00135074	STX17, GOSR2, STX8, SNAP23, STX7, STX18, STX11, BET1L, BNIP1, VTI1A, STX6, STX5, VAMP1, STX4, STX3, VAMP4, YKT6, VAMP5, STX1A, VTI1B, BET1	3222	33	9569	1.88993	0.382787	0.00703015	0.00490338
KEGG_PATHWAY	bta04071	Sphingolipid signaling pathway	67	0.914177	7.26999e-06	PIK3CD, PPP2R2A, PIK3CB, PPP2R1B, PPP2R1A, SPTLC3, AKT2, SMPD1, ADORA1, RAC3, RAC1, CTSD, MAP3K5, PRKCG, CERS3, CERS5, CERS6, MAP2K2, FCER1G, PDPK1, PRKCB, SPHK2, PRKCE, PPP2R5B, PPP2R5A, PPP2R5D, TRAF2, PPP2R5C, GAB2, TNFRSF1A, PIK3CA, MS4A2, TP53, PLCB2, CERS2, ASAH1, ASAH2, SGMS1, ROCK1, PIK3R1, SGMS2, GNAI1, RELA, PLD2, GNA13, MAPK9, SGPL1, NRAS, GNA12, S1PR1, SPTSSB, S1PR3, S1PR2, S1PR5, MAP…	3222	125	9569	1.59186	0.00259203	0.000129769	9.05114e-05
KEGG_PATHWAY	bta04721	Synaptic vesicle cycle	38	0.518488	0.0127652	ATP6V1A, SNAP25, RAB3A, STXBP1, CLTC, SLC1A2, AP2A1, SLC6A1, CPLX1, SLC6A2, SLC6A4, RIMS1, SLC17A7, STX3, ATP6V0E2, ATP6V1E1, ATP6V1D, SLC18A3, ATP6V0A1, UNC13B, NSF, ATP6V1G2, UNC13A, ATP6V0E1, SLC32A1, SYT1, SLC6A13, SLC6A12, SLC6A11, DNM1, DNM2, SLC6A5, SLC6A7, SLC6A9, ATP6V1B2, ATP6V0D1, STX1A, ATP6V1B1	3222	80	9569	1.4107	0.989812	0.0479703	0.0334583
KEGG_PATHWAY	bta04660	T cell receptor signaling pathway	65	0.886888	8.95817e-05	ITK, CSF2, PIK3CD, PPP2R2A, CBLB, PIK3CB, CD3E, CD3D, PPP3CA, PPP3CB, PPP2R1B, PPP2R1A, AKT2, GRAP2, NCK2, IL10, VAV3, MAP2K2, CHUK, PDPK1, PPP2R5B, PPP2R5A, PPP2R5D, PPP2R5C, ZAP70, PIK3CA, LCK, CD8A, LCP2, SOS1, CARD11, BCL10, PIK3R1, RASGRP1, MALT1, RELA, CDC42, MAPK9, NRAS, PAK1, PLCG1, ICOS, PAK3, PAK5, MAPK3, PAK4, NFATC3, NFATC2, PTPN11, PPP2R3A, MAPK14, MAPK12, NFKB1, MAPK13, MAPK10, NFKB…	3222	128	9569	1.50815	0.0314761	0.000999396	0.000697057
KEGG_PATHWAY	bta04658	Th1 and Th2 cell differentiation	47	0.641288	0.00329371	NOTCH2, NOTCH3, NOTCH1, MAML1, GATA3, CD3E, BOLA-DQA5, CD3D, RELA, DLL3, PPP3CA, MAPK9, PPP3CB, TBX21, IL12B, PLCG1, JAK3, IL12RB2, MAPK3, JAG1, IL4R, CHUK, IFNGR1, IFNGR2, NFATC3, NFATC2, TYK2, MAPK14, RUNX3, MAPK12, NFKB1, MAPK13, MAPK10, NFKBIA, BOLA-DYB, MAPK11, ZAP70, CD4, MAF, LCK, IL2RA, IL2RB, BOLA-DQB, CD247, BOLA-DMB, LAT, BOLA-DOB	3222	97	9569	1.43902	0.692043	0.0154718	0.0107912
KEGG_PATHWAY	bta04659	Th17 cell differentiation	57	0.777732	0.000429267	RORC, IL27, RORA, IL1RAP, CD3E, CD3D, PPP3CA, PPP3CB, JAK3, IL6R, IL4R, CHUK, IL1R1, IFNGR1, IFNGR2, TYK2, FOXP3, RUNX1, TGFBR2, ZAP70, LCK, IL1B, RARA, IL6ST, BOLA-DOB, GATA3, BOLA-DQA5, RELA, MAPK9, RXRA, TBX21, IL21R, PLCG1, MAPK3, SMAD2, SMAD4, SMAD3, STAT3, NFATC3, NFATC2, MAPK14, MAPK12, MTOR, NFKB1, MAPK13, MAPK10, NFKBIA, BOLA-DYB, MAPK11, CD4, IL2RA, IL2RB, BOLA-DQB, IL17F, CD247, BOLA-D…	3222	114	9569	1.48495	0.142112	0.00312752	0.00218138
KEGG_PATHWAY	bta04919	Thyroid hormone signaling pathway	59	0.805021	0.0009687	THRB, THRA, ITGB3, ATP2A3, SLC2A1, ATP2A2, PIK3CD, PIK3CB, MED16, CASP9, MED14, SIN3A, AKT2, PLCE1, SLC16A2, PRKACA, PRKACB, PRKCG, NCOA1, NCOA2, MAP2K2, PDPK1, PRKCB, NCOA3, DIO2, ATP1B4, DIO3, ATP1B3, SLCO1C1, KAT2A, NCOR1, MED24, PIK3CA, TP53, PLCB2, PFKFB2, NOTCH2, NOTCH3, NOTCH1, HDAC1, GATA4, ATP1A2, ATP1A1, PIK3R1, SLC9A1, NRAS, RXRA, PLCG2, PLCG1, MAPK3, ESR1, MTOR, RCAN1, PFKL, RHEB, MDM…	3222	122	9569	1.43626	0.292483	0.00596252	0.00415873
KEGG_PATHWAY	bta04530	Tight junction	82	1.11884	0.000932384	ARPC5L, PRKAG1, PPP2R2A, MYL6B, F11R, PRKAG3, AMOT, EPB41L4B, PPP2R1B, PPP2R1A, CLDN23, RAC1, SYNPO, PRKACA, PRKACB, BVES, CGNL1, RAB8A, MAP3K5, RAB8B, MAGI1, ACTR3, ACTR2, PRKAB2, PRKCE, ACTN1, ARHGEF18, SCRIB, ACTN4, PRKAB1, RUNX1, CLDN6, RAP2C, CLDN11, TIAM1, CLDN5, CLDN4, CTTN, CLDN14, MYL2, CLDN7, CLDN12, MYH9, HCLS1, ARHGEF2, RAPGEF6, MYL9, IGSF5, PRKAA1, PCNA, ROCK1, NEDD4L, GATA4, ARHGAP1…	3222	180	9569	1.35295	0.283242	0.00583967	0.00407305
KEGG_PATHWAY	bta04668	TNF signaling pathway	64	0.873243	0.000861477	CSF2, CSF1, TNFAIP3, PIK3CD, PIK3CB, CX3CL1, ICAM1, RPS6KA4, CASP8, RPS6KA5, AKT2, CASP3, CREB3L2, DNM1L, MAP3K5, MAP2K3, MAP2K4, EDN1, RIPK3, CHUK, RHBDF2, TRAF2, TRAF1, TNFRSF1B, MMP9, TNFRSF1A, ADAM17, PIK3CA, FRMD8, IL1B, IRF1, TRAF5, LTA, PGAM5, CREB5, ATF6B, NOD2, PIK3R1, PTGS2, RELA, MAPK9, CCL5, MAPK3, JAG1, MLKL, CCL20, LIF, DAB2IP, VEGFD, CFLAR, MAPK14, SELE, MAPK12, NFKB1, MAPK13, MAPK…	3222	134	9569	1.41846	0.264849	0.00556165	0.00387913
KEGG_PATHWAY	bta05202	Transcriptional misregulation in cancer	92	1.25529	0.000238856	CDKN1A, CSF2, CCNT2, FLT1, SPI1, LDB1, SIX1, AFF1, HOXA11, IGF1R, HOXA10, LYL1, HHEX, SIX4, PLAU, SIN3A, ITGB7, POLK, SS18, IL1R2, TFE3, PAX3, ETV1, MITF, PAX5, TRAF1, ETV4, MMP9, RUNX2, ETV5, DUSP6, DDB2, RUNX1, TGFBR2, ZEB1, NCOR1, MAF, PAX8, DDIT3, RARA, ERG, MET, TP53, CSF1R, DDX5, SLC45A3, HPGD, KMT2A, HDAC1, MAX, DOT1L, PDGFA, TMPRSS2, MLLT1, RELA, RXRA, TSPAN7, NSD2, BAK1, CD14, FCGR1A, EL…	3222	199	9569	1.37302	0.0817464	0.00189492	0.00132167
KEGG_PATHWAY	bta04120	Ubiquitin mediated proteolysis	70	0.95511	0.00886098	UBE2D4, UBE3C, UBE2D3, CBLC, UBE2L6, UBE3A, CBLB, BRCA1, UBE3B, UBE2Z, PRPF19, HERC3, CDC23, HERC2, HERC1, UBE2Q1, CDC27, BTRC, FBXW8, FBXW7, FBXW11, UBE4B, MID1, PIAS2, PIAS1, DDB2, RBX1, UBE2R2, BIRC6, UBA52, ANAPC13, AIRE, UBA6, MGRN1, CUL2, NEDD4L, RNF7, CBL, UBE2J2, RHOBTB1, ANAPC10, RHOBTB2, ANAPC11, FZR1, COP1, SOCS1, UBE2F, PPIL2, SMURF2, SMURF1, SIAH1, UBE2G1, WWP2, UBE2G2, UBE2A, PML, C…	3222	161	9569	1.29126	0.958309	0.0351486	0.0245154
KEGG_PATHWAY	bta04270	Vascular smooth muscle contraction	63	0.859599	0.00790824	MYLK2, PLA2G2D1, GUCY1B1, CYP4A22, ADM, MYL6B, PLA2G2D4, ADRA1B, ADRA1A, MYLK3, MYLK4, EDNRA, PRKACA, PRKACB, PRKG1, PRKCG, GUCY1A1, EDN1, PTGIR, PLA2G4F, ARHGEF12, MAP2K2, EDN2, PLA2G4D, PLA2G4E, PRKCB, PRKCE, CYP4A11, ADCY9, ADORA2A, ADORA2B, KCNMA1, MYH9, PPP1R12B, PLCB2, MYL9, RAMP3, CALCRL, ROCK1, ITPR1, ADCY4, PLA2G3, ADCY1, PLA2G5, PLA2G6, ADCY7, ADCY6, GNA13, CALD1, KCNMB1, KCNMB2, GNA12,…	3222	142	9569	1.31763	0.94125	0.0317218	0.0221253
KEGG_PATHWAY	bta04370	VEGF signaling pathway	36	0.491199	4.53228e-05	SH2D2A, PXN, PIK3CD, PIK3R1, PIK3CB, PTGS2, CDC42, CASP9, PPP3CA, NRAS, PPP3CB, AKT2, KDR, PLCG2, RAC3, PLCG1, RAC1, MAPK3, PRKCG, PLA2G4F, MAP2K2, PLA2G4D, PRKCB, PLA2G4E, SPHK2, NFATC2, MAPK14, PTK2, MAPK12, MAPK13, VEGFA, MAPK11, PIK3CA, MAPKAPK3, MAPKAPK2, KRAS	3222	59	9569	1.81214	0.0160504	0.000577865	0.000403049
KEGG_PATHWAY	bta03272	Virion - Hepatitis viruses	25	0.341111	0.0246963	SCARB1, CD63, CD81, VPS4A, EGFR, LAMP1, EPCAM, CLDN23, CHMP1A, LAMP2, LDLR, PDCD6IP, IST1, HSPG2, CLDN6, CLDN11, CLDN5, CLDN4, OCLN, CLDN14, CLDN7, CLDN12, CHMP4B, CHMP4A, CHMP7	3222	50	9569	1.48495	0.999867	0.0816351	0.0569388
KEGG_PATHWAY	bta05135	Yersinia infection	74	1.00969	0.000416008	WIPF1, WIPF2, ARPC5L, PIK3CD, PIK3CB, CRKL, RPS6KA3, TBK1, AKT2, RPS6KA2, RPS6KA1, RAC3, RAC1, IL10, MAP2K3, VAV3, ACTR3, MAP2K4, ACTR2, ARHGEF12, MAP2K2, CHUK, RHOG, TRAF2, IRAK4, ZAP70, PIK3CA, LCK, CD8A, IL1B, ELMO1, ELMO2, LCP2, ITGA5, ARHGEF7, TLR4, CRK, ARF6, SKAP2, ROCK1, PXN, PIK3R1, ACTR3B, RELA, CDC42, MAPK9, NLRP3, PTK2B, PIP5K1A, PIP5K1B, PLCG1, PIP5K1C, WASF2, MAPK3, GIT2, LIMK1, NFA…	3222	156	9569	1.4088	0.138039	0.00309406	0.00215804

## Sheet: biological processes
Table S5. Biological process enrichment analysis of predicted target genes.
Category	Identifier		Name	Count	%	PValue	Genes	List Total	Pop Hits	Pop Total	Fold Enrichment	Bonferroni	Benjamini	FDR		Legend
GOTERM_BP_DIRECT	GO	30154	cell differentiation	193	2.63337	0.000136546	RB1, EHF, SPI1, FOXI3, FOXI1, SCX, ELK1, SPIB, ALKBH5, RNF114, ANPEP, DPYSL2, ZC3H12A, SOX6, SOX7, SOX4, SOX5, MEF2A, HES6, MEF2B, SCRIB, SOX12, HSPG2, SFRP1, SFRP5, MXRA8, GATA2, NKX2-1, NKX2-3, XBP1, YES1, GADD45B, RMDN3, NR1D2, C10H14ORF93, NR2F2, FLI1, PRRC2B, DMRTC2, ID4, ID3, BAP1, ACVRL1, HMX3, SUV39H2, RARG, FOXE1, SUV39H1, TCF23, HNF4G, NHSL2, BOLL, NHSL1, HNF4A, CCHCR1, JAK3, MYOG, FOXD…	6489	473	19896	1.25108	0.666432	0.0197228	0.0194873		Category: Indicates the database used for the analysis.
GOTERM_BP_DIRECT	GO	31669	cellular response to nutrient levels	10	0.136444	0.0266504	PRKAB2, SEH1L, UCN3, RHEB, UCN2, PRKAG1, PRKAB1, PRKAG3, PPARD, OTUD3	6489	15	19896	2.04407	1	0.575993	0.569116		Identifier: The GO identifier.
GOTERM_BP_DIRECT	GO	6695	cholesterol biosynthetic process	16	0.218311	0.00730836	SREBF1, PRKAA1, G6PD, MVK, HMGCS1, INSIG1, HMGCR, HSD17B7, LSS, TM7SF2, EBP, NSDHL, CYB5R3, MVD, DHCR7, FDFT1	6489	26	19896	1.88684	1	0.263977	0.260825		Name: Biological process name.
GOTERM_BP_DIRECT	GO	42632	cholesterol homeostasis	34	0.46391	0.0164497	ERRFI1, GRAMD1B, SCARB1, RORA, TMEM97, LIMA1, COMMD9, NPC1L1, HNF4A, LIPG, LDLRAP1, SLC37A4, LDLR, NUS1, MYLIP, ABCG8, XBP1, DGAT2, CAV3, NEGR1, NR1H2, APOA2, NR1H4, NR1H3, SIRT1, SREBF2, TTC39B, NR5A2, PLSCR3, NPC1, LAMTOR1, LDAH, ABCG4, CD320	6489	73	19896	1.42805	1	0.436658	0.431444		Count: Number of predicted target genes associated with the biological process.
GOTERM_BP_DIRECT	GO	97009	energy homeostasis	25	0.341111	0.00215609	PRKAA1, CRTC3, SUCNR1, CRTC1, SUV39H1, METRNL, FLCN, CD36, IGF2BP2, PPARGC1A, PPARGC1B, MFSD2A, EDN2, SGIP1, STAT3, FMO1, FMO2, NR1D2, FMO4, MEX3C, SIRT1, PIK3CA, TMEM18, SQSTM1, PPARD	6489	44	19896	1.74211	1	0.135429	0.133812		%: Percentage of predicted target genes relative to the total number of genes analyzed.
GOTERM_BP_DIRECT	GO	60613	fat pad development	6	0.0818666	0.0412043	ERRFI1, DGAT2, ARRDC3, ARID5B, BBS4, FOSL2	6489	7	19896	2.6281	1	0.685885	0.677695		PValue: The statistical significance (p-value) of the biological process enrichment, indicating the probability of observing the enrichment by chance.
GOTERM_BP_DIRECT	GO	42593	glucose homeostasis	43	0.58671	0.00762057	CRTC2, SUCNR1, PTPRJ, PYGL, DBH, ADIPOR2, CSRP3, SESN3, CNR1, HNF4A, HECTD4, ALOX5, PDK4, INPP5K, SLC37A4, CSMD1, PDK2, SOX4, RPH3AL, MBD5, CAV3, NCOA5, IGFBP5, INSR, PTCH1, GCGR, RPS6, STAT3, PTPN11, BHLHA15, HNF1A, SLC8B1, FOSL2, KLF7, PLSCR3, FABP5, VGF, TRPV4, CRY2, CRY1, PFKM, MCU, SIDT2	6489	93	19896	1.41766	1	0.263977	0.260825		Genes: List of gene symbols for predicted target genes associated with the biological process.
GOTERM_BP_DIRECT	GO	8286	insulin receptor signaling pathway	27	0.3684	0.0124986	C2CD5, GSK3A, SHC1, IRS4, PIK3R1, FOXO4, SOGA1, SLC2A8, CSRP3, GRB14, AKT2, PDK4, GRB10, EIF4EBP2, ZNF106, SOCS7, PDK2, MAPK3, SREBF1, PTPN1, NCOA5, PDPK1, SLC39A14, FER, PIK3CA, APC, SOS1	6489	54	19896	1.53306	1	0.377777	0.373267		List Total: Total number of predicted target genes analyzed.
GOTERM_BP_DIRECT	GO	35356	intracellular triglyceride homeostasis	7	0.095511	0.0381071	XBP1, DGAT2, NR1H4, FITM2, LDAH, SIRT1, PNPLA2	6489	9	19896	2.38475	1	0.664601	0.656666		Pop Hits: Number of genes in the reference population (bovine genome) associated with the biological process.
GOTERM_BP_DIRECT	GO	6661	phosphatidylinositol biosynthetic process	10	0.136444	0.00114332	CDS1, VAC14, DGKE, SLC27A1, MBOAT7, INPPL1, PLCG2, PIP5K1A, PIP5K1B, CDIPT	6489	11	19896	2.78737	0.999899	0.0867199	0.0856845		Pop Total: Total number of genes in the reference population.
GOTERM_BP_DIRECT	GO	8654	phospholipid biosynthetic process	18	0.2456	0.047906	AGPAT5, LPGAT1, CHKA, LPCAT1, FITM2, AGPAT1, AGPAT2, LCLAT1, SELENOI, AGPAT4, PISD, GPAM, ETNK2, LPCAT3, GPAT3, SERAC1, CDIPT, SERINC5	6489	36	19896	1.53306	1	0.752206	0.743224		Fold Enrichment: Ratio of the observed gene frequency in the biological process to the expected frequency, indicating the degree of enrichment.
GOTERM_BP_DIRECT	GO	90336	positive regulation of brown fat cell differentiation	10	0.136444	0.014938	TFE3, NAPEPLD, SOX13, PIM1, SIX1, METRNL, PTGS2, MAPK14, RREB1, BMP7	6489	14	19896	2.19008	1	0.419936	0.414922		Bonferroni: Adjusted p-value using the Bonferroni correction to account for multiple testing.
GOTERM_BP_DIRECT	GO	10628	positive regulation of gene expression	138	1.88293	2.11068e-05	PID1, CSF1, NRL, SCX, PRDM1, FGF1, FGF2, ETS1, CDH5, TBK1, IL36A, ZC3H12A, SOX8, LGALS9, MEF2A, MAP2K2, OSR1, HNF1B, SOX11, MITF, PRKAB1, RUNX2, EDAR, ADAM19, MAF, SMO, ERP29, ADTRP, PTGFR, DNMT1, NOTCH1, MAZ, HPN, PDGFB, GATA5, GATA2, CNN2, TTC21B, NKX2-1, FGF20, STAP1, PPARGC1A, FGF23, SMAD2, SMAD1, SMAD4, WNT10A, SMAD3, VDR, PDE2A, RDX, LIF, MSN, HMGA2, NFATC2, BRAF, C10H14ORF93, BMP7, NR0B2, …	6489	313	19896	1.35183	0.156083	0.00471386	0.00465757		Benjamini: Adjusted p-value using the Benjamini-Hochberg method to control the false discovery rate (FDR).
GOTERM_BP_DIRECT	GO	45722	positive regulation of gluconeogenesis	10	0.136444	0.0435693	KAT2A, PRKAG1, CRY1, WDR5, SIRT7, PPP4R3B, PRKACA, PPARA, SIRT1, PRKAG3	6489	16	19896	1.91632	1	0.699196	0.690847		FDR: False discovery rate, representing the expected proportion of false positives among significant results.
GOTERM_BP_DIRECT	GO	43410	positive regulation of MAPK cascade	72	0.982399	3.39164e-06	RET, FLT1, FLT4, PTPRJ, NENF, FGF1, ADRA1B, ADRA1A, FGF2, GRM1, IGF1R, MYDGF, NDST1, C1QTNF1, GRM4, CDH2, PROK1, CDON, MAP2K3, KSR1, SYK, EPHA8, FCRL3, PRKCE, F2R, FRS2, CARTPT, KSR2, ADRA2C, DOK1, DOK2, DOK3, ADRB3, DOK4, DOK6, KIT, TMEM106A, ROCK1, PELI2, LPAR1, LPAR2, PDGFA, LPAR3, PLCG2, FGF20, DRD1, IGFBP6, DRD2, FGF23, DRD4, DRD5, SPAG9, LYN, RYK, PDE6G, INSR, FZD7, LIF, IGF2, OSM, SORBS3, …	6489	138	19896	1.59971	0.0269004	0.00109075	0.00107773
GOTERM_BP_DIRECT	GO	51897	positive regulation of phosphatidylinositol 3-kinase/protein kinase B signal transduction	73	0.996043	1.96736e-05	RET, FLT1, UBE3A, PTPRJ, ARRB2, ERFE, PIK3CG, IGF1R, TMEM100, MYDGF, C1QTNF1, KDR, NKX3-1, PDGFRB, VAV3, GPX1, MUSK, IGFBP5, UNC5B, EPHA8, F2R, SIRT1, FGR, PIK3CA, CAT, TYRO3, CHI3L1, HCLS1, ROR1, ITGB1BP1, DDR2, ENG, HBEGF, PPARD, CSF1R, RAMP3, MAZ, PDGFB, PDGFA, SEMA3E, PRR5L, AMBRA1, MST1R, GATA3, CBL, RTN4, EGFR, PIK3R5, MTDH, CCL5, PDGFD, PTK2B, RICTOR, NDP, NTRK2, OSBPL8, TGFB2, CCL21, SEMA…	6489	146	19896	1.53306	0.146302	0.00451931	0.00446535
GOTERM_BP_DIRECT	GO	10867	positive regulation of triglyceride biosynthetic process	10	0.136444	0.00749196	CTDNEP1, SREBF1, SCARB1, SLC27A1, KAT5, NR1H2, NR1H3, LDLR, PLIN5, MFSD2A	6489	13	19896	2.35855	1	0.263977	0.260825
GOTERM_BP_DIRECT	GO	6468	protein phosphorylation	221	3.01542	2.22769e-18	EPHB6, TRIO, TP53RK, TESK2, AKT2, KDR, CDK20, PDK4, EPHB2, PRKACA, EPHB1, PRKACB, EPHB4, PDK2, PDK1, PRKCG, EPHA5, MUSK, EPHA8, DAPK2, DAPK3, CSNK2A2, CSNK1D, HASPIN, BCR, PRKD3, TYRO3, BTK, ALPK3, SIK1, PRKD2, SIK2, EPHA1, TRIB2, EPHA2, TXK, MST1R, NLK, KALRN, ABR, NUAK1, LYN, CDK18, CDK19, YES1, EIF2AK1, PLK2, PLK1, DCLK2, EIF2AK2, CDC7, BRAF, DCLK1, PTK2, WNK1, ADCK1, CDK10, CDK12, CDK14, CDK1…	6489	415	19896	1.6328	1.79106e-14	8.95531e-15	8.84838e-15
GOTERM_BP_DIRECT	GO	32868	response to insulin	19	0.259244	0.0411222	ERRFI1, SLC27A1, SORT1, VPS13C, SLC2A1, INPPL1, IGF2, MAPK14, SIRT1, CD2AP, EPM2AIP1, HADHA, SESN3, VGF, TRPV4, CRY2, CRY1, OGT, ZBED3	6489	38	19896	1.53306	1	0.685885	0.677695
GOTERM_BP_DIRECT	GO	30036	actin cytoskeleton organization	90	1.228	3.49946e-09	THSD7B, PLEK, TESK2, FHL3, LDB3, FMN1, AMOT, SYDE1, CAPZB, OPHN1, PHACTR2, ARFIP2, PHACTR4, ARHGEF10, CXADR, TMOD3, STARD8, ACTN1, ARHGEF17, MINK1, ARHGEF18, ACTN4, SPTB, BCR, NISCH, SFRP1, PIK3CA, DAAM1, DAAM2, KIT, EHBP1L1, SPECC1L, RHOJ, CDC42EP2, ELMO1, PKP3, TLN2, DOCK2, SMTNL2, PHPT1, CRK, DBN1, PFN2, PAFAH1B1, KANK1, SPTBN4, SPTBN5, ROCK1, SHC1, FGD1, PDLIM1, PAK1, PDLIM2, S1PR1, PACSIN2, …	6489	162	19896	1.7034	2.81352e-05	3.12618e-06	3.08885e-06
GOTERM_BP_DIRECT	GO	51017	actin filament bundle assembly	18	0.2456	0.00867938	DMTN, ACTN1, SWAP70, SHROOM1, ESPN, BAIAP2, AIF1, CORO1B, LIMD2, ADD2, LIMA1, BLOC1S6, MYO1B, ESPNL, BAIAP2L1, CALD1, DPYSL3, LCP1	6489	31	19896	1.78032	1	0.293203	0.289702
GOTERM_BP_DIRECT	GO	7015	actin filament organization	69	0.941465	0.000137269	WIPF1, INPPL1, BRK1, PPP1R9A, AQP2, ARHGAP6, RND3, PPP1R9B, RND1, KBTBD13, RAC3, RAC1, CGNL1, TMOD1, TPM4, TPM3, TMOD3, TPM2, TMOD2, RHOG, MYO7B, SHROOM2, RHOF, RHOC, F3, SHROOM4, ERMN, CD2AP, RHOJ, ELMO1, HCLS1, ELMO2, TAGLN2, RHOU, RHOV, ARHGEF2, KPTN, DBN1, GDPD2, CORO1B, RHOBTB1, RHOBTB2, CORO1C, CNN2, CDC42, MYO6, PPARGC1B, PDLIM7, PACSIN1, MARCKSL1, CAV3, HIP1R, TRPV3, MYO5A, MYO19, ARHGAP2…	6489	143	19896	1.47945	0.668365	0.0197228	0.0194873
GOTERM_BP_DIRECT	GO	30041	actin filament polymerization	17	0.231955	0.0307045	SGIP1, COBL, ARPC4, FHDC1, AIF1, TTC17, CD2AP, DLG1, PSTPIP1, DIAPH2, CATIP, PSTPIP2, SPIRE2, SPIRE1, CORO7, MSRB1, GAS7	6489	32	19896	1.62887	1	0.601561	0.594378
GOTERM_BP_DIRECT	GO	90630	activation of GTPase activity	24	0.327466	0.00161281	RAP1GAP2, ARHGEF15, ARHGEF26, AGAP2, ARHGEF19, ARHGAP29, GMIP, SIPA1L2, RANGAP1, ARHGAP25, SIPA1L3, RAP1GAP, SGSM1, ABR, TIAM1, RALGAPB, TBC1D21, TBC1D5, TBC1D7, SGSM2, TBC1D13, TBC1D22B, NGEF, TBC1D16	6489	41	19896	1.7948	0.999998	0.10989	0.108578
GOTERM_BP_DIRECT	GO	31032	actomyosin structure organization	17	0.231955	0.0307045	DMPK, ROCK1, EPB41, CDC42BPG, CDC42BPB, F11R, MYL12A, FRMD3, CNN2, EPB41L4B, EPB41L5, FRMD5, EPB41L1, EPB41L2, MYH9, MYH11, MYL9	6489	32	19896	1.62887	1	0.601561	0.594378
GOTERM_BP_DIRECT	GO	7193	adenylate cyclase-inhibiting G protein-coupled receptor signaling pathway	19	0.259244	0.0308263	GABBR2, EDN1, GABBR1, PTGDR2, PDE2A, OPRL1, LPAR1, ADCY4, ADCY7, TAAR1, ADCY6, AKAP12, GPR176, EDNRA, PALM, S1PR1, S1PR3, INSL3, PRKACA	6489	37	19896	1.57449	1	0.601561	0.594378
GOTERM_BP_DIRECT	GO	30534	adult behavior	13	0.177378	0.027485	NLGN3, BBS1, SLC1A2, SEPTIN5, NRXN2, PAX5, TPGS1, NCSTN, NAGLU, SLITRK1, MAFG, SLITRK5, BBS4	6489	22	19896	1.81179	1	0.578481	0.571574
GOTERM_BP_DIRECT	GO	8344	adult locomotory behavior	22	0.300177	0.0143429	TMOD1, APP, CNP, LGI4, EN1, ATP1A2, SEZ6L2, BTBD9, NTAN1, CLCN3, NTF4, MECP2, PREX2, CLCN5, INPP5F, CHL1, PPT1, OTOG, SNCG, HOXD9, DRD4, PAFAH1B1	6489	42	19896	1.60606	1	0.416308	0.411337
GOTERM_BP_DIRECT	GO	7628	adult walking behavior	17	0.231955	0.015045	SPTBN4, KCNJ10, HEXA, CEND1, HTRA2, CTNS, DMRT3, ARRB2, ZMPSTE24, GLRA1, EFNB3, NPC1, KCNMA1, RNF170, CNTN2, DRD2, SCN1A	6489	30	19896	1.73746	1	0.420006	0.414991
GOTERM_BP_DIRECT	GO	3333	amino acid transmembrane transport	15	0.204666	0.00275407	SLC38A1, SLC32A1, SLC38A10, SLC38A11, SLC7A11, SLC7A10, SLC7A5, SLC7A6, SLC7A8, SLC7A9, SLC38A7, SLC38A9, SLC38A3, SLC36A4, SLC38A4	6489	22	19896	2.09053	1	0.158162	0.156274
GOTERM_BP_DIRECT	GO	1525	angiogenesis	86	1.17342	8.84574e-08	ACVRL1, COL18A1, ROBO4, NRP2, PANK2, FLT1, FLT4, ITGA2B, UBP1, RORA, EMC10, TSPAN12, FGF1, FGF2, AMOT, TMEM100, MYDGF, ESM1, POFUT1, SOX18, ANPEP, BSG, ZC3H12A, KDR, HOXA3, PROK2, NRCAM, CCN3, EPHB2, GLUL, EPHB4, HTATIP2, PDGFRB, COL27A1, EDN2, CD93, GAB1, RNASE4, VEZF1, VASH1, SIRT1, PIK3CA, TAL1, PXDN, MYH9, HOXB3, ANGPTL4, ITGA5, MFGE8, EPHA1, CALCRL, NOTCH1, SHC1, NRXN3, PDGFB, PDGFA, THY1, R…	6489	161	19896	1.6378	0.000710945	3.9511e-05	3.90392e-05
GOTERM_BP_DIRECT	GO	9952	anterior/posterior pattern specification	43	0.58671	0.00373424	RARG, KMT2A, TSHZ1, TULP3, HOXC13, PCSK5, GLI3, HOXC10, CRKL, GLI2, HOXA11, HOXA10, HOXA3, ALX4, OTX1, HES3, HES2, HOXA6, CDON, HES4, HOXA4, SMAD2, HES6, EMX2, RING1, ZBTB16, PCGF2, HNF1B, NR2F2, HEYL, ARC, CYP26C1, SMO, ALDH1A2, BHLHE40, HOXB4, HOXB3, HOXB2, HOXD4, HOXD3, GRSF1, HOXD9, HOXB5	6489	90	19896	1.46492	1	0.181959	0.179787
GOTERM_BP_DIRECT	GO	140374	antiviral innate immune response	24	0.327466	0.0145207	ZBP1, MORC3, MARCHF2, USP20, EIF2AK2, HCFC2, PHB2, ATAD3A, IFIT3, RELA, IFIT2, AKAP1, OASL, RNF135, SENP7, MAVS, TRIM7, TBK1, OAS2, PRKRA, TRIM25, TRIM65, BCL2L2, MBL2	6489	47	19896	1.56567	1	0.416951	0.411973
GOTERM_BP_DIRECT	GO	6915	apoptotic process	145	1.97844	3.32828e-05	CYFIP2, APP, ERRFI1, AHCYL1, C1H3ORF38, UBE2D3, JADE1, INPPL1, UBE2Z, KAT5, ZC3H12A, PIM1, TP63, MEF2A, PRKCB, CSNK2A2, SHISA5, CD2AP, BRMS1, SMO, DDIT3, MADD, DDIT4, FKBP8, ELMO1, CDIP1, ELMO2, VDAC1, RIN1, S100A9, TP53, PPID, SHC4, NOTCH2, RTN3, PFKFB3, DIABLO, HTRA2, BCL10, STK4, ZFP36L1, SAV1, BAG6, SYCE3, BCL2L13, RAD21, TP53BP2, PMAIP1, BMF, S100A14, BCL2L14, ATG5, NGFR, XBP1, PRELID1, GADD…	6489	334	19896	1.3311	0.234785	0.00668984	0.00660996
GOTERM_BP_DIRECT	GO	1904669	ATP export	7	0.095511	0.0381071	CALHM1, CALHM2, SLC17A9, ANKH, CD47, CALHM4, CALHM5	6489	9	19896	2.38475	1	0.664601	0.656666
GOTERM_BP_DIRECT	GO	97352	autophagosome maturation	23	0.313822	0.00183884	UVRAG, GABARAPL1, VCP, STX17, VPS33A, MCOLN1, MFSD8, MAP1LC3B, MAP1LC3A, LIX1, CHMP1A, LAMP2, CHMP2A, RUBCNL, CHMP4C, EPG5, CHMP4B, CHMP3, CHMP4A, CHMP6, CHMP7, TECPR1, CHMP5	6489	39	19896	1.80822	1	0.121183	0.119736
GOTERM_BP_DIRECT	GO	6914	autophagy	46	0.627644	0.00637479	VCP, PRKAA1, RGS19, CALCOCO2, WDR45B, PHF23, CLTC, CLEC16A, NOD2, AMBRA1, FNBP1L, MAP1LC3B, NAGLU, HERC1, TRIM5, CREG1, FUNDC1, TP53INP1, VPS11, VTI1A, EPG5, TMEM208, GPR137, ANXA7, ATG7, RAB8A, ATG5, LYN, BCAS3, TMEM150B, GABARAPL1, ATG9A, ATG10, RAB39B, WIPI1, DNM2, DAP, SYT11, TOLLIP, ULK3, PLEKHM1, SMCR8, ULK1, S100A9, RNF185, ATG4D	6489	100	19896	1.41041	1	0.251242	0.248242
GOTERM_BP_DIRECT	GO	61564	axon development	18	0.2456	0.0187451	OLIG1, OLIG2, BHLHA15, CAMSAP2, NEUROD2, NEUROD4, TFAP4, GRM7, NEUROD6, ATOH8, TBC1D24, PLP1, NEFM, TSPAN2, NEFH, TRIM32, ATOH1, SLC25A46	6489	33	19896	1.67242	1	0.466597	0.461026
GOTERM_BP_DIRECT	GO	48675	axon extension	19	0.259244	0.000142279	SEMA5A, CYFIP1, SEMA5B, EDN1, SEMA7A, EDN2, SRF, SSNA1, LIMK1, RAPH1, DCLK1, CDH4, EDNRA, MAP1B, DVL1, DCX, NDN, ULK1, VCL	6489	26	19896	2.24062	0.681458	0.0197228	0.0194873
GOTERM_BP_DIRECT	GO	7411	axon guidance	96	1.30986	2.80616e-12	EPHB6, SEMA5A, CYFIP2, CYFIP1, SEMA5B, DRAXIN, NRP2, TRIO, LAMC3, PTPRO, LAMC2, PTPRJ, LAMC1, ARHGAP35, GLI3, GLI2, ROBO1, SHH, CDH4, CHL1, BOC, BSG, KIF5A, NRCAM, EPHB2, NEO1, FEZF1, EPHB1, EPHB4, EPHA5, SEMA6C, SEMA6A, DSCAM, EPHA8, SEMA6D, ETV1, HSPG2, MAPK8IP3, ENAH, IGDCC4, LMX1A, RTN4RL1, B3GNT2, EPHA1, EPHA2, RTN4R, CSF1R, SEMA7A, ARHGEF25, LRTM2, SEMA3B, MYCBP2, SEMA3G, NTN4, NEXN, SEMA3E…	6489	160	19896	1.83967	2.25618e-08	4.5123e-09	4.45842e-09
GOTERM_BP_DIRECT	GO	7409	axonogenesis	32	0.436622	0.0269908	RTN4R, BRSK1, APP, NUMBL, RAB3A, NOTCH1, CNP, SSNA1, ADCY1, PRICKLE1, SPAST, SYNGAP1, SLITRK2, SLITRK1, SLITRK6, SLITRK5, DRD2, PAK3, RAB8A, NTNG2, RYK, PTPN11, ACTL9, S100B, ZDHHC17, ISL2, MAP1B, TAOK2, MAP1A, ULK1, FGFR2, PICALM	6489	70	19896	1.40165	1	0.578481	0.571574
GOTERM_BP_DIRECT	GO	1782	B cell homeostasis	13	0.177378	0.027485	SASH3, LYN, TRAF3IP2, RC3H1, FOXP3, RC3H2, TNFSF13B, CASP3, NCKAP1L, BAK1, SOS1, BBS4, GAPT	6489	22	19896	1.81179	1	0.578481	0.571574
GOTERM_BP_DIRECT	GO	42100	B cell proliferation	13	0.177378	0.0407437	SASH3, PCYT1A, WNT3A, LEF1, CTPS1, SHB, RASGRP1, FOSL2, TNFSF13B, CD79A, BCL6, ADA, CARD11	6489	23	19896	1.73302	1	0.685885	0.677695
GOTERM_BP_DIRECT	GO	50853	B cell receptor signaling pathway	19	0.259244	0.0308263	BLK, VAV3, LYN, ITK, SYK, PRKCB, NFATC2, NFKB1, CD79B, NFKBIA, CD79A, KLHL6, LCK, ABL1, PLCG2, BTK, NCKAP1L, SOS1, BCAR1	6489	37	19896	1.57449	1	0.601561	0.594378
GOTERM_BP_DIRECT	GO	7596	blood coagulation	31	0.422977	0.0462974	ANXA8L1, SERPINA10, SLC4A1, PTPRJ, PRRG4, PRRG3, BLOC1S6, SHH, HNF4A, PRRG1, HABP2, LNPK, MPIG6B, SERPIND1, F12, TFPI2, ANXA5, F2R, F11, HPS4, HPS6, AP3B1, GP5, F3, PRSS56, PROCR, ANGPTL7, ANGPTL6, ANGPTL2, ANGPTL4, F2RL3	6489	70	19896	1.35785	1	0.740023	0.731186
GOTERM_BP_DIRECT	GO	30509	BMP signaling pathway	35	0.477555	0.00521809	ACVRL1, NOTCH2, DDX5, USP15, DLX3, AMHR2, TMPRSS6, LEF1, SCX, SMPD3, TMEM100, FAM83G, ABL1, SLC39A5, MAPK3, SMAD1, SMAD4, SMURF1, NOG, SMAD9, GDF6, SMAD5, BMP7, RUNX2, BMP6, ACVR2A, RGMA, EXT1, TGFBR3, TWSG1, NFIA, FKBP8, MEGF8, BMPR1B, BMPR1A	6489	71	19896	1.51146	1	0.22435	0.221671
GOTERM_BP_DIRECT	GO	7420	brain development	74	1.00969	0.000116803	HMX3, SLC23A1, CHD8, ROGDI, AATK, SMG9, ECE2, CWH43, CDH2, CHL1, NRCAM, SOX6, CIC, GIT1, SOX4, EMX1, EMX2, SLC6A17, SPHK2, NRG1, SOX11, SOX12, SHROOM4, TGFBR2, POU3F4, BCR, TMX2, DNAJC30, DDIT4, APLNR, UFC1, TBC1D23, AGTR2, HMX2, CX3CR1, AMIGO1, TULP3, MACROH2A2, SPATA5, PCDH18, RTN4, BAG6, ATXN1, BRINP1, ATXN1L, NNAT, S1PR1, DHX37, APOD, CKB, ARNT2, GIT2, KDM4B, NEGR1, PTCH1, SETD1A, CTNS, MACO1…	6489	155	19896	1.46382	0.609041	0.0184137	0.0181938
GOTERM_BP_DIRECT	GO	1569	branching involved in blood vessel morphogenesis	15	0.204666	0.0203025	EDN1, RBM15, PLXND1, SRF, LEF1, NRARP, SEMA3E, STK4, TGFBR2, GNA13, SHH, EDNRA, TBX20, KDR, ENG	6489	26	19896	1.76891	1	0.485809	0.480009
GOTERM_BP_DIRECT	GO	70588	calcium ion transmembrane transport	31	0.422977	0.00699088	SLC24A4, ITPR1, ATP2A3, ATP2A2, ITGAE, SLC8A1, CACNA1H, EDNRA, EDNRB, ANXA6, CACNG2, SLC25A25, CACNG4, TRPM4, ASIC1, TRPC7, EDN1, TRPC6, TRPC3, TRPC4, CACNA2D1, ATP2B4, ATP2B3, ATP2B2, ANO6, ATP2B1, CACNB1, P2RX5, P2RX4, P2RX3, P2RX1	6489	62	19896	1.53306	1	0.263977	0.260825
GOTERM_BP_DIRECT	GO	6816	calcium ion transport	26	0.354755	0.0190617	CATSPER1, RAMP3, CALCRL, PSEN2, SRI, SLC8A1, PPP3CA, CYP27B1, CYSLTR1, CCL5, ANXA6, SARAF, CNGA2, CNGA3, DNM1L, CACNG3, CACNG5, EPM2A, CAV3, VDR, PRKCB, SLC8B1, CACNB1, LETM1, STIM1, CNGB1	6489	53	19896	1.50413	1	0.471558	0.465927
GOTERM_BP_DIRECT	GO	19722	calcium-mediated signaling	36	0.491199	0.00341225	CX3CR1, GPR25, PTGDR2, OPRL1, CXCR6, PPP1R9A, NCALD, PPP1R9B, RXFP3, EDNRB, CXCR1, CXCR2, CCR9, C3AR1, PLCG2, CCR7, PLCG1, CCR6, TRPM4, CCR1, EDN1, SYK, PDPK1, CCL20, HOMER2, BHLHA15, KSR2, RCAN1, RCAN3, APLNR, ACKR4, ACKR3, AGTR2, ADA, MCU, LAT	6489	72	19896	1.53306	1	0.170401	0.168366
GOTERM_BP_DIRECT	GO	19933	cAMP-mediated signaling	16	0.218311	0.00251896	PDE1C, PDE1B, WIPF1, PDE4D, PDE1A, PDE3B, PDE2A, CGAS, PDE4B, PDE6C, PDE4A, PDE5A, PDE6B, PDE7B, PDE6A, PDE8B	6489	24	19896	2.04407	1	0.151138	0.149333
GOTERM_BP_DIRECT	GO	61621	canonical glycolysis	8	0.109155	0.0342528	PFKL, TPI1, PKM, FOXK2, FOXK1, ENO1, PFKM, HK1	6489	11	19896	2.2299	1	0.640002	0.632361
GOTERM_BP_DIRECT	GO	60070	canonical Wnt signaling pathway	46	0.627644	0.00110559	WNT2B, TCF7, LEF1, DIXDC1, GATA3, STK4, NID1, LRP6, FRAT1, EDNRA, SHH, EDNRB, FRZB, DVL1, DVL2, RSPO2, DVL3, RSPO3, NDP, WNT2, BCL9L, FZD1, FZD3, EDN1, WNT10A, FZD2, FZD5, JUP, WNT3A, WNT7B, FZD7, SIAH2, AXIN1, WNT9B, FZD8, WNT9A, CSNK1E, CTDNEP1, EXT1, BCL9, SFRP1, LATS2, SFRP5, RAPGEF1, SNAI1, CTNNB1	6489	93	19896	1.51657	0.999863	0.0863006	0.0852701
GOTERM_BP_DIRECT	GO	86002	cardiac muscle cell action potential involved in contraction	9	0.1228	0.0162794	CACNA2D1, SCN8A, SCN9A, SCN5A, SCN3A, SCN4B, SCN1B, KCNJ2, SCN1A	6489	12	19896	2.29958	1	0.436014	0.430808
GOTERM_BP_DIRECT	GO	3279	cardiac septum development	6	0.0818666	0.0160988	NDST1, PLXND1, ZBTB14, TAB1, PCSK5, ADAMTS6	6489	6	19896	3.06611	1	0.436014	0.430808
GOTERM_BP_DIRECT	GO	51216	cartilage development	23	0.313822	0.00283852	CSGALNACT1, SMAD1, ERRFI1, BBS1, EDN1, PRRX1, SATB2, ZBTB16, NOG, NFATC2, GATA3, SULF1, SMAD5, ZEB1, NFIA, HYAL1, HOXA3, HOXB3, HOXD3, PITX1, CD44, TAPT1, MAPK3	6489	40	19896	1.76301	1	0.158484	0.156591
GOTERM_BP_DIRECT	GO	7155	cell adhesion	140	1.91022	0.000655915	APP, SPON1, CLSTN3, ITGA2B, TCAM1, CWH43, F11R, ICAM1, ALCAM, CCN5, CCN3, CCN1, BVES, EPHB1, EPHB4, TMEM8B, POSTN, CXADR, OMD, ADAM11, PCDHA13, CLDN6, BCAN, CLDN5, AZGP1, MAG, CLDN4, ASTL, NINJ2, SPECC1L, CLDN7, NINJ1, MXRA8, VCL, HEPACAM, TTYH1, PXN, DPT, CD99L2, THY1, PCDH12, PCDH19, PCDH18, FBLN5, EFNB2, ADGRG1, FLRT2, PODXL, FLRT1, LPXN, TOR1A, JUP, SIGLEC11, SIGLEC10, PARVA, PARVB, L1CAM, SE…	6489	339	19896	1.26624	0.994884	0.0585951	0.0578954
GOTERM_BP_DIRECT	GO	33627	cell adhesion mediated by integrin	19	0.259244	0.0308263	FYB2, ITGB5, ITGA3, ITGB3, ITGA2B, ITGA1, ITGAE, EXT1, ADAM17, P2RX5, MMRN1, ITGA11, ITGA8, ITGA7, ITGB7, ITGA6, CCN3, ITGA5, FBN1	6489	37	19896	1.57449	1	0.601561	0.594378
GOTERM_BP_DIRECT	GO	45165	cell fate commitment	28	0.382044	0.00302013	WNT2B, ONECUT2, PRDM4, GATA6, GATA5, GATA4, GATA3, PRDM1, GATA2, NEUROD4, CASP3, KDR, SOX6, WNT2, SOX5, ZNF683, SMAD2, WNT10A, WNT3A, WNT7B, SOX13, WNT9B, MITF, WNT9A, PML, EXT1, SPRY2, FGFR2	6489	52	19896	1.65098	1	0.160807	0.158887
GOTERM_BP_DIRECT	GO	16477	cell migration	115	1.56911	9.74458e-09	NCKAP1, ERRFI1, WWC2, ARPC5L, PHB2, CDH8, CRKL, CDH7, CDH5, SYDE1, CDH4, CDH2, KDR, WWC3, IL12B, CD93, SCRIB, CD2AP, TIAM1, ARC, SPATA13, TYRO3, PHLDB2, CD151, SDC4, SDC2, SDC3, MST1R, ADAMTS12, CORO1B, STRIP2, CRACR2B, CDH20, PODXL, CDH24, NCKAP1L, CDH26, PLCG1, IGFBP6, TGFB2, JUP, NFATC2, L1CAM, EFNA1, CCDC88A, CORO6, CASS4, SDC1, DCHS1, CORO7, CEP85, TMEM18, AVL9, DOCK5, GSK3A, FOXE1, SPEF1, I…	6489	224	19896	1.57412	7.83434e-05	6.52887e-06	6.45091e-06
GOTERM_BP_DIRECT	GO	902	cell morphogenesis	45	0.613999	0.0165105	CYFIP2, NCKAP1, CYFIP1, LAMC3, UNC93B1, WIPF1, ITPR1, ILK, STK4, FRY, CDH8, ADD1, CDH7, CDH5, CDH4, CAPZB, CDH2, CDH20, CDH22, CDH24, NCKAP1L, CDH26, LYN, SS18, TGFB2, VDR, LIF, AP3B1, SHROOM1, MAPK14, KLF2, FOSL2, SSH1, ASXL1, NFIA, BCL6, LRATD1, CDHR3, CDH13, CDHR5, ARHGEF2, FRYL, DSC2, DSC3, SIDT2	6489	102	19896	1.3527	1	0.436658	0.431444
GOTERM_BP_DIRECT	GO	8283	cell population proliferation	48	0.654932	0.00608598	HDAC4, KANK1, NAA60, CSF2, USPL1, SLC20A1, MCM10, GATA3, DDX41, ZFP36L1, ALKBH3, NDST1, LARP1, BRINP1, PES1, PPP1R8, TBX20, S1PR1, NELFB, GNAT1, CDK5RAP3, PDK1, FAM83A, SUZ12, SMAD2, SMAD4, SMAD3, MRPS27, FBXW8, SPHK2, ZBTB16, TXNRD1, ANKRD45, STAT3, SCRIB, SDCBP2, CD2AP, CUL4A, BTC, TBCK, ALDH1A2, POLR3G, TACC1, BIRC6, ROR1, CRK, LHX9, PTGES	6489	105	19896	1.40165	1	0.242234	0.239342
GOTERM_BP_DIRECT	GO	7169	cell surface receptor protein tyrosine kinase signaling pathway	53	0.723155	1.84334e-08	PTPRT, RET, CSF1, KDR, SAMD12, PDGFRB, PDGFRA, MUSK, SYK, EPHA8, GFRA1, GFRA3, FGR, DOK1, ZAP70, HCK, DOK2, DOK3, DOK4, LCK, DOK6, TYRO3, ROR1, LCP2, MET, EPHA2, DDR2, SHC4, BLK, CSF1R, SHC3, NEDD9, MST1R, EGFR, NTF4, ERBB3, NTF3, STAP1, LYN, NTRK2, YES1, RYK, INSR, TIE1, NTRK3, STYK1, MERTK, AXL, CASS4, FGFR3, FRK, BCAR1, FGFR2	6489	83	19896	1.95788	0.000148194	1.05861e-05	1.04597e-05
GOTERM_BP_DIRECT	GO	98609	cell-cell adhesion	85	1.15978	5.76804e-07	CYFIP2, ROBO4, ITGB5, CTNND2, ITGA2B, CTNND1, TCAM1, ICAM4, LAMC2, ITGAE, CELSR2, VSIG10, LRRC1, ICAM1, CDH2, CHL1, BOC, ITGB7, NRCAM, NEO1, CD34, CDON, KIRREL3, KIRREL1, KIRREL2, CD93, WSB2, ITGA3, ITGA1, SCRIB, PYGO1, IGDCC4, LRRC7, IGDCC3, RAPGEF1, ITGA8, MYH9, DSG1, PKP1, ITGA7, ITGA6, PKP3, ITGA5, DSG3, TLN2, PLPP3, DSC2, DSC3, IGSF5, SHC1, FBLIM1, PRICKLE1, THY1, NTN1, IGSF9, EGFR, PRTG, AR…	6489	164	19896	1.58914	0.00462677	0.000231875	0.000229107
GOTERM_BP_DIRECT	GO	44331	cell-cell adhesion mediated by cadherin	20	0.272889	0.0264682	CTNND1, BHLHA15, CDH8, PLEKHA7, CDH7, CD2AP, CDH5, CDH4, FER, CDH2, CDH20, CDH22, CDHR3, CDH13, CDH24, CTNNB1, CDHR5, CDH26, DSC2, DSC3	6489	39	19896	1.57237	1	0.575993	0.569116
GOTERM_BP_DIRECT	GO	7043	cell-cell junction assembly	23	0.313822	0.0123529	CTNND2, CTNND1, NR1H4, CDH8, CDH7, HDAC7, CDH5, FLCN, CDH4, ARVCF, CDH2, CDH20, TRPV4, CDH22, CDHR3, CDH13, CDH24, PKP1, CDHR5, CDH26, PKP3, DSC2, DSC3	6489	44	19896	1.60274	1	0.377634	0.373125
GOTERM_BP_DIRECT	GO	45216	cell-cell junction organization	13	0.177378	0.027485	TGFB2, CXADR, SMAD3, TGFB3, HEG1, BHLHA15, CD2AP, AJM1, FLNA, NF2, LIMS2, LIMS1, TJP2	6489	22	19896	1.81179	1	0.578481	0.571574
GOTERM_BP_DIRECT	GO	34198	cellular response to amino acid starvation	19	0.259244	0.0308263	CDKN1A, SEH1L, WDR59, TFEB, EIF2AK2, ITFG2, FLCN, DAP, SESN3, SESN1, FAS, DEPDC5, KPTN, RNF152, GPR155, TRIM32, GCN1, MAP3K5, MAPK3	6489	37	19896	1.57449	1	0.601561	0.594378
GOTERM_BP_DIRECT	GO	71773	cellular response to BMP stimulus	7	0.095511	0.0381071	TMEM100, DLX1, GATA6, GATA5, GATA3, ADAMTS12, PHOX2B	6489	9	19896	2.38475	1	0.664601	0.656666
GOTERM_BP_DIRECT	GO	71277	cellular response to calcium ion	37	0.504844	0.00515128	PRKAA1, CPNE5, CPNE7, HPCA, RASAL1, ADCY1, RASGRP2, CARF, ADD1, NEUROD2, TRPM2, NCSTN, SMPD1, PLCG2, CAPN3, SCN5A, SLC25A23, MEF2A, SYT4, SYT3, JUND, SYT1, NFATC2, BRAF, SYT13, SYT9, MCOLN1, SYT7, SYT6, SYT17, ITPKB, ACER1, ITPKC, SYT11, ALOX5AP, FOSB, MICU1	6489	76	19896	1.49271	1	0.222668	0.22001
GOTERM_BP_DIRECT	GO	71392	cellular response to estradiol stimulus	12	0.163733	0.0202972	FAM210B, MYOG, CRHBP, RAMP3, KAT5, MYOD1, NCOA3, NRIP1, LCOR, ESR1, POU4F1, EGFR	6489	19	19896	1.93649	1	0.485809	0.480009
GOTERM_BP_DIRECT	GO	42149	cellular response to glucose starvation	20	0.272889	0.0264682	XBP1, PRKAA1, MTMR3, HSPA5, SUV39H1, PRKAG1, SLC2A1, BHLHA15, ATG14, ITFG2, SIRT1, PRKAG3, SESN3, KAT5, SESN1, ZC3H12A, PMAIP1, PLIN3, KPTN, TP53	6489	39	19896	1.57237	1	0.575993	0.569116
GOTERM_BP_DIRECT	GO	71456	cellular response to hypoxia	31	0.422977	0.00382669	SUV39H2, NOTCH1, SUV39H1, HP1BP3, PDGFB, GATA6, AK4, RORA, HIF3A, PTGS2, AQP3, NDRG1, AQP1, BBC3, ZFP36L1, LMNA, PMAIP1, NDP, NKX3-1, EGLN1, PTGIS, EGLN2, PRKCE, SIRT1, SIRT2, MTOR, VEGFA, PINK1, HYOU1, P4HB, PPARD	6489	60	19896	1.58416	1	0.185341	0.183128
GOTERM_BP_DIRECT	GO	71354	cellular response to interleukin-6	7	0.095511	0.0175133	PTPRT, PTGIS, PID1, ST3GAL6, NFKB1, BCL2L2, RELA	6489	8	19896	2.68285	1	0.445591	0.44027
GOTERM_BP_DIRECT	GO	1990830	cellular response to leukemia inhibitory factor	37	0.504844	0.00668177	ABCD4, KDM3A, RARG, NRP2, RIF1, UBXN2A, RNMT, SHMT1, ILDR1, MRPL15, CHCHD4, SYNGR1, BCLAF1, SPOCK2, TRIM25, LRAT, JARID2, XBP1, PMM1, XRCC5, ARID5B, PARP16, WDR35, SIRT1, PML, SMAD7, PTP4A2, PTP4A3, MRAS, KLF5, NR5A2, PIGA, B3GNT2, SPRY2, PADI2, GCLM, ABCG4	6489	77	19896	1.47333	1	0.255816	0.252762
GOTERM_BP_DIRECT	GO	71222	cellular response to lipopolysaccharide	47	0.641288	0.0105221	CX3CR1, CD274, HHLA2, GFI1, NOD2, BCL10, CXCL13, PPM1E, RELA, IL36A, ZC3H12A, ABL1, PDE4B, ANKRD1, IL12B, STAP1, IL36RN, CD14, GIT1, IL10, XBP1, TICAM2, TRIM41, NOS2, IL37, NFKBIL1, DAB2IP, NR1H4, NR1H3, PDCD1LG2, TNFRSF1B, NFKB1, BCR, HADHB, IL1A, SELENOS, PLSCR3, TNIP2, AXL, IL1B, TNIP3, RARA, IRF8, CMPK2, CACTIN, BCL2L2, CHMP5	6489	105	19896	1.37245	1	0.342502	0.338412
GOTERM_BP_DIRECT	GO	71260	cellular response to mechanical stimulus	26	0.354755	0.00278204	TMEM87A, SCX, BCL10, F11R, AQP1, CNN2, CASP8, BAG3, ANKRD1, HABP4, BAK1, MAPK3, MAP3K2, MAP2K4, TNFSF14, PDE2A, TMEM150C, NFKB1, TNFRSF1A, IL1B, IRF1, FAS, TLR7, LTBR, TLR4, MAP3K14	6489	47	19896	1.69615	1	0.158484	0.156591
GOTERM_BP_DIRECT	GO	9267	cellular response to starvation	35	0.477555	0.00393591	WNT2B, WDR45B, EHMT2, CLEC16A, KRT20, PIK3C2B, FLCN, MAP1LC3B, PAK1, MAP1LC3A, LAMP2, PDK4, PAK3, ATG7, PAK5, ATG5, PAK4, MFSD2A, SREBF1, GCGR, WNT9B, WIPI1, INHBB, CARTPT, ATG14, SREBF2, STK24, MYOD1, ALB, TBC1D7, RRAGD, JMY, PPARA, DSC2, TNRC6A	6489	70	19896	1.53306	1	0.186145	0.183923
GOTERM_BP_DIRECT	GO	71560	cellular response to transforming growth factor beta stimulus	16	0.218311	0.0174705	ACVRL1, WWOX, DLX1, WNT10A, PDE2A, SCX, NR3C1, CRKL, ZFP36L1, EPB41L5, ANKRD1, SOX6, WNT2, LIMS2, SOX5, LIMS1	6489	28	19896	1.75206	1	0.445591	0.44027
GOTERM_BP_DIRECT	GO	71356	cellular response to tumor necrosis factor	29	0.395688	0.0261446	ASAH1, PID1, RORA, GATA3, BRCA1, ADAMTS12, ZFP36L1, SMPD3, CRHBP, HYAL1, CCL5, ZC3H12A, ANKRD1, HAS2, INPP5K, NKX3-1, MAPK3, CHUK, DAB2IP, ERBIN, MAPK14, SIRT1, NFKB1, NFKBIA, MYOD1, CHI3L1, CACTIN, TNFRSF21, GSDME	6489	62	19896	1.43415	1	0.575993	0.569116
GOTERM_BP_DIRECT	GO	34644	cellular response to UV	20	0.272889	0.0138582	TMEM161A, PCNA, PARP1, KDM1A, RHBDD1, ZBTB1, PIK3R1, PTPRK, CDC25A, MAPK13, AQP1, CASP9, ERCC4, NEDD4, SMPD1, TP53INP1, BMF, POLK, BAK1, COPS9	6489	37	19896	1.65736	1	0.403694	0.398874
GOTERM_BP_DIRECT	GO	35924	cellular response to vascular endothelial growth factor stimulus	14	0.191022	0.00945672	MAP2K3, EGR3, NOTCH1, SEMA6A, SHC1, DAB2IP, MAPK14, ERN1, MAPKAPK2, GAS1, SPRY2, PRKD2, ITGB1BP1, PLCG1	6489	22	19896	1.95116	1	0.312889	0.309153
GOTERM_BP_DIRECT	GO	90398	cellular senescence	17	0.231955	0.0307045	CDKN2A, SRF, NSMCE2, PRELP, SMC6, TBX3, TBX2, MNT, OPA1, ZMIZ1, DNAJA3, NUP62, LMNA, ABL1, CALR, TP53, TP63	6489	32	19896	1.62887	1	0.601561	0.594378
GOTERM_BP_DIRECT	GO	7417	central nervous system development	36	0.491199	0.012494	APP, ANKLE2, COX7B, NCAN, SLC2A1, MSI1, MSI2, STK4, HAPLN3, GBA2, HAPLN4, GLIS2, ACAN, NDN, NRCAM, ZNF566, SOX6, EMX1, NGFR, EMX2, MARCKSL1, EIF2B2, DSCAM, ZBTB16, GRHL3, ALDH3A2, BCAN, VCAN, ZEB1, CYP26C1, ALDH5A1, PAX8, SMO, MTF1, B3GNT5, ID3	6489	77	19896	1.43351	1	0.377777	0.373267
GOTERM_BP_DIRECT	GO	22010	central nervous system myelination	7	0.095511	0.0381071	NCSTN, KCNJ10, PLP1, CNTN2, B4GALT6, SOX10, B4GALT5	6489	9	19896	2.38475	1	0.664601	0.656666
GOTERM_BP_DIRECT	GO	46513	ceramide biosynthetic process	17	0.231955	0.0307045	CERS3, ELOVL1, CERS5, ASAH1, CERS6, SAMD8, ASAH2, SGMS1, AGK, SGMS2, TLCD3B, SPTLC3, SMPD1, P2RX1, SPTSSB, DEGS1, CERS2	6489	32	19896	1.62887	1	0.601561	0.594378
GOTERM_BP_DIRECT	GO	21549	cerebellum development	13	0.177378	0.0407437	PIANP, PTPRS, SEMA4C, EN1, CEND1, RPGRIP1L, MECP2, ATRN, LMX1A, CNTN1, PDSS2, TP53, CDK5R2	6489	23	19896	1.73302	1	0.685885	0.677695
GOTERM_BP_DIRECT	GO	21895	cerebral cortex neuron differentiation	7	0.095511	0.0381071	EMX1, OPHN1, SIN3A, PEX5, ELAVL4, TOX, ZNF335	6489	9	19896	2.38475	1	0.664601	0.656666
GOTERM_BP_DIRECT	GO	7268	chemical synaptic transmission	51	0.695866	0.0269721	GABRB3, GABRB2, CHRM1, CHRM4, HTR4, TPGS1, GRM7, SLC12A6, SLC12A7, SLC18A3, UNC13B, CHRNB1, UNC13A, NPY5R, CARTPT, PDYN, CACNB1, KCNMA1, EXOC4, PAFAH1B1, CHRNA1, NLGN3, USP14, NLGN2, CHRNA6, LRP8, LRP6, CHRND, SV2B, HRH3, HRH2, SV2A, SNCG, SLITRK5, CHRNA10, SLC12A4, SLC12A5, HTR1A, HTR1B, SYT13, SYNJ2BP, GLRA4, SYT6, DLG1, DLG2, DLG3, GIPC1, APBA1, ZACN, APBA2, CEP89	6489	121	19896	1.29233	1	0.578481	0.571574
GOTERM_BP_DIRECT	GO	2062	chondrocyte differentiation	23	0.313822	0.0381938	RB1, WNT2B, OSR1, HMGA2, SCX, ADAMTS12, MAPK14, RUNX3, SLC39A14, SOX10, RUNX2, GLI3, FOSL2, GLI2, RUNX1, TWSG1, SNX19, NFIB, CREB3L2, CCN3, BMPR1B, MEF2D, BMPR1A	6489	48	19896	1.46918	1	0.664671	0.656735
GOTERM_BP_DIRECT	GO	6325	chromatin organization	61	0.83231	0.0336225	RB1, KDM5A, CHD9, PHF1, CHD6, ARID4A, NUCKS1, NR3C1, CHD2, ING1, CHD1, PHF8, LOXL2, ING4, BABAM2, HMGN4, ING2, ING3, HMG20B, EPC1, EPC2, BUD23, RAG2, JARID2, ATXN7L3, RAG1, PRKCB, RBL2, MMS22L, NCOR1, MTF2, WAC, ZMYND11, ASF1B, L3MBTL1, HDAC4, NAA60, L3MBTL2, MACROH2A2, HDAC8, MACROH2A1, HDAC9, RELA, HDAC7, MLLT6, BAG6, UBN2, UBN1, EP400, ATG5, RNF20, NPM2, SS18L1, USP22, MRGBP, RIOX1, KANSL2, PW…	6489	150	19896	1.24689	1	0.640002	0.632361
GOTERM_BP_DIRECT	GO	6338	chromatin remodeling	70	0.95511	0.0479952	KDM5A, RERE, PHF2, CHD8, JADE1, CHD6, CHD5, CHD4, CHD3, MYSM1, PHF8, ING4, JARID2, NFRKB, TP63, PRMT8, PBRM1, PRMT7, KDM2A, RING1, KDM2B, PRMT1, ACTR5, HNF1A, BAZ1B, HCFC2, FOXP3, TTI1, MSL1, CFDP2, KAT2A, SLFN11, WAC, PADI2, TOP1, HDGFL1, JDP2, KDM7A, HDGFL3, INO80E, SATB2, ZBTB1, C23H6ORF89, GATA3, BRCC3, CECR2, PAK1, CHRAC1, ZNF827, MIER1, ZBTB7A, MTA3, MBD3, CHTOP, KDM4B, NPM2, PCGF2, MCRS1, …	6489	178	19896	1.20577	1	0.752206	0.743224
GOTERM_BP_DIRECT	GO	48512	circadian behavior	6	0.0818666	0.0412043	GPR176, USP2, NR1D2, BTBD9, TP53, GPR157	6489	7	19896	2.6281	1	0.685885	0.677695
GOTERM_BP_DIRECT	GO	32922	circadian regulation of gene expression	37	0.504844	1.96303e-05	KMT2A, HDAC1, MYCBP2, RBM4B, RORA, NPAS2, ARNTL2, RAI1, RBM4, NAMPT, NRIP1, DRD2, PPARGC1A, NUDT12, NCOA2, NGFR, KDM2A, USP2, CSNK1D, CARTPT, CSNK1E, NR0B2, SIRT1, PML, PPP1CA, PER2, PER1, CRY2, BHLHE40, CRY1, ID4, ID3, TOP1, PPARA, CLOCK, OGT	6489	61	19896	1.85977	0.146004	0.00451931	0.00446535
GOTERM_BP_DIRECT	GO	90103	cochlea morphogenesis	13	0.177378	0.00606926	FZD2, EYA1, HPN, SIX1, GRHL3, TBX2, GLI2, TIFAB, ZEB1, FRZB, DVL1, DVL2, NECTIN3	6489	19	19896	2.09787	1	0.242234	0.239342
GOTERM_BP_DIRECT	GO	22038	corpus callosum development	10	0.136444	0.00749196	RTN4R, PTPRS, WDR37, HERC1, RYK, ATG16L1, RTN4RL1, RPGRIP1L, EPHB2, CORO1C	6489	13	19896	2.35855	1	0.263977	0.260825
GOTERM_BP_DIRECT	GO	30866	cortical actin cytoskeleton organization	18	0.2456	0.000616365	FHOD3, NCKAP1, ROCK1, EPB41, KCNC3, PLEK, FMNL3, EHD2, STRIP1, DLG1, FMNL1, FMNL2, EPB41L1, EPB41L2, RAB13, NCKAP1L, CALR, ARF6	6489	26	19896	2.12269	0.992967	0.056862	0.056183
GOTERM_BP_DIRECT	GO	7010	cytoskeleton organization	45	0.613999	3.025e-06	CCL11, PADI6, MAST3, TNFAIP3, FITM2, THY1, SYNE3, PVR, SIPA1L3, FGD1, FGD3, STRIP1, UGT8, STRIP2, ABLIM1, ABLIM2, CAPZB, ABLIM3, ZMYM4, DPYSL2, ZMYM6, PALM, PACSIN2, MAP3K20, PACSIN3, SH3BGRL3, PAK5, PACSIN1, SVIL, CCL24, DMTN, MICAL3, RANBP9, MICAL2, ELMOD3, CDC42BPB, LARP4, CFAP410, ARHGAP10, ARC, RANBP10, PHIP, RHOU, BRWD3, NECTIN2	6489	75	19896	1.83967	0.0240277	0.00101338	0.00100128
GOTERM_BP_DIRECT	GO	60216	definitive hemopoiesis	9	0.1228	0.0303392	BCR, LYL1, MEIS1, KMT2A, TAL1, HOXB4, HOXB3, ADAR, GATA2	6489	13	19896	2.12269	1	0.601561	0.594378
GOTERM_BP_DIRECT	GO	16358	dendrite development	19	0.259244	0.0161097	BBS1, APP, PRICKLE1, BAIAP2, NTN1, IGSF9, PPP1R9B, CRKL, MECP2, SYNGAP1, GRIN3A, MAP1B, FLRT1, MAP1A, TBC1D24, CRK, SCARF1, ZNF212, BBS4	6489	35	19896	1.66446	1	0.436014	0.430808
GOTERM_BP_DIRECT	GO	48813	dendrite morphogenesis	18	0.2456	0.00205937	RERE, MEF2A, RBFOX2, DSCAM, SDC2, ELAVL4, MAPK8IP2, LRP8, PREX2, PPP3CA, KLF7, MAP2, BTBD3, ABI1, DVL1, DCX, SLITRK5, PICALM	6489	28	19896	1.97107	1	0.131408	0.129838
GOTERM_BP_DIRECT	GO	60996	dendritic spine development	6	0.0818666	0.0412043	SLC12A5, UBA6, CAMK2A, NDP, SRGAP2, PAK4	6489	7	19896	2.6281	1	0.685885	0.677695
GOTERM_BP_DIRECT	GO	21542	dentate gyrus development	12	0.163733	0.01206	FXR1, POMT2, ATAT1, BLOC1S6, EMX2, PIANP, SMO, LMX1A, NEUROD6, LEF1, SCN2A, POMGNT1	6489	18	19896	2.04407	1	0.370205	0.365784
GOTERM_BP_DIRECT	GO	16311	dephosphorylation	14	0.191022	0.0236124	DUSP18, HDHD2, THNSL2, THTPA, PPP3CA, NANP, ALPL, PXYLP1, INPP5K, PGAM5, ACP2, ACP3, TNS3, LHPP	6489	24	19896	1.78857	1	0.543965	0.53747
GOTERM_BP_DIRECT	GO	5513	detection of calcium ion	8	0.109155	0.0342528	RYR2, STIM1, KCNMB1, KCNMB2, KCNMB3, KCNMB4, CALM3, CALM1	6489	11	19896	2.2299	1	0.640002	0.632361
GOTERM_BP_DIRECT	GO	48589	developmental growth	12	0.163733	0.0320205	NOTCH3, SMAD4, NOTCH1, SMAD3, ZMIZ1, KDF1, GATA3, SOX10, GLI3, BMPR1A, GLI2, HOXA11	6489	20	19896	1.83967	1	0.618857	0.611468
GOTERM_BP_DIRECT	GO	6351	DNA-templated transcription	36	0.491199	0.0425554	DNMT1, CEBPD, CEBPG, SCX, RELA, GPBP1, E2F1, POLR2E, POLR2F, GPBP1L1, ZBTB7A, SCAI, POLR2K, RUNX1T1, MAPK3, MEF2A, INO80, CBFA2T2, CBFA2T3, TBX3, PIAS2, POLR3A, PAX8, POLR1A, MTF1, MYOD1, POLR3E, CDK2, POLR1D, TCEANC2, TCEA1, POLR3H, HOXD3, HOXD9, POLR3K, BCL2L2	6489	83	19896	1.32988	1	0.692602	0.684332
GOTERM_BP_DIRECT	GO	7398	ectoderm development	5	0.0682221	0.0417696	EPB41L5, SHH, GRHL3, NF2, BMPR1A	6489	5	19896	3.06611	1	0.68639	0.678194
GOTERM_BP_DIRECT	GO	9790	embryo development	18	0.2456	0.0187451	DLX1, DLX3, DLX4, CDX2, CDX1, OSR1, ERBIN, ZNF2, SCRIB, SYNJ2BP, LRRC1, DLG1, DLG2, ZSCAN20, DLG3, LRRC7, ZNF205, ZSCAN2	6489	33	19896	1.67242	1	0.466597	0.461026
GOTERM_BP_DIRECT	GO	42733	embryonic digit morphogenesis	24	0.327466	0.0145207	SMAD4, HDAC1, OSR1, NOG, TULP3, ECE1, GRHL2, TBX3, GLI3, TBX2, GLI2, HOXA11, TMEM231, SHH, LMBR1, HAND2, GNA12, MKS1, MAP3K20, ALX4, WDPCP, MEGF8, LNPK, BMPR1A	6489	47	19896	1.56567	1	0.416951	0.411973
GOTERM_BP_DIRECT	GO	35115	embryonic forelimb morphogenesis	15	0.204666	0.0297368	OSR1, SHOX2, EN1, RPGRIP1L, HOXA13, RUNX2, TBX3, HOXA11, SHH, ALDH1A2, RSPO2, ALX4, HOXD9, TP63, LNPK	6489	27	19896	1.7034	1	0.601561	0.594378
GOTERM_BP_DIRECT	GO	3272	endocardial cushion formation	7	0.095511	0.0175133	TBX20, NOG, APLNR, BMP7, TBX3, BMPR1A, TBX2	6489	8	19896	2.68285	1	0.445591	0.44027
GOTERM_BP_DIRECT	GO	32456	endocytic recycling	36	0.491199	7.46645e-06	DENND1B, DENND1A, SNX12, VPS26C, VPS26A, SNX30, SNX3, SNX4, SNX27, VPS50, VPS53, MICALL1, VTI1A, STX6, EPG5, ENTR1, RAB11FIP3, WASHC1, RAB8A, RAB11FIP4, RAB8B, CMTM6, LMTK2, RAB11B, EHD2, EHD3, EHD4, RAB14, HGS, SNX17, RAB13, RAB35, CCDC22, RAB17, VAMP4, ARF6	6489	57	19896	1.93649	0.0582642	0.00207001	0.00204529
GOTERM_BP_DIRECT	GO	6897	endocytosis	92	1.25529	1.49745e-13	ITSN2, APP, DENND1B, SH3GL3, DENND1A, ITSN1, INPPL1, STON1, STON2, FNBP1L, RAB22A, MRC2, EEA1, GHR, SHH, OPHN1, DPYSL2, DNM1L, LDLRAP1, SH3GL2, SH3GL1, CSNK1G3, RALBP1, DBNL, SCARA5, SGIP1, FNBP1, MYO7B, CSNK1D, TBC1D2B, CSNK1E, SYP, DNM1, DNM2, EPN2, EPN3, RAB31, BIN3, NPC1, RABEP2, RHOJ, RHOU, RHOV, PLA2R1, CSNK1G1, RAB5B, MARCHF2, RAB5C, SNX33, LRP8, RHOBTB1, LRP6, RHOBTB2, NCKIPSD, CDC42, AP3…	6489	146	19896	1.93207	1.20414e-09	3.00988e-10	2.97394e-10
GOTERM_BP_DIRECT	GO	30968	endoplasmic reticulum unfolded protein response	25	0.341111	0.000901259	ERO1A, ATF6B, DERL1, DERL2, RNF7, HERPUD1, TMTC4, ERMP1, CDK5RAP3, EDEM3, PARP6, XBP1, HSPA5, AMFR, EDEM1, EDEM2, EIF2AK2, PARP16, BHLHA15, PARP8, ERN1, SELENOS, DDIT3, HYOU1, ATF6	6489	42	19896	1.82507	0.999289	0.0743171	0.0734297
GOTERM_BP_DIRECT	GO	16197	endosomal transport	26	0.354755	0.00792593	WASHC4, ITSN2, ANXA8L1, ZFYVE9, ITSN1, VPS4A, CLEC16A, ARHGAP1, SNX33, CORO1C, SNX27, BLOC1S1, TOM1, AP5S1, WASHC1, NSG1, EHD2, EHD3, SNX18, ZFYVE16, EHD4, NSG2, RAB13, LAMTOR1, TMCC1, PICALM	6489	50	19896	1.59438	1	0.272327	0.269075
GOTERM_BP_DIRECT	GO	7032	endosome organization	24	0.327466	0.000625982	WASHC4, ARFGEF2, VPS18, USP8, PHETA2, RAB5B, ANXA8L1, PLEKHF1, RAB5C, AKTIP, DNAJC13, SNX33, RAB22A, DNM1, OSBPL10, LAPTM4B, HOOK2, TMEM127, VPS11, STX6, LAMTOR1, SQSTM1, PI4K2A, PLEKHJ1	6489	39	19896	1.88684	0.99349	0.056862	0.056183
GOTERM_BP_DIRECT	GO	8333	endosome to lysosome transport	22	0.300177	0.0441954	VPS18, PLEKHF1, CDX2, SORT1, MGRN1, AKTIP, VPS33A, CLEC16A, DENND3, ATG14, SNX27, HOOK2, BIN1, KIF13A, RAB29, EPG5, VIPAS39, RAB38, RAB7B, RILP, CHMP5, RAB7A	6489	46	19896	1.4664	1	0.707831	0.69938
GOTERM_BP_DIRECT	GO	35767	endothelial cell chemotaxis	6	0.0818666	0.0412043	EGR3, RAB13, GAB1, CCN3, CORO1B, VEGFA	6489	7	19896	2.6281	1	0.685885	0.677695
GOTERM_BP_DIRECT	GO	43542	endothelial cell migration	14	0.191022	0.0236124	STARD13, EDN2, PLXND1, PXN, FSTL1, LOXL2, PTP4A2, PTP4A3, GIPC1, ABL1, CDH13, LPXN, VSTM4, S100A9	6489	24	19896	1.78857	1	0.543965	0.53747
GOTERM_BP_DIRECT	GO	1886	endothelial cell morphogenesis	9	0.1228	0.00758899	MAGI1, CDH5, COL18A1, COL27A1, HEG1, PLOD3, AMOTL2, MET, HOXA13	6489	11	19896	2.50864	1	0.263977	0.260825
GOTERM_BP_DIRECT	GO	86100	endothelin receptor signaling pathway	7	0.095511	0.0381071	EDNRA, EDN1, EDNRB, PTK2B, SIX1, BCAR1, CRKL	6489	9	19896	2.38475	1	0.664601	0.656666
GOTERM_BP_DIRECT	GO	48484	enteric nervous system development	10	0.136444	0.00114332	RET, EDNRA, EDNRB, KIF26A, HLX, SOX8, SOX10, PHOX2B, PHACTR4, SLC6A4	6489	11	19896	2.78737	0.999899	0.0867199	0.0856845
GOTERM_BP_DIRECT	GO	43153	entrainment of circadian clock by photoperiod	16	0.218311	0.00441022	CRTC1, USP2, FBXL17, RBM4B, PML, PPP1CA, PER2, RBM4, PER1, FBXL21, CRY2, BHLHE40, CRY1, PDE6B, SIK1, TP53	6489	25	19896	1.96231	1	0.202618	0.200199
GOTERM_BP_DIRECT	GO	48013	ephrin receptor signaling pathway	22	0.300177	0.000450858	EPHB6, EPHA5, SS18, EPHA8, PTPN11, EFNA5, EFNA1, EFNB2, EFNB1, EFNA3, EFNB3, EFNA2, CHN1, NCK2, EPHB2, EPHA1, ANKS1A, EPHB1, CRK, EPHB4, GIT1, EPHA2	6489	34	19896	1.98395	0.97337	0.046473	0.0459181
GOTERM_BP_DIRECT	GO	7173	epidermal growth factor receptor signaling pathway	21	0.286533	0.000869777	ERRFI1, PIGR, PDPK1, SHC1, TGFA, BRAF, PTPN11, PRICKLE1, PTK2, EREG, BTC, EPGN, GAREM1, ABL1, ABL2, PTK2B, PLCE1, PLCG1, SOS1, HBEGF, FAM83A	6489	33	19896	1.95116	0.999085	0.0728438	0.0719741
GOTERM_BP_DIRECT	GO	50673	epithelial cell proliferation	23	0.313822	0.00425775	RB1, ERRFI1, NOTCH1, EYA1, NOG, C23H6ORF89, HNF1B, STK4, FGF1, RUNX2, GLI2, SAV1, FLCN, NCSTN, SMO, ESRP2, HLX, CCL5, KDR, BAK1, DRD2, HMX2, BMPR1A	6489	41	19896	1.72001	1	0.199025	0.196649
GOTERM_BP_DIRECT	GO	70371	ERK1 and ERK2 cascade	20	0.272889	0.0138582	EDN1, MAP2K2, INPPL1, NOD1, BRAF, NOD2, C1QL4, F3, CD2AP, ZFP36L1, FLCN, RAPGEF1, ABL1, GRB10, TBC1D10C, SPRY2, CTSH, TLR4, FGF23, MAPK3	6489	37	19896	1.65736	1	0.403694	0.398874
GOTERM_BP_DIRECT	GO	30010	establishment of cell polarity	17	0.231955	0.021835	CRB2, BRSK1, FAM89B, RHOBTB1, CRKL, RHOBTB2, CDC42, WEE1, KIF26B, RHOJ, RHOU, NEK3, CORO7, RHOV, CRK, PHLDB2, MARK2	6489	31	19896	1.68142	1	0.516333	0.510168
GOTERM_BP_DIRECT	GO	61028	establishment of endothelial barrier	12	0.163733	0.0202972	PPP1R16B, EDNRA, ROBO4, EDNRB, RAP1A, SOX18, RDX, PDE2A, MYADM, PECAM1, MSN, RAPGEF3	6489	19	19896	1.93649	1	0.485809	0.480009
GOTERM_BP_DIRECT	GO	90162	establishment of epithelial cell polarity	9	0.1228	0.0162794	CYTH3, FERMT1, SHH, FBF1, FRMD4A, FRMD4B, SIPA1L3, ARF6, AMOT	6489	12	19896	2.29958	1	0.436014	0.430808
GOTERM_BP_DIRECT	GO	45197	establishment or maintenance of epithelial cell apical/basal polarity	14	0.191022	0.0153313	CRB2, CDX2, ERBIN, ILK, SCRIB, SYNJ2BP, LRRC1, DLG1, DLG2, MMRN1, DLG3, LRRC7, DLG5, MARK2	6489	23	19896	1.86633	1	0.423587	0.418529
GOTERM_BP_DIRECT	GO	6887	exocytosis	43	0.58671	0.0144244	TRIM72, RAB3C, SNAP47, SNAP25, EXOC3L2, RAB3A, STX17, SNAP23, TNFAIP2, MIA3, LIN7C, LIN7B, CPLX1, STX11, RIMS1, RIMS4, PAK1, SCRN1, CCL5, STX4, STXBP5, WASHC1, RAB8A, RAB8B, UNC13B, RPH3AL, UNC13A, EXOC7, EXOC6B, MICAL3, RAB27A, RAB3IL1, CPLANE2, SYTL5, SYTL3, UNC13D, RAB15, RAB13, EXOC4, EXOC3, EXOC6, STX1A, CDK16	6489	96	19896	1.37336	1	0.416951	0.411973
GOTERM_BP_DIRECT	GO	35640	exploration behavior	10	0.136444	0.014938	BRINP1, JPH3, NAGLU, KMT2A, CHL1, ITGA3, NOG, HTR1A, BTBD11, NDP	6489	14	19896	2.19008	1	0.419936	0.414922
GOTERM_BP_DIRECT	GO	48144	fibroblast proliferation	17	0.231955	0.0100095	NGFR, CDKN1A, RRN3, GPX1, KMT2A, WNT7B, LIF, VEGFD, C1QL4, ESR1, KAT2A, DPH1, PRDX1, CD248, LZTS2, TP53, E2F8	6489	29	19896	1.79738	1	0.327141	0.323235
GOTERM_BP_DIRECT	GO	46847	filopodium assembly	11	0.150089	0.0373363	FGD3, FMNL3, SPEF1, SRF, SPATA13, RAB17, S1PR2, SRGAP2, FGD1, PPP1R9B, CD2AP	6489	18	19896	1.87374	1	0.664601	0.656666
GOTERM_BP_DIRECT	GO	10467	gene expression	68	0.927821	8.18888e-06	APP, ERRFI1, ROGDI, INPPL1, SIX1, FMN1, PRDM1, CTCF, NR3C1, CHD2, ELK1, HS2ST1, GLI2, GRM3, MECP2, MFSD8, EDNRA, EDNRB, GRM6, HOXA3, GRB10, EPG5, BBS4, SOX4, TGM2, PIANP, TCF12, ELMOD3, POMGNT1, RUNX2, HADHB, SMO, NPC1, TLR4, RTN2, DLX3, PDGFB, GATA6, LPAR3, PRICKLE1, BLOC1S6, BRINP1, ANKH, SLITRK1, NKX2-1, RHO, VPS54, RNF170, DMD, ARSG, JUND, LIF, NFKB1, FOSL2, GFAP, FOSL1, EXT1, NPHS1, NFIA, NF…	6489	131	19896	1.59157	0.0637183	0.00219462	0.00216842
GOTERM_BP_DIRECT	GO	14009	glial cell proliferation	10	0.136444	0.00749196	EPM2A, RB1, MECP2, NFIA, NFIB, LGI4, KRAS, TP53, NTN1, SOX4	6489	13	19896	2.35855	1	0.263977	0.260825
GOTERM_BP_DIRECT	GO	3094	glomerular filtration	9	0.1228	0.0303392	TBC1D8B, MYO1E, EDNRA, EDN1, KIRREL1, XPNPEP3, SULF1, CD34, SULF2	6489	13	19896	2.12269	1	0.601561	0.594378
GOTERM_BP_DIRECT	GO	6541	glutamine metabolic process	10	0.136444	0.0266504	MECP2, GLUD1, BLOC1S6, CAD, UCP2, GMPS, SIRT4, CTPS1, PFAS, NIT2	6489	15	19896	2.04407	1	0.575993	0.569116
GOTERM_BP_DIRECT	GO	6024	glycosaminoglycan biosynthetic process	9	0.1228	0.0303392	UGDH, B3GAT3, HEXA, HAS3, HAS2, PXYLP1, B3GALT6, HS3ST1, HS3ST2	6489	13	19896	2.12269	1	0.601561	0.594378
GOTERM_BP_DIRECT	GO	7030	Golgi organization	39	0.532133	0.0291938	USP6NL, TMED10, STX17, UBXN2A, ATL2, HTT, GOLGA2, NAGLU, FAM174B, TRAPPC12, RAB29, TMED3, DYM, TMED1, RAB6A, RAB6B, RAB8A, RAB2A, RAB2B, COG8, ATP8B4, TMED9, FBXW8, ATP8B2, SURF4, COG3, COG2, BHLHA15, TJAP1, GOLPH3, RAB30, TBC1D20, GORASP2, ZW10, GORASP1, TRIP11, PLEKHM2, CORO7, PI4K2A	6489	89	19896	1.34358	1	0.601561	0.594378
GOTERM_BP_DIRECT	GO	1942	hair follicle development	18	0.2456	0.00560351	FZD3, TGFB2, LDB1, TNFRSF19, LDB2, HOXC13, APCDD1, ACVR1B, RELA, PUM2, SAV1, ZMPSTE24, EDAR, SOX18, ALX4, DNASE1L2, SOS1, BCL2L2	6489	30	19896	1.83967	1	0.234537	0.231737
GOTERM_BP_DIRECT	GO	7507	heart development	57	0.777732	0.0185842	ACVRL1, NRP2, CDKN1A, TRAF3IP2, HSPB7, LDB3, SMG9, PTPRJ, ECE2, GLI3, GLI2, PPP3CB, POFUT1, CASP3, SH3PXD2B, BVES, SOX4, NKX3-1, PSKH1, CXADR, MEF2B, OSR1, HEG1, AP1B1, FOXL1, SYPL2, ZDHHC16, SOX10, TGFBR2, MYL2, HAND2, APLNR, ANKS6, POPDC2, CALCRL, SHC1, MGRN1, ZFP36L1, PDLIM1, PDLIM2, ADAP2, SMYD1, SMYD4, PDLIM5, MAP2K5, PDLIM7, TGFB2, NTRK3, IRX4, MICAL2, BICC1, TH, WNK1, ID3, BCOR, ASB2, FBN1	6489	135	19896	1.29458	1	0.466597	0.461026
GOTERM_BP_DIRECT	GO	60218	hematopoietic stem cell differentiation	12	0.163733	0.01206	EXT1, LMBR1L, CDK6, XRCC5, TAL1, SRF, HOXB4, SP7, CHD2, TP53, SH2B3, BATF	6489	18	19896	2.04407	1	0.370205	0.365784
GOTERM_BP_DIRECT	GO	61484	hematopoietic stem cell homeostasis	12	0.163733	0.01206	EXT1, ADGRG1, MYCT1, NBEA, CCN3, ADAR, GATA2, FSTL1, SOX4, NLE1, BAP1, GLIS2	6489	18	19896	2.04407	1	0.370205	0.365784
GOTERM_BP_DIRECT	GO	30097	hemopoiesis	22	0.300177	0.000450858	KIRREL3, WNT3A, ZBTB16, ROGDI, RTKN2, PBXIP1, RUNX3, RUNX2, RUNX1, ADD2, CNN2, CUL4A, ASXL1, FLCN, TWSG1, SGPL1, EBP, PINK1, MEIS1, CIAPIN1, OGT, PICALM	6489	34	19896	1.98395	0.97337	0.046473	0.0459181
GOTERM_BP_DIRECT	GO	70828	heterochromatin organization	8	0.109155	0.00721634	PCID2, SETDB1, HP1BP3, DMRTC2, SETD7, SNAI1, MTHFR, LOXL2	6489	9	19896	2.72543	1	0.263977	0.260825
GOTERM_BP_DIRECT	GO	7157	heterophilic cell-cell adhesion via plasma membrane cell adhesion molecules	23	0.313822	0.00283852	CRB2, TENM1, CXADR, TENM3, TENM4, MEGF11, AMIGO1, SELE, PTPRD, SELP, CDH4, ALCAM, JAML, CDH2, SELL, MMRN1, ADGRL1, DCHS1, ITGA5, FAT4, NECTIN4, NECTIN3, SCARF1	6489	40	19896	1.76301	1	0.158484	0.156591
GOTERM_BP_DIRECT	GO	35329	hippo signaling	15	0.204666	0.00493781	WWOX, WWC2, WWP2, STK4, SAV1, AMOT, MOB1B, LATS2, WWC3, AMOTL2, DCHS1, AMOTL1, FAT4, TEAD2, TEAD3	6489	23	19896	1.99964	1	0.21694	0.21435
GOTERM_BP_DIRECT	GO	21766	hippocampus development	22	0.300177	0.00325554	KIRREL3, DLX1, BBS1, PTPRS, WNT3A, UBA6, HDAC1, SRF, HSD3B1, KIF14, GLI3, CRKL, BCAN, ATG16L1, DCX, NKX2-1, NF2, CRK, BBS4, CDK5R2, PAFAH1B1, MFSD2A	6489	38	19896	1.77512	1	0.168576	0.166564
GOTERM_BP_DIRECT	GO	48872	homeostasis of number of cells	15	0.204666	0.000680531	EMX1, PIANP, WDR48, RRN3, AP3B1, BCR, POLB, ASXL1, CYLD, BLOC1S6, RASSF2, CDH2, CCR7, ARSG, CARD11	6489	20	19896	2.29958	0.995803	0.058833	0.0581305
GOTERM_BP_DIRECT	GO	48873	homeostasis of number of cells within a tissue	16	0.218311	0.0358839	SASH3, NOTCH1, CSF1, KMT2A, F2R, ILDR2, PTPN11, GATA2, ADD1, FOSL2, BRINP1, SMO, CD7, RAC3, VPS54, KRAS	6489	30	19896	1.63526	1	0.655278	0.647454
GOTERM_BP_DIRECT	GO	7156	homophilic cell adhesion via plasma membrane adhesion molecules	59	0.805021	0.00736889	PTPRT, RET, CLSTN3, PCDHGB4, CLSTN1, PTPRM, PVR, CELSR2, CDH8, CDH7, ROBO1, CDH5, CDH4, CDH2, BSG, NRCAM, KIRREL3, PCDHGA8, DSCAM, PCDHA13, HSPG2, CDHR3, PECAM1, CDH13, DSG1, CDHR5, DSG3, DSC2, DSC3, NEXN, PCDH12, PCDH19, PCDH18, IGSF9, CDH20, CDH22, CDH24, NCAM1, CDH26, PCDH1, NTRK2, CADM3, CADM4, CADM2, NTRK3, PCDHGC3, L1CAM, IGSF11, SDK1, PCDHB1, PLXNB3, ESAM, DCHS1, CNTN4, FAT4, NECTIN4, NECT…	6489	135	19896	1.34	1	0.263977	0.260825
GOTERM_BP_DIRECT	GO	34109	homotypic cell-cell adhesion	7	0.095511	0.0381071	PTPRU, CXADR, CD99L2, PLPP3, CD99, TJP2, XG	6489	9	19896	2.38475	1	0.664601	0.656666
GOTERM_BP_DIRECT	GO	1701	in utero embryonic development	97	1.32351	8.09026e-08	EXOC3L2, RTCB, PLOD3, CMIP, AMOT, EDNRA, SOX18, ZMIZ1, SOX8, SLC39A1, SLC34A2, PDGFRA, OCRL, RPGRIP1L, SOX10, MAPK8IP3, ADCY9, SMO, ANKS6, TP53, DSC3, NOTCH2, NOTCH1, GATA6, C3H1ORF43, GATA3, INPP5B, EPB41L5, DHX35, INPP5K, PLCG1, WDTC1, SMAD2, SMAD4, SMAD3, WNT3A, PTCH1, XRCC2, IGF2, TMEM231, FOSL1, MAFG, MAFF, TAB1, BAP1, FGFR2, BMPR1A, ACVRL1, FKBP10, CDKN1A, ELL, CHD8, SMG9, CTCF, GLI3, GLI2,…	6489	187	19896	1.59044	0.000650245	3.82622e-05	3.78053e-05
GOTERM_BP_DIRECT	GO	6954	inflammatory response	106	1.44631	0.00630888	IL1RN, CSF1, IL1RAP, CXCL13, CRHBP, IL36A, SCN9A, C3AR1, MAP2K3, TICAM2, IL1R1, F2R, CYBB, FOXP3, CD2AP, MAPKAPK2, TRIM14, AGTR2, EPHA2, IDO1, PTGFR, PXK, C5AR1, GATA3, PLD3, C5, CLEC7A, TBXA2R, NLRP3, TSPAN2, IL36RN, NDP, CD14, GGT5, CCR1, SMAD1, AFAP1L2, NKG7, CELA1, BMP6, NFKB1, SELP, FOSL1, NR4A1, MFHAS1, FASN, TOLLIP, ACER3, BMPR1B, HAMP, BCL2L2, LAT, SCYL3, PTGDR2, LTB4R, HK1, POLB, CSRP3, …	6489	262	19896	1.24049	1	0.249869	0.246886
GOTERM_BP_DIRECT	GO	1904862	inhibitory synapse assembly	13	0.177378	0.027485	GABRB3, GABRA1, GABRB2, NLGN2, CLSTN3, GABRA5, LGI2, HAPLN4, GABRG1, NPAS4, PLXNB1, SRGAP2, GABRE	6489	22	19896	1.81179	1	0.578481	0.571574
GOTERM_BP_DIRECT	GO	42472	inner ear morphogenesis	25	0.341111	0.00465296	HMX3, FOXG1, FOXI1, SIX1, GATA3, GATA2, NTN1, SIX4, MYO6, CHRNA10, OTX1, EPHB2, ATOH1, FZD3, PRRX1, WNT3A, BCR, ALDH1A3, TMIE, MAFB, PAX8, SPRY2, FGFR2, HMX2, ATP6V1B1	6489	46	19896	1.66637	1	0.211355	0.208831
GOTERM_BP_DIRECT	GO	60384	innervation	9	0.1228	0.0303392	NTF4, GABRB2, SERPINE2, ADARB1, LRIG2, SULF1, POU4F1, SULF2, RNF165	6489	13	19896	2.12269	1	0.601561	0.594378
GOTERM_BP_DIRECT	GO	30073	insulin secretion	17	0.231955	0.0307045	SMAD2, SREBF1, IL1RN, SLC30A8, GPR68, GPR119, PRKCE, ILDR2, HNF1B, HNF1A, FKBP1A, ADCYAP1, PCLO, SNX19, VGF, FKBP1B, FAM3B	6489	32	19896	1.62887	1	0.601561	0.594378
GOTERM_BP_DIRECT	GO	7229	integrin-mediated signaling pathway	37	0.504844	0.00857422	SEMA7A, ITGB5, ITGB3, ITGA2B, PLEK, ILK, ITGAE, THY1, NMRK2, ABL1, PTK2B, ZNF304, MADCAM1, ITGB7, VAV3, FYB2, MPIG6B, SYK, ITGA3, RCC2, ITGA1, NME2, PTPN11, ITFG1, FGR, FERMT1, P2RX5, ITGA11, ITGA8, ITGA7, ITGA6, ITGB1BP1, ITGA5, PLPP3, LIMS2, LAT, BCAR1	6489	78	19896	1.45444	1	0.290872	0.287399
GOTERM_BP_DIRECT	GO	70498	interleukin-1-mediated signaling pathway	12	0.163733	0.0202972	RPS6KA4, NFKBIA, RPS6KA5, IL1R1, IL1B, IRAK3, IRAK4, IL1RAP, ST18, BCL2L2, RELA, MAPK3	6489	19	19896	1.93649	1	0.485809	0.480009
GOTERM_BP_DIRECT	GO	50892	intestinal absorption	8	0.109155	0.00721634	VDR, IREB2, GCNT3, ACO1, CD36, F11R, SLC26A6, TJP2	6489	9	19896	2.72543	1	0.263977	0.260825
GOTERM_BP_DIRECT	GO	6886	intracellular protein transport	113	1.54182	3.49312e-05	RAB3C, RAB3A, IPO7, TOMM22, RIMS1, IPO8, AP1S1, ARFIP2, ARFIP1, AP1S3, DUS4L, NSF, VPS18, ARL14, STX8, VPS33A, COG3, STX7, VPS33B, AP1B1, SYTL5, SYTL3, RAB31, SELENOS, RAB38, TSNARE1, STX1A, RAB5B, TMED10, RAB5C, STXBP1, VPS26C, VPS26A, VPS26B, DNAJC27, SNX1, SCFD2, SYNDIG1, VTI1A, TBC1D13, VPS11, AP4S1, RAB6A, RAB6B, VTI1B, SNX6, NGFR, ACD, EXOC6B, RABL2B, AP4B1, GFAP, APPBP2, RAB5A, ARF4, ARF2,…	6489	250	19896	1.38588	0.24486	0.00684993	0.00676814
GOTERM_BP_DIRECT	GO	35556	intracellular signal transduction	184	2.51057	5.97574e-10	DGKG, DGKE, GUCY1B1, DGKD, DGKA, ITSN1, CBLB, PREX2, RPS6KA4, PREX1, NRBP2, RPS6KA3, RPS6KA5, DEPTOR, RPS6KA2, AKT2, RPS6KA1, STK32A, RGS9, STK32B, RGS7, PRKCG, GUCY1A1, WSB1, CISH, WSB2, PRKCB, PRKCE, DAPK2, DAPK3, HASPIN, LAX1, DGKZ, BCR, KCTD9, ADCY9, MAPKAPK3, PRKD3, MAK, DDIT4, SPATA13, MAPKAPK2, MYADM, BTK, MTCP1, TSSK3, SIK1, PRKD2, SIK2, DGKK, DGKI, SHC4, NOTCH2, BRSK1, SHC3, SHC1, PSEN2,…	6489	385	19896	1.46536	4.80448e-06	8.00749e-07	7.91187e-07
GOTERM_BP_DIRECT	GO	6891	intra-Golgi vesicle-mediated transport	15	0.204666	0.042003	NSF, TRAPPC3, COG8, TRAPPC10, GOSR2, COG3, COG2, COPZ2, COPZ1, RAB33B, CUX1, VTI1A, RAB6A, RAB6B, VTI1B	6489	28	19896	1.64256	1	0.68639	0.678194
GOTERM_BP_DIRECT	GO	42771	intrinsic apoptotic signaling pathway in response to DNA damage by p53 class mediator	16	0.218311	0.0115421	URI1, CDKN1A, DYRK2, SHISA5, AEN, SIRT1, PML, BBC3, BAG6, DDIT4, TMEM109, CDIP1, TP53, TP63, TP73, PHLDA3	6489	27	19896	1.81696	1	0.363915	0.35957
GOTERM_BP_DIRECT	GO	70059	intrinsic apoptotic signaling pathway in response to endoplasmic reticulum stress	16	0.218311	0.0254644	ERO1A, XBP1, APAF1, ITPR1, DAB2IP, ATP2A3, PML, BBC3, ERN1, BAG6, TMEM117, DDIT3, CHAC1, BAK1, TP53, MAP3K5	6489	29	19896	1.69165	1	0.575993	0.569116
GOTERM_BP_DIRECT	GO	30032	lamellipodium assembly	23	0.313822	1.36988e-05	VAV3, CYFIP1, DMTN, SPEF1, PTPRO, PARVB, CCDC88A, ABLIM1, ABLIM2, CAPZB, ABLIM3, SPATA13, KIT, S1PR1, CDH13, RAC3, RAC1, ARHGEF7, WASF2, WASF3, VCL, SH2B1, ARHGEF6	6489	31	19896	2.27486	0.10429	0.00344181	0.00340072
GOTERM_BP_DIRECT	GO	1902774	late endosome to lysosome transport	10	0.136444	0.0266504	CHMP1A, CHMP2A, CHMP4C, PLEKHM1, CHMP4B, CHMP3, CHMP4A, CHMP6, CHMP7, CHMP5	6489	15	19896	2.04407	1	0.575993	0.569116
GOTERM_BP_DIRECT	GO	32511	late endosome to vacuole transport via multivesicular body sorting pathway	8	0.109155	0.0342528	LEPROT, LEPROTL1, CHMP4C, CHMP4B, CHMP4A, CHMP6, CHMP7, CHMP5	6489	11	19896	2.2299	1	0.640002	0.632361
GOTERM_BP_DIRECT	GO	7612	learning	21	0.286533	0.000266496	NLGN3, ATAD1, NTRK2, SLC12A5, ATP8A1, UBA6, ELAVL4, SLC8A2, NPAS4, JPH4, JPH3, SYNJ1, TH, SYT11, ATXN1L, VDAC3, CNTN2, VDAC1, EPHB2, CIC, PAK5	6489	31	19896	2.07704	0.882688	0.0315093	0.031133
GOTERM_BP_DIRECT	GO	50900	leukocyte migration	10	0.136444	0.00749196	SELL, ITGA3, ITGA7, ITGB7, ITGA6, DBH, CD34, NKX2-3, ELANE, ADA	6489	13	19896	2.35855	1	0.263977	0.260825
GOTERM_BP_DIRECT	GO	50901	leukocyte tethering or rolling	10	0.136444	0.0435693	EXT1, CX3CR1, SELP, SELL, ROCK1, GCNT1, MADCAM1, ITGB7, SELE, ADD2	6489	16	19896	1.91632	1	0.699196	0.690847
GOTERM_BP_DIRECT	GO	1889	liver development	26	0.354755	0.00570637	ERRFI1, NOTCH1, ONECUT2, GATA6, MST1R, ELK1, RELA, ZMPSTE24, NAGLU, HLX, JARID2, CDK5RAP3, UPF2, XBP1, SMAD3, COBL, HNF1B, RPGRIP1L, HNF1A, CD2AP, PIK3CA, NPC1, MET, ADA, BCL2L2, ARF6	6489	49	19896	1.62692	1	0.235278	0.232469
GOTERM_BP_DIRECT	GO	7626	locomotory behavior	26	0.354755	0.049494	APP, SNAP25, UBA6, PDE1B, ELAVL4, DBH, ZDHHC8, GRM1, GRM6, NKX2-1, ZNF385A, GIT1, PAK5, DSCAM, NEGR1, DDHD2, NPY1R, NAV2, ALDH1A3, MEIS1, TH, LMX1A, ADORA2A, TAL1, CNTN1, APBA1	6489	57	19896	1.39858	1	0.771186	0.761977
GOTERM_BP_DIRECT	GO	7616	long-term memory	13	0.177378	0.027485	GRIA1, LRRN4, CTNS, ADCY1, BTBD9, NTF4, MECP2, NPAS4, ARC, KAT2A, CAMK2N1, CAMK4, LDLR	6489	22	19896	1.81179	1	0.578481	0.571574
GOTERM_BP_DIRECT	GO	48286	lung alveolus development	19	0.259244	0.0308263	ERRFI1, MYOCD, PKDCC, EDN2, IGFBP5, LIF, MAPK8IP3, RC3H2, SMPD3, BLOC1S6, NKIRAS1, NKIRAS2, ATXN1L, KDR, CIC, FGFR2, ADA, STK40, FBN1	6489	37	19896	1.57449	1	0.601561	0.594378
GOTERM_BP_DIRECT	GO	48535	lymph node development	11	0.150089	0.0373363	POLB, RIPK3, TRAF3IP2, LTA, RC3H1, CD248, TNFRSF11A, TOX, NKX2-3, RC3H2, CD2AP	6489	18	19896	1.87374	1	0.664601	0.656666
GOTERM_BP_DIRECT	GO	7040	lysosome organization	21	0.286533	0.0398006	MBTPS1, VPS18, AKTIP, GAA, TFE3, HEXA, HPS4, TFEB, AP3B1, CLN6, MTOR, MFSD8, NAGLU, GNPTAB, HOOK2, ACP2, LAMTOR1, ARSG, PI4KB, ACP3, CHMP5	6489	43	19896	1.4974	1	0.685885	0.677695
GOTERM_BP_DIRECT	GO	16236	macroautophagy	18	0.2456	0.0187451	RAB2A, ILRUN, RAB2B, GABARAPL1, VCP, HDAC10, EI24, ATG10, MTOR, MAP1LC3B, MAP1LC3A, NPC1, TBC1D5, VTI1A, RAB3GAP2, PIM2, VTI1B, ATG5	6489	33	19896	1.67242	1	0.466597	0.461026
GOTERM_BP_DIRECT	GO	30225	macrophage differentiation	14	0.191022	0.00297843	CSF2, CSF1, ZBTB46, EIF2AK1, GATA3, SIRT1, VEGFA, FOSL2, IL1RL1, CD4, SOCS1, CASP8, UCP2, NKX2-3	6489	20	19896	2.14628	1	0.160715	0.158796
GOTERM_BP_DIRECT	GO	60603	mammary gland duct morphogenesis	5	0.0682221	0.0417696	PTCH1, SCRIB, NR3C1, NTN1, GLI2	6489	5	19896	3.06611	1	0.68639	0.678194
GOTERM_BP_DIRECT	GO	35855	megakaryocyte development	12	0.163733	0.00662954	MEIS1, MPIG6B, TAL1, SRF, KIT, ABI1, PIP4K2A, PTPN11, WASF2, SH2B3, ZNF385A, FLI1	6489	17	19896	2.16431	1	0.255031	0.251986
GOTERM_BP_DIRECT	GO	86010	membrane depolarization during action potential	12	0.163733	0.00662954	KCNH2, SCN10A, SCN8A, SCN9A, SCN7A, SCN4A, SCN5A, SCN2A, SCN3A, CACNA1H, YWHAH, SCN1A	6489	17	19896	2.16431	1	0.255031	0.251986
GOTERM_BP_DIRECT	GO	10324	membrane invagination	5	0.0682221	0.0417696	SNX3, FCHO2, CHMP2A, CHMP4A, FNBP1L	6489	5	19896	3.06611	1	0.68639	0.678194
GOTERM_BP_DIRECT	GO	3149	membranous septum morphogenesis	5	0.0682221	0.0417696	FZD2, NSD2, NOG, FGFR2, TGFBR2	6489	5	19896	3.06611	1	0.68639	0.678194
GOTERM_BP_DIRECT	GO	7613	memory	26	0.354755	0.0108043	CRTC1, ROGDI, FOXO6, DBH, SLC8A2, NTF4, BLOC1S6, JPH3, NETO1, ATXN1L, NTF3, EIF4EBP2, CIC, CSMD1, PAK5, ASIC1, ATAD1, ITGA3, PLK2, NTAN1, SHISA7, TH, LMX1A, SYT11, ITGA5, SCN2A	6489	51	19896	1.56312	1	0.344708	0.340592
GOTERM_BP_DIRECT	GO	61952	midbody abscission	14	0.191022	0.00297843	MTMR3, PDCD6IP, IST1, VPS4A, ZFYVE19, CHMP1A, CHMP2A, CHMP4C, CHMP4B, CHMP3, CHMP4A, CHMP6, CHMP7, CHMP5	6489	20	19896	2.14628	1	0.160715	0.158796
GOTERM_BP_DIRECT	GO	266	mitochondrial fission	10	0.136444	0.014938	MTFP1, UCP2, DDHD2, MUL1, MTFR1L, MIEF1, DNM1L, GDAP1, COX10, SLC25A46	6489	14	19896	2.19008	1	0.419936	0.414922
GOTERM_BP_DIRECT	GO	7005	mitochondrion organization	36	0.491199	0.0425554	STOML2, PANK2, RAB3A, PID1, HTRA2, MIEF2, CTCF, MIEF1, PHB2, MFSD8, HMGCL, EDNRA, RHOT2, RHOT1, RAB29, VPS54, PPARGC1A, EPM2A, EDN1, CXADR, CLUH, VPS13C, VPS13D, ATAD3A, PUM2, ARMCX3, LETM1, PINK1, TMEM135, WDR81, TMEM11, ADCK1, DNAJA3, RAB38, LETMD1, CEP89	6489	83	19896	1.32988	1	0.692602	0.684332
GOTERM_BP_DIRECT	GO	423	mitophagy	25	0.341111	0.00215609	CLEC16A, AMBRA1, SNX30, PHB2, MAP1LC3B, MAP1LC3A, ARFIP2, ATG7, ATG5, GABARAPL1, ATG9B, ATG9A, ATG10, ATG14, ARHGAP26, ATG13, NIPSNAP1, PINK1, ULK3, ULK1, TP53, OGT, RETREG1, SQSTM1, ATG4D	6489	44	19896	1.74211	1	0.135429	0.133812
GOTERM_BP_DIRECT	GO	7080	mitotic metaphase chromosome alignment	25	0.341111	0.000193148	SEH1L, DCTN2, CDCA5, PINX1, VPS4A, KIF14, CDCA8, SKA3, SKA1, SKA2, NUP62, CHMP1A, ANKRD53, EML3, EML4, PSRC1, ZW10, CHMP2A, CHMP4C, CHMP3, CHMP4B, CHMP4A, CHMP6, CHMP7, CHMP5	6489	39	19896	1.96546	0.788401	0.0250469	0.0247479
GOTERM_BP_DIRECT	GO	50804	modulation of chemical synaptic transmission	37	0.504844	0.0108894	NLGN3, CX3CR1, GRIA1, GRIA2, PXK, DGKE, PTPRS, NLGN2, PPP1R9A, LRP8, CPLX1, RTN4, ARHGAP44, NTF4, AKAP12, PPP3CA, MAPK9, NTF3, PACSIN2, DLGAP1, PLCG1, DLGAP4, MAPK3, NTNG2, IQSEC2, WNT3A, GRID1, BTBD9, DNM1, PTPRD, BCR, LRFN2, SLC6A6, GRIN3B, GRIN3A, PRKAR1B, PAFAH1B1	6489	79	19896	1.43603	1	0.346051	0.34192
GOTERM_BP_DIRECT	GO	30224	monocyte differentiation	9	0.1228	0.0162794	CSF2, CSF1, GPR68, PDE1B, FASN, IL31RA, MYH9, THOC5, VEGFA	6489	12	19896	2.29958	1	0.436014	0.430808
GOTERM_BP_DIRECT	GO	7275	multicellular organism development	75	1.02333	2.66606e-05	RET, FLT1, WNT2B, FLT4, CDH8, CDH7, IGF1R, SPRED3, CDH5, SPRED1, SHH, CDH4, CDH2, KDR, PDGFRB, PDGFRA, MUSK, WNT9B, EN1, KREMEN2, WNT9A, DKK3, DKK4, KIT, TYRO3, CDHR3, CDH13, CDHR5, ROR1, DSC2, DDR2, DSC3, NOTCH2, NOTCH3, CSF1R, NOTCH1, DHH, MST1R, FSTL1, FSTL4, EGFR, DLL3, FSTL3, ERBB3, CDH20, CDH22, CDH24, CDH26, OTX1, WNT2, NTRK2, WNT10A, JAG1, CHURC1, EYA1, VDR, RYK, WNT3A, EYA2, EYA3, WNT7B,…	6489	152	19896	1.51288	0.192937	0.00579327	0.0057241
GOTERM_BP_DIRECT	GO	35264	multicellular organism growth	47	0.641288	0.000536351	NOTCH2, RARG, PKDCC, WDR48, PLAG1, SLC1A2, PRICKLE1, ADARB1, ADD1, ZMPSTE24, ZFP36L1, SMPD3, MFSD8, BLOC1S6, SLITRK1, DMD, COX10, SLC25A25, TNS2, WDTC1, SLC12A5, HEG1, XRCC2, EN1, ARID5B, PTPN11, CELA1, GRHL2, RC3H2, MTOR, KLF2, FOSL2, EXT1, KAT2A, TAL2, SMO, ETNK2, RARA, FKBP8, RARB, RGL3, APBA1, ATF5, SOS1, TP53, STK40	6489	93	19896	1.54954	0.986612	0.0524162	0.0517904
GOTERM_BP_DIRECT	GO	7517	muscle organ development	22	0.300177	0.00719608	MYOG, TRIM72, UNC45B, XBP1, TCF23, USP2, FHL1, CAVIN4, ZBTB42, ETV1, TMEM182, CHD2, JPH1, KY, FXR1, CSRP3, SGCB, MYOD1, ID3, ALX4, KMT5B, VAMP5	6489	40	19896	1.68636	1	0.263977	0.260825
GOTERM_BP_DIRECT	GO	42552	myelination	26	0.354755	0.00187858	NAB1, HEXA, NAB2, SELENOI, ERBB3, MARVELD1, MPZ, TSPAN2, MBP, MAPK3, EIF2B5, EIF2B2, MOG, PLLP, OLIG2, POMGNT1, QKI, GALC, ATRN, ACER3, MALL, PLP1, MAL, SOS1, TNFRSF21, SERINC5	6489	46	19896	1.73302	1	0.122795	0.121329
GOTERM_BP_DIRECT	GO	2262	myeloid cell homeostasis	6	0.0818666	0.0412043	ITPKB, NCSTN, FANCC, BAK1, FOXP3, HAMP	6489	7	19896	2.6281	1	0.685885	0.677695
GOTERM_BP_DIRECT	GO	7520	myoblast fusion	14	0.191022	0.0014848	DOCK5, CAV3, DYRK1B, TANC1, NPHS1, ADGRB3, MYOD1, CAPN2, MYH9, PLEKHO1, CACNA1S, DOCK2, NEO1, CDON	6489	19	19896	2.25924	0.999994	0.102032	0.100814
GOTERM_BP_DIRECT	GO	50919	negative chemotaxis	20	0.272889	0.000962938	RTN4R, SEMA6C, SEMA4A, NRP2, SEMA7A, SEMA6A, SEMA4D, ITGB3, LRTM2, SEMA6D, SEMA4C, SEMA3B, SEMA3G, PDGFA, SEMA4F, SEMA3E, SEMA4G, SEMA3F, RTN4RL1, SLIT1	6489	31	19896	1.97814	0.999567	0.0774202	0.0764958
GOTERM_BP_DIRECT	GO	1902430	negative regulation of amyloid-beta formation	9	0.1228	0.0162794	RTN2, NTRK2, RTN3, SPON1, GGA3, ROCK1, BIN1, SORL1, RTN4	6489	12	19896	2.29958	1	0.436014	0.430808
GOTERM_BP_DIRECT	GO	16525	negative regulation of angiogenesis	34	0.46391	0.00601748	CX3CR1, ROCK1, PDE3B, PTPRM, FASLG, SEMA3E, FOXO4, ISM1, THBS2, RELA, AMOT, MECP2, SPRED1, ADAMTS1, GTF2I, SEMA4A, TGFB2, TIE1, PLK2, FOXJ2, DAB2IP, ATP2B4, VASH1, SULF1, SYNJ2BP, PML, SARS1, EFNA3, ADGRB3, AGO1, ADGRB1, SPRY2, BCL2L2, EPHA2	6489	69	19896	1.51084	1	0.242234	0.239342
GOTERM_BP_DIRECT	GO	30517	negative regulation of axon extension	7	0.095511	0.0381071	RTN4R, DRAXIN, PTPRS, SEMA3G, DIP2B, NTN1, RTN4	6489	9	19896	2.38475	1	0.664601	0.656666
GOTERM_BP_DIRECT	GO	48843	negative regulation of axon extension involved in axon guidance	17	0.231955	0.00228492	SEMA5A, SEMA5B, SEMA6C, SEMA4A, SEMA7A, SEMA6A, SEMA4D, RYK, WNT3A, SEMA6D, SEMA4C, SEMA3B, SEMA3G, SEMA4F, SEMA3E, SEMA4G, SEMA3F	6489	26	19896	2.00477	1	0.142409	0.140708
GOTERM_BP_DIRECT	GO	43124	negative regulation of canonical NF-kappaB signal transduction	27	0.3684	0.00241499	MAPKBP1, NLRX1, HDAC1, TNFAIP3, NLRC3, RORA, ARRB2, CASP8, NKIRAS1, NKIRAS2, ZC3H12A, USP20, NFKBIL1, DAB2IP, NR1H4, ESR1, SIRT1, TGFBR3, NFKBIA, PPM1A, CYLD, PPM1B, NLRP12, TNIP3, CCDC22, ZMYND11, CACTIN	6489	49	19896	1.68949	1	0.148218	0.146448
GOTERM_BP_DIRECT	GO	90090	negative regulation of canonical Wnt signaling pathway	57	0.777732	0.00115652	LMBR1L, INVS, OTUD5, PTPRU, DRAXIN, GSK3A, CHD8, CTNND1, PTPRO, JADE1, GLI3, SHH, CDH2, TMEM88, LZTS2, EMD, DACT1, ANKRD6, APC2, TLE3, TMEM88B, NOG, AXIN1, SOX13, SHISA3, TMEM170B, SOX10, DKK3, DKK4, LATS2, SDHAF2, FRMD8, SFRP5, RAPGEF1, PFDN5, AMER2, NOTCH1, HDAC1, PRICKLE1, STK4, NKD2, ZNRF3, FRZB, SMAD4, AMFR, CAV1, SIAH2, DAB2IP, MCC, MAPK14, TPBGL, BICC1, UBAC2, MAD2L2, FERMT1, CYLD, APC	6489	121	19896	1.44437	0.999909	0.086901	0.0858634
GOTERM_BP_DIRECT	GO	60044	negative regulation of cardiac muscle cell proliferation	6	0.0818666	0.0412043	MAPK11, NOG, JARID2, VGLL4, TP73, SAV1	6489	7	19896	2.6281	1	0.685885	0.677695
GOTERM_BP_DIRECT	GO	10614	negative regulation of cardiac muscle hypertrophy	7	0.095511	0.0381071	SMAD4, P2RX4, NOTCH1, CAV3, GATA5, TNFRSF1B, TNFRSF1A	6489	9	19896	2.38475	1	0.664601	0.656666
GOTERM_BP_DIRECT	GO	2000562	negative regulation of CD4-positive, alpha-beta T cell proliferation	8	0.109155	0.0342528	CD274, TWSG1, ITCH, NDFIP1, CBLB, LGALS9, FOXP3, VSIR	6489	11	19896	2.2299	1	0.640002	0.632361
GOTERM_BP_DIRECT	GO	7162	negative regulation of cell adhesion	14	0.191022	0.0492537	DSCAM, PLXND1, SEMA4D, DUSP1, PDE3B, RND1, ERBB3, PLXNB3, PLXNA2, PLXNA1, CDH13, LPXN, PLXNB1, EPHB2	6489	26	19896	1.65098	1	0.768931	0.75975
GOTERM_BP_DIRECT	GO	30308	negative regulation of cell growth	42	0.573066	0.000579504	ACVRL1, RB1, CDA, CDKN1A, SERPINE2, NAIF1, PTPRJ, BRCA1, ENO1, ACVR1B, RERG, PPP1R9B, DNAJB2, CYP27B1, SERTAD3, HYAL1, FRZB, SERTAD2, GNG4, HNF4A, SH3BP4, CCN3, IP6K2, TSPYL2, CDKN2D, SMAD4, TGFB2, CDKN2C, SMAD3, SPHK2, CDKN2A, MUL1, CGRRF1, SMARCA2, PML, SMARCA4, DCBLD2, BCL6, NME6, MYL2, PPT1, TP53	6489	81	19896	1.58984	0.990539	0.0548142	0.0541597
GOTERM_BP_DIRECT	GO	30336	negative regulation of cell migration	49	0.668577	1.73632e-05	PTPRT, PTPRU, ZMYND8, PTPRJ, ADARB1, LDLRAD4, PTPRK, ROBO1, ARHGAP4, SHH, DPYSL3, EMILIN2, ARPIN, SERPINB1, NOG, MITF, RNF41, NISCH, RAP2C, TGFBR3, RAP2B, NAV3, SINHCAF, DSG3, EPHA1, ENG, KANK1, NEDD9, ABHD6, THY1, TP53INP1, NKX2-1, SRGAP3, SRGAP2, SRGAP1, SCAI, RNF20, CD74, NGFR, OSBPL8, TCAF1, JAG1, TIE1, MIIP, PODN, SULF1, STK24, DLG5, PLXNB3	6489	88	19896	1.70727	0.130295	0.00423031	0.0041798
GOTERM_BP_DIRECT	GO	8285	negative regulation of cell population proliferation	107	1.45995	1.35879e-06	APP, SERPINE2, WWC2, INPPL1, ADARB1, NUDT6, IFIT3, CDH5, RPS6KA2, FTH1, WWC3, PIM2, SOX7, SOX4, CER1, TNS2, F2R, TSC1, FOXP3, ATG13, EREG, RNF41, SFRP5, ULK1, ATF5, SKAP2, PTGES, CSF1R, DPT, FOXO4, GATA3, PDS5B, NDRG1, SAV1, CYP27B1, ADGRG1, TMEM127, NACC2, ZBTB7C, SMAD1, TFAP2B, TGFB2, SMAD4, FZD5, BCL11B, TGFB3, EIF2AK1, ZBTB16, LIF, HMGA1, ALOX15B, SMARCA2, ST18, CHERP, BCL6, ZNF777, NF2, FGFR…	6489	221	19896	1.4845	0.0108653	0.000496578	0.000490648
GOTERM_BP_DIRECT	GO	120163	negative regulation of cold-induced thermogenesis	18	0.2456	0.0129655	RB1, TLE3, NOTCH1, NR1H2, ARRDC3, PLCL2, CIDEA, NR1H3, ABHD6, HOXC10, QKI, FLCN, RHEB, NOVA2, PGAM5, ZNF423, TLR4, IL18R1	6489	32	19896	1.72469	1	0.390421	0.385759
GOTERM_BP_DIRECT	GO	43518	negative regulation of DNA damage response, signal transduction by p53 class mediator	8	0.109155	0.0342528	CD74, KDM1A, DYRK1A, SNAI1, DYRK1B, MARCHF7, SIRT1, CD44	6489	11	19896	2.2299	1	0.640002	0.632361
GOTERM_BP_DIRECT	GO	45892	negative regulation of DNA-templated transcription	137	1.86929	0.00230514	CSF2, HDAC10, NAB1, NAB2, ZBTB21, ARID4A, SCX, PHB2, LOXL2, RPS6KA5, KAT5, BASP1, CAPN3, KAT7, BTRC, SOX7, PITX1, RBFOX2, MSX2, SFMBT1, SFMBT2, FOXP3, RUNX2, DKK3, FOXP1, EREG, ILF3, BRMS1, DDIT3, ZNF318, TIMELESS, ATF5, RIN1, CLOCK, TP53, KCTD15, L3MBTL1, L3MBTL2, SHC1, GATA3, ZNF827, NACC1, INPP5K, ZNF423, PPARGC1B, ZBTB18, SMAD2, TFAP2B, PHC2, POU2F1, CBX4, ZBTB14, XRCC5, NONO, HMGA1, HMGA2, F…	6489	340	19896	1.23546	1	0.142564	0.140862
GOTERM_BP_DIRECT	GO	70373	negative regulation of ERK1 and ERK2 cascade	31	0.422977	0.00016916	C1H3ORF33, NDRG2, SPRED3, FLCN, SPRED1, ABL1, TBC1D10C, DMD, EPHB2, DUSP4, LYN, PTPN1, SMAD4, DUSP3, SEMA6A, LMO3, LIF, DAB2IP, RANBP9, C1QL4, VRK3, SYNJ2BP, DUSP9, DUSP6, DUSP7, DLG1, RAPGEF1, SPRY2, ITGB1BP1, TLR4	6489	52	19896	1.82787	0.743381	0.0226674	0.0223968
GOTERM_BP_DIRECT	GO	2001237	negative regulation of extrinsic apoptotic signaling pathway	15	0.204666	0.042003	PELI3, SIAH2, IL19, HTT, RELA, CTTN, PSME3, LMNA, BIRC6, ITGA6, PHIP, ZMYND11, GCLM, BCL2L2, PAK5	6489	28	19896	1.64256	1	0.68639	0.678194
GOTERM_BP_DIRECT	GO	51895	negative regulation of focal adhesion assembly	8	0.109155	0.0172849	ACVRL1, DMTN, RCC2, ITGB1BP1, APOD, ARHGAP6, PHLDB2, CORO1C	6489	10	19896	2.45289	1	0.445591	0.44027
GOTERM_BP_DIRECT	GO	10629	negative regulation of gene expression	71	0.968754	0.00505981	ACVRL1, APP, CDKN1A, SPI1, INPPL1, CHD4, PRDM1, CRKL, AFF2, PPP3CA, SHH, TBK1, CHMP1A, KDR, FLOT2, ANXA7, DIP2A, BBS4, SH3GL2, NKX3-1, EPM2A, SLC35C2, SFMBT2, NOG, AXIN1, SOX11, UPK3B, PARP9, TERF2, FOXP1, RBL2, SMO, HAND2, PNLDC1, APLNR, MYADM, ERP29, SMCR8, ENG, NOTCH2, PRKAA1, NOTCH1, PLAG1, PDGFB, PLA2G3, GATA5, ACVR1B, GATA2, ATOH8, TP53INP1, LDLR, SMAD2, SMAD3, SETDB1, NOS2, ATP2B4, WWP2, S…	6489	165	19896	1.31936	1	0.221092	0.218452
GOTERM_BP_DIRECT	GO	44027	negative regulation of gene expression via chromosomal CpG island methylation	10	0.136444	0.014938	MECP2, USP7, DNMT1, UHRF2, UHRF1, EHMT2, DNMT3A, BRCA1, CTCF, MPHOSPH8	6489	14	19896	2.19008	1	0.419936	0.414922
GOTERM_BP_DIRECT	GO	45820	negative regulation of glycolytic process	10	0.136444	0.0266504	HDAC4, FLCN, TRIM63, NCOR1, STAT3, DDIT4, PPARA, CBFA2T3, GIT1, IER3	6489	15	19896	2.04407	1	0.575993	0.569116
GOTERM_BP_DIRECT	GO	35331	negative regulation of hippo signaling	14	0.191022	0.0153313	MAP2K3, VCP, WWC2, MAPK14, SIRT1, CIT, MOB4, STRIP1, SIKE1, PPP2R1A, DLG5, SLMAP, WWC3, VGLL4	6489	23	19896	1.86633	1	0.423587	0.418529
GOTERM_BP_DIRECT	GO	50728	negative regulation of inflammatory response	46	0.627644	0.000237988	RB1, MVK, NLRX1, WFDC1, NLRC3, RORA, GATA3, AOAH, METRNL, IL22RA2, FXR1, CDH5, NT5E, SHARPIN, ALOX5, CCN3, TNFAIP8L2, TRIM65, IER3, IL10, NDFIP1, PTGIS, SMAD3, FEM1A, IL10RA, NR1H4, GPR31, NR1H3, NR1D2, NFKB1, TNFRSF1A, BCR, IL22RA1, CYLD, MFHAS1, NLRP12, ADORA2A, ELF4, LPCAT3, OTULIN, TYRO3, PPARA, SMPDL3B, HAMP, ADA, PPARD	6489	88	19896	1.60274	0.85246	0.0294373	0.0290858
GOTERM_BP_DIRECT	GO	45824	negative regulation of innate immune response	13	0.177378	0.0407437	NLRX1, PARP1, TRAFD1, TNFAIP3, IRAK3, DTX4, ZDHHC18, TYRO3, PIM1, SFN, DRD2, CACTIN, ATG5	6489	23	19896	1.73302	1	0.685885	0.677695
GOTERM_BP_DIRECT	GO	46627	negative regulation of insulin receptor signaling pathway	17	0.231955	0.00392139	TRIM72, KANK1, GSK3A, ZNF592, PID1, MSTN, NCOA5, PRKCB, PTPRJ, SOCS1, GRB14, GRB10, PIP4K2A, INPP5K, PIP4K2C, TNS2, SLC27A4	6489	27	19896	1.93051	1	0.186145	0.183923
GOTERM_BP_DIRECT	GO	32703	negative regulation of interleukin-2 production	15	0.204666	0.000291961	HOMER2, NR1H4, TNFAIP3, NOD2, GATA3, FOXP3, HDAC7, GPR174, NAV3, KAT5, TBX21, HOMER3, TRIM27, VSIG4, CD34	6489	19	19896	2.42061	0.904412	0.0335338	0.0331334
GOTERM_BP_DIRECT	GO	32715	negative regulation of interleukin-6 production	20	0.272889	0.0193863	IL10, CD84, NLRX1, IL37, NR1H4, TNFAIP3, IRAK3, ARRB1, NLRC3, ARRB2, FOXP3, NLRP12, ELF4, SYT11, INPP5D, ZC3H12A, NCKAP1L, IL36RN, TLR4, SLAMF1	6489	38	19896	1.61374	1	0.477754	0.472049
GOTERM_BP_DIRECT	GO	43409	negative regulation of MAPK cascade	19	0.259244	0.0308263	DUSP4, DUSP5, CAV3, PRDM15, ASH1L, DUSP26, DUSP8, LAX1, DUSP9, DUSP16, DUSP7, IGF1R, SPRED3, EFNA1, SPRED1, SMPD1, SPRY3, NF2, SH2B3	6489	37	19896	1.57449	1	0.601561	0.594378
GOTERM_BP_DIRECT	GO	7026	negative regulation of microtubule depolymerization	16	0.218311	0.0115421	APC2, SPEF1, MID1IP1, STMN2, CKAP2, KATNB1, CAMSAP1, CAMSAP2, TPX2, NAV3, APC, ATXN7, TAOK1, BMERB1, ARHGEF2, HDGFL3	6489	27	19896	1.81696	1	0.363915	0.35957
GOTERM_BP_DIRECT	GO	1902894	negative regulation of miRNA transcription	15	0.204666	0.000680531	HDAC4, ZNF512B, SMAD3, SRF, PDGFB, NFATC3, ESR1, RELA, NCOR2, NCOR1, NFIB, RARA, PPARA, BCL2L2, PPARD	6489	20	19896	2.29958	0.995803	0.058833	0.0581305
GOTERM_BP_DIRECT	GO	51148	negative regulation of muscle cell differentiation	6	0.0818666	0.0412043	SMAD1, PTBP1, ZC3H11A, TCF23, IGF2, BMPR1A	6489	7	19896	2.6281	1	0.685885	0.677695
GOTERM_BP_DIRECT	GO	45662	negative regulation of myoblast differentiation	12	0.163733	0.0478264	NOTCH1, MSTN, NMRK2, CMTM5, DDIT3, ID3, TMEM182, SOX8, MBNL3, SOX4, TBX3, PPARD	6489	21	19896	1.75206	1	0.752206	0.743224
GOTERM_BP_DIRECT	GO	43524	negative regulation of neuron apoptotic process	47	0.641288	0.00557956	DLX1, PLXND1, STXBP1, AGAP2, KIF14, PLA2G3, SIX1, CBLC, IL27, SEMA3E, AMBRA1, NTF4, MECP2, MFSD8, NRBP2, SYNGAP1, SIX4, CHL1, UCP2, NTF3, FGF20, KDR, PPARGC1A, PRKCG, TFAP2B, UNC5B, XRCC2, F2R, EN1, BRAF, SIRT1, POU4F1, CD2AP, TOX3, MAG, PIK3CA, AXL, DNAJC5, TMBIM1, PPT1, TYRO3, BIRC5, KRAS, ADNP, IL6ST, RETREG1, GRINA	6489	102	19896	1.41282	1	0.234537	0.231737
GOTERM_BP_DIRECT	GO	10977	negative regulation of neuron projection development	18	0.2456	0.00560351	MYLIP, KANK1, GFI1, PAQR3, STMN2, LPAR1, GFAP, EFNB2, MAG, NEU4, DPYSL3, RAB29, PTPN9, FLNA, SPOCK1, FKBP4, ZNF365, ITM2C	6489	30	19896	1.83967	1	0.234537	0.231737
GOTERM_BP_DIRECT	GO	1901223	negative regulation of non-canonical NF-kappaB signal transduction	15	0.204666	0.0133056	SPI1, FBXW11, NLRC3, RELA, HDAC7, ADGRG3, CYLD, PPM1A, NLRP12, PPM1B, RASSF2, ZC3H12A, NLRP3, CCN3, BCL2L2	6489	25	19896	1.83967	1	0.394751	0.390037
GOTERM_BP_DIRECT	GO	51898	negative regulation of phosphatidylinositol 3-kinase/protein kinase B signal transduction	23	0.313822	0.0225385	USP49, PHLPP1, MSTN, SERPINE2, DAB2IP, MUL1, PTPRJ, SIRT7, PIK3CB, SIRT1, SMPD3, FLCN, DLG1, PIK3IP1, PPP2R1A, SFRP5, RAPGEF1, INPP5K, DRD2, PPARA, SH2B3, PHLDA3, OTUD3	6489	46	19896	1.53306	1	0.530628	0.524293
GOTERM_BP_DIRECT	GO	42177	negative regulation of protein catabolic process	25	0.341111	2.9125e-05	SF3B3, SERPINE2, MYCBP2, SNX12, HMGCR, ATRAID, RELA, EGFR, SNX3, FLNA, RILP, CDK5RAP3, DEDD, PRKCG, NQO1, RIC1, NOS2, DAB2IP, IRAK3, SIRT2, AZIN1, RGP1, MAD2L2, ADGRB1, BCL2L2	6489	36	19896	2.12924	0.208772	0.00605254	0.00598027
GOTERM_BP_DIRECT	GO	6469	negative regulation of protein kinase activity	13	0.177378	0.0107055	RB1, THY1, PPM1E, PPM1F, DBNDD1, DEPTOR, UBASH3B, CAMK2N1, CAMK2N2, AKT1S1, INPP5K, CHP1, ITGB1BP1	6489	20	19896	1.99297	1	0.342917	0.338823
GOTERM_BP_DIRECT	GO	46580	negative regulation of Ras protein signal transduction	14	0.191022	0.0236124	MAPKAP1, RASAL1, RASAL3, SPRED3, SPRED1, SYNGAP1, RASA3, NUP62, RAPGEF1, SPRY3, MFN1, MFN2, SPRY2, EPHB2	6489	24	19896	1.78857	1	0.543965	0.53747
GOTERM_BP_DIRECT	GO	9968	negative regulation of signal transduction	22	0.300177	0.0343086	BRAP, GSK3A, MPIG6B, RGS19, CISH, RGS16, DDIT4L, ARRB1, PRR5L, RGS4, RGS5, RGS2, RGS3, UBASH3B, ERBB3, RGS1, KIF26A, INPP5D, RGS8, SOCS7, RGS9, RGS7	6489	45	19896	1.49899	1	0.640002	0.632361
GOTERM_BP_DIRECT	GO	45879	negative regulation of smoothened signaling pathway	16	0.218311	0.00441022	RB1, VCP, SERPINE2, MGRN1, PTCH1, TULP3, RUNX2, GLI3, KCTD6, GLI2, GLIS2, KCTD21, ULK3, MEGF8, PRKACA, PRKACB	6489	25	19896	1.96231	1	0.202618	0.200199
GOTERM_BP_DIRECT	GO	2000647	negative regulation of stem cell proliferation	10	0.136444	0.0266504	FERMT1, RARG, CDKN2C, NFIB, PTCH1, KDF1, RARB, SFN, TP53, GLI3	6489	15	19896	2.04407	1	0.575993	0.569116
GOTERM_BP_DIRECT	GO	51497	negative regulation of stress fiber assembly	13	0.177378	0.0176514	ARHGEF18, ARHGAP28, PIK3R1, ARAP1, F11R, CORO2B, ARHGAP6, PPFIA1, INPP5K, WASF2, MET, PHLDB2, CGNL1	6489	21	19896	1.89807	1	0.446281	0.440952
GOTERM_BP_DIRECT	GO	42130	negative regulation of T cell proliferation	18	0.2456	0.00560351	PLA2G2F, CD274, PLA2G2D1, SDC4, HHLA2, GLMN, VTCN1, PDCD1LG2, PLA2G5, PLA2G2D4, FOXP3, DLG1, SHH, DLG5, MARCHF7, VSIG4, MAD1L1, TNFRSF21	6489	30	19896	1.83967	1	0.234537	0.231737
GOTERM_BP_DIRECT	GO	32211	negative regulation of telomere maintenance via telomerase	10	0.136444	0.0435693	PIF1, STN1, ACD, EXOSC10, TEN1, PINX1, TINF2, POT1, TP53, TERF2	6489	16	19896	1.91632	1	0.699196	0.690847
GOTERM_BP_DIRECT	GO	32007	negative regulation of TOR signaling	14	0.191022	0.0236124	GSK3A, PRKAA1, TSC1, SIRT1, FLCN, DEPTOR, TMEM127, TBC1D7, AKT1S1, DDIT4, RPS6KA1, TNFAIP8L1, SH3BP4, MAPKAPK5	6489	24	19896	1.78857	1	0.543965	0.53747
GOTERM_BP_DIRECT	GO	1904262	negative regulation of TORC1 signaling	20	0.272889	0.0353355	USP7, PRKAA1, SPAAR, UBE3A, NLK, ITFG2, DEPTOR, TBK1, SESN3, NPC1, CASTOR2, SESN1, TBC1D7, AKT1S1, DEPDC5, KPTN, PRKACA, RNF152, PRKACB, MAPK3	6489	40	19896	1.53306	1	0.654602	0.646786
GOTERM_BP_DIRECT	GO	122	negative regulation of transcription by RNA polymerase II	289	3.94324	9.02707e-07	RB1, SPI1, HDAC10, EHMT2, ZMYND8, SLA2, EDNRB, KAT5, SOX18, TRIM29, SAP130, EPC1, SOX8, TRIM27, SOX4, TP63, MEF2A, SMARCC2, SOX11, HNF1B, SOX12, SOX10, ZNF16, THAP5, BIN1, THAP7, DDIT3, SARNP, RFX5, HOXB4, HOXB3, TXNIP, RIN1, BCORL1, CGGBP1, ZNF397, URI1, FOXG1, SHOX2, ZBTB1, GATA6, GATA5, GATA4, GATA3, GATA2, ZBTB2, MTDH, MIER3, MIER2, MIER1, NKX2-1, SFN, RREB1, ELANE, JUND, PLK1, PDE2A, IGF2, I…	6489	700	19896	1.26587	0.0072315	0.000345608	0.000341481
GOTERM_BP_DIRECT	GO	30512	negative regulation of transforming growth factor beta receptor signaling pathway	33	0.450266	0.000483623	ZNF451, USP15, ONECUT2, FAM89B, RASL11B, WFIKKN2, HTRA1, LDLRAD4, GLG1, SPRED1, PRDM16, NKX2-1, PMEPA1, ZBTB7A, BCL9L, SKOR2, HSPA5, SMURF2, PDPK1, SMURF1, CIDEA, SIRT1, SMAD7, FKBP1A, SKI, ADAM17, CD109, VEPH1, SPRY2, STRAP, INTS9, PPARA, TP53	6489	59	19896	1.71494	0.97954	0.0486042	0.0480238
GOTERM_BP_DIRECT	GO	32720	negative regulation of tumor necrosis factor production	24	0.327466	0.00765007	IL10, ILRUN, IL37, NFKBIL1, CIDEA, NR1H4, TNFAIP3, IRAK3, NLRC3, ARRB2, NOD2, FOXP3, VSIR, CLEC4A, FXR1, ELF4, SYT11, AXL, ZC3H12A, RARA, TRIM27, CACTIN, TLR4, SLAMF1	6489	45	19896	1.63526	1	0.263977	0.260825
GOTERM_BP_DIRECT	GO	32689	negative regulation of type II interferon production	18	0.2456	5.91074e-05	IL10, CD274, PGLYRP3, PGLYRP2, NR1H4, NOD2, PDCD1LG2, GATA3, FOXP3, VSIR, IL1RL1, AXL, ZC3H12A, RARA, IL36RN, LGALS9, TLR4, SLAMF1	6489	23	19896	2.39957	0.378262	0.0103309	0.0102076
GOTERM_BP_DIRECT	GO	45060	negative thymic T cell selection	7	0.095511	0.0381071	CD74, SHH, AIRE, CCR7, DOCK2, GLI3, ATG5	6489	9	19896	2.38475	1	0.664601	0.656666
GOTERM_BP_DIRECT	GO	7399	nervous system development	95	1.29622	5.28038e-07	PCSK2, SEMA5B, NRSN2, LDB1, ZMYND8, FMR1, LDB2, PPP1R9A, PTPRF, PPP1R9B, IRF2BPL, OPHN1, POFUT1, DPYSL2, BOC, DPF1, DPF2, DPF3, EPHB1, SOX4, CER1, CDON, MEF2A, APC2, MYLIP, HES6, SEMA6C, RBFOX1, RBFOX2, SEMA6A, RBFOX3, UTP11, SEMA6D, PAX3, NRG1, GFRA1, PAX5, NAV2, NRG2, GFRA3, PAX2, PAX8, DOK4, NAV3, TYRO3, WDPCP, ARHGEF2, MET, KDM7A, PAFAH1B1, CAMK2B, BRSK1, UNC119B, SEMA7A, NUMBL, MST1R, EFNA5,…	6489	188	19896	1.54937	0.00423643	0.000223444	0.000220776
GOTERM_BP_DIRECT	GO	14033	neural crest cell differentiation	7	0.095511	0.0175133	EXT1, OTUD5, SMAD4, WNT10A, FRZB, SIX1, LRP6	6489	8	19896	2.68285	1	0.445591	0.44027
GOTERM_BP_DIRECT	GO	1755	neural crest cell migration	25	0.341111	0.000334069	SEMA5A, RET, SEMA5B, NRP2, SEMA7A, SEMA3B, SEMA3G, SEMA3E, SEMA3F, CORO1C, EFNB1, EDNRB, ANXA6, SOX8, PHACTR4, SEMA4A, SEMA6C, SEMA6A, SEMA4D, SEMA6D, SEMA4C, SEMA4F, SEMA4G, SOX10, SMO	6489	40	19896	1.91632	0.931872	0.0367934	0.036354
GOTERM_BP_DIRECT	GO	1843	neural tube closure	32	0.436622	0.00331265	RARG, SDC4, TULP3, PRICKLE1, BCL10, ARHGAP35, CECR2, OPA1, ABL1, DVL2, PRKACA, PRKACB, BBS4, TEAD2, PHACTR4, VASP, ST14, FZD3, APAF1, LMO4, PTCH1, SEMA4C, GLMN, NOG, MTHFR, COBL, GRHL3, SCRIB, KAT2A, RARA, MKS1, CLUAP1	6489	62	19896	1.58251	1	0.168576	0.166564
GOTERM_BP_DIRECT	GO	7274	neuromuscular synaptic transmission	13	0.177378	0.000629442	CHRNB1, RAB3A, EGR3, STXBP1, CHAT, STAC3, ADARB1, FCHSD2, P2RX3, RIMBP2, VPS54, ERC1, ERC2	6489	16	19896	2.49122	0.993669	0.056862	0.056183
GOTERM_BP_DIRECT	GO	51402	neuron apoptotic process	35	0.477555	0.00884562	RB1, DLX1, APP, DIABLO, STXBP1, AATK, CASP9, POLB, MFSD8, NCSTN, SYNGAP1, CASP3, ABL1, EPG5, NDP, ARSG, PPARGC1A, TP63, MAP3K5, TFAP2B, NGFR, GPX1, APAF1, POU4F1, CIT, AXL, COL6A2, DNAJC5, TYRO3, KRAS, ADNP, SCN2A, TP53, ZNF212, TNFRSF21	6489	73	19896	1.47005	1	0.297568	0.294015
GOTERM_BP_DIRECT	GO	30182	neuron differentiation	51	0.695866	0.0163234	WNT2B, RNF112, NRBP2, HERC2, CASP3, SOX4, CDON, EMX1, EMX2, WNT9B, EN1, ACSL4, SOX11, SOX12, OLIG2, ACSL3, WNT9A, RUNX3, RUNX2, RUNX1, LMX1A, SNPH, ALDH1A2, DDIT4, STRAP, ADNP, MET, EPHA2, DDX6, HDAC1, HOXD1, MST1R, ASCL2, VXN, RTN4, ABL1, WNT2, WNT10A, WNT3A, WNT7B, IRX4, ATP2B2, BMP6, PTPRD, LHX3, ID4, LHX6, ID3, LHX9, ITM2C, LNX2	6489	118	19896	1.32518	1	0.436014	0.430808
GOTERM_BP_DIRECT	GO	1764	neuron migration	41	0.559421	0.0152762	SATB2, SRF, GATA3, CRKL, PCM1, UNK, CHL1, SPOCK1, NDN, RAC3, APBB2, RAC1, DISC1, NEO1, KIAA0319, BBS4, ATOH1, DRGX, KIRREL3, NTRK2, BBS1, EMX2, ITGA3, NDE1, POMGNT2, GFRA3, POU4F1, DCLK1, PEX7, DAB1, IGDCC4, ABI2, ABI3, AXL, ABI1, PEX5, DDIT4, DCX, TYRO3, CRK, CDK5R2	6489	91	19896	1.38144	1	0.423587	0.418529
GOTERM_BP_DIRECT	GO	31175	neuron projection development	39	0.532133	0.013042	RB1, APP, PTPRU, CDNF, RASGRF1, STMN2, STMN3, PTPRM, STMND1, STMN4, PTPRK, FRY, PPP1R9A, CAMSAP1, CAMSAP2, PPP1R9B, BLOC1S6, ZFYVE27, OPHN1, HERC1, MAP2, GALR2, BLOC1S1, CLMN, MICALL1, BLOC1S3, MAP4, NCDN, LYN, TOR1A, POU4F1, GPRIN3, ADCYAP1, NEDD4, RAB13, MAPT, HDGFL3, FRYL, CDK16	6489	85	19896	1.4068	1	0.39126	0.386589
GOTERM_BP_DIRECT	GO	48812	neuron projection morphogenesis	28	0.382044	4.66084e-05	NCKAP1, NYAP1, TRIO, NYAP2, NTF4, UGT8, NTF3, VPS54, NCKAP1L, NEK3, SRGAP2, PACSIN1, MAP4K4, KIRREL3, DBNL, NEGR1, MINK1, DAB2IP, DCLK1, MYO16, DNM2, SHTN1, WEE1, TAOK3, PLXNB1, ZNF335, DBN1, GAS7	6489	43	19896	1.99654	0.312532	0.00851663	0.00841494
GOTERM_BP_DIRECT	GO	19228	neuronal action potential	17	0.231955	0.015045	CACNA1H, MTOR, GLRA1, SCN10A, SCN8A, KCNMB2, SCN9A, KCNMA1, KCNMB3, KCNMB4, SCN7A, SCN4A, SCN5A, SCN2A, SCN3A, SCN4B, SCN1A	6489	30	19896	1.73746	1	0.420006	0.414991
GOTERM_BP_DIRECT	GO	98887	neurotransmitter receptor transport, endosome to postsynaptic membrane	8	0.109155	0.0172849	ARHGAP44, GRIPAP1, LRRC7, ERBIN, SCRIB, NSG1, GRIP2, LRRC1	6489	10	19896	2.45289	1	0.445591	0.44027
GOTERM_BP_DIRECT	GO	48011	neurotrophin TRK receptor signaling pathway	8	0.109155	0.0342528	ZFYVE27, SORT1, CASP3, DDIT4, AKT1S1, NDN, PTPN11, CD2AP	6489	11	19896	2.2299	1	0.640002	0.632361
GOTERM_BP_DIRECT	GO	15804	neutral amino acid transport	8	0.109155	0.00721634	SLC7A5, SLC6A19, SLC6A17, SLC43A2, SLC7A8, SLC6A15, SLC43A1, SLC38A5	6489	9	19896	2.72543	1	0.263977	0.260825
GOTERM_BP_DIRECT	GO	30223	neutrophil differentiation	6	0.0818666	0.0412043	JAGN1, CSF2, FASN, LEF1, BAP1, FOSL2	6489	7	19896	2.6281	1	0.685885	0.677695
GOTERM_BP_DIRECT	GO	38061	non-canonical NF-kappaB signal transduction	12	0.163733	0.00662954	NFKBIA, RIPK3, CHUK, AMFR, TRAF2, BCL10, TAB1, BTRC, MAP3K14, NFKB1, BCL2L2, RELA	6489	17	19896	2.16431	1	0.255031	0.251986
GOTERM_BP_DIRECT	GO	7219	Notch signaling pathway	49	0.668577	0.000217352	APP, SNED1, MAML1, HP, SIX1, NRARP, MECP2, TMEM100, POFUT1, TP63, TIMP4, HNF1B, GRIP2, TGFBR2, PTP4A2, PTP4A3, ADAM17, CFAP58, ITGB1BP1, NOTCH2, DLX1, NOTCH3, NOTCH1, PSEN2, DTX1, DTX2, DTX3, DTX4, DLL3, APH1A, NCSTN, NEUROD4, S1PR3, SUSD5, ZNF423, ATOH1, JAG1, GOT1, NR1H4, NR0B2, NLE1, TBX2, NFKBIA, HEYL, CDK6, SNAI1, CNTN1, HOXD3, FAT4	6489	95	19896	1.58147	0.825826	0.0273049	0.0269788
GOTERM_BP_DIRECT	GO	31468	nuclear membrane reassembly	11	0.150089	0.00135572	SPAST, UBXN2A, CHMP1A, CHMP2A, CHMP4C, CHMP4B, CHMP3, CHMP4A, CHMP6, CHMP7, CHMP5	6489	13	19896	2.5944	0.999982	0.0981982	0.0970257
GOTERM_BP_DIRECT	GO	51664	nuclear pore localization	5	0.0682221	0.0417696	FXR1, NDC1, LMNA, LMNB2, LMNB1	6489	5	19896	3.06611	1	0.68639	0.678194
GOTERM_BP_DIRECT	GO	289	nuclear-transcribed mRNA poly(A) tail shortening	9	0.1228	0.0162794	PAN2, CNOT6, CNOT6L, PAN3, PNLDC1, CNOT3, SAMD4A, PARN, SAMD4B	6489	12	19896	2.29958	1	0.436014	0.430808
GOTERM_BP_DIRECT	GO	42475	odontogenesis of dentin-containing tooth	20	0.272889	0.0264682	DLX1, NGFR, PDGFRA, DLX3, BCL11B, HDAC1, ANKRD11, LEF1, BMP7, RUNX2, GLI3, GLI2, EDAR, SHH, SMO, HAND2, NF2, TP63, NKX2-3, BMPR1A	6489	39	19896	1.57237	1	0.575993	0.569116
GOTERM_BP_DIRECT	GO	48709	oligodendrocyte differentiation	19	0.259244	0.000142279	SUZ12, NTRK2, DLX1, NOTCH1, CNP, TRPC4, HDAC1, PTPRJ, OLIG2, SOX10, MTOR, GLI3, SHH, NEUROD4, RHEB, NKX2-1, SOX8, TSPAN2, TPPP	6489	26	19896	2.24062	0.681458	0.0197228	0.0194873
GOTERM_BP_DIRECT	GO	43931	ossification involved in bone maturation	7	0.095511	0.0381071	EXT1, EBP, SEMA4D, PLXNB1, DCHS1, FAT4, ADAMTS12	6489	9	19896	2.38475	1	0.664601	0.656666
GOTERM_BP_DIRECT	GO	3148	outflow tract septum morphogenesis	12	0.163733	0.0478264	SMAD4, NRP2, TBX20, RARA, GATA6, RARB, PARVA, FGFR2, BMPR1A, TBX2, TGFBR2, ENG	6489	21	19896	1.75206	1	0.752206	0.743224
GOTERM_BP_DIRECT	GO	7389	pattern specification process	16	0.218311	0.0254644	APC2, EYA1, OSR1, UNCX, SIX1, GRHL3, RFNG, ACVR2A, TGFBR2, LFNG, ZEB1, SYNGAP1, SMO, APC, MFNG, DCHS1	6489	29	19896	1.69165	1	0.575993	0.569116
GOTERM_BP_DIRECT	GO	6098	pentose-phosphate shunt	7	0.095511	0.0381071	PRPS2, PRPS1, SPSB1, G6PD, RPE, PGLS, PGD	6489	9	19896	2.38475	1	0.664601	0.656666
GOTERM_BP_DIRECT	GO	18149	peptide cross-linking	7	0.095511	0.0175133	TGM1, F13A1, TGM7, TGM6, TGM5, TGM3, TGM2	6489	8	19896	2.68285	1	0.445591	0.44027
GOTERM_BP_DIRECT	GO	18105	peptidyl-serine phosphorylation	45	0.613999	0.00363282	DYRK2, PNCK, MAST3, TTBK1, RPS6KA4, RPS6KA3, TBK1, RPS6KA5, CAMKV, RPS6KA2, MKNK1, RPS6KA1, STK38, TLK2, STK38L, PRKACA, SRPK2, CSNK1G3, CAMK1D, CHUK, PDPK1, PRKCB, PRKCE, NEK6, NEK7, CSNK2A2, DCLK3, DYRK1A, DYRK1B, CSNK1D, PRPF4B, CSNK1E, VRK3, HIPK3, SBK1, LATS2, MAPKAPK3, MAPKAPK2, ULK3, MAPKAPK5, PKN2, ULK1, CAMK1, CSNK1G1	6489	95	19896	1.45237	1	0.179189	0.17705
GOTERM_BP_DIRECT	GO	7422	peripheral nervous system development	10	0.136444	0.0435693	NTF4, ALDH3A2, EGR3, EDNRB, ARTN, NTF3, NRG1, SOX8, SOX10, MRPS6	6489	16	19896	1.91632	1	0.699196	0.690847
GOTERM_BP_DIRECT	GO	6909	phagocytosis	28	0.382044	0.00302013	CDC42SE1, SLC48A1, NOD2, MST1R, C3H1ORF43, MESD, TM9SF4, CNN2, ABL1, LDLR, ELANE, TICAM2, EIF2AK1, MERTK, UNC13D, DNM2, BCR, TAFA4, PIK3CA, AXL, TYRO3, PECAM1, ELMO2, IRF8, TLR4, MET, RAB5A, CDC42SE2	6489	52	19896	1.65098	1	0.160807	0.158887
GOTERM_BP_DIRECT	GO	60037	pharyngeal system development	11	0.150089	0.0232939	SIX4, EYA1, FOXI3, PTCH1, PLXNA2, SIX1, ECE1, GATA3, BMP7, TBX2, NKX3-1	6489	17	19896	1.98395	1	0.543965	0.53747
GOTERM_BP_DIRECT	GO	6654	phosphatidic acid biosynthetic process	13	0.177378	0.00606926	DGKG, DGKE, SLC27A1, DGKD, ABHD4, DGKA, AGPAT1, DGKZ, AGPAT2, PLD2, GPAM, DGKK, DGKI	6489	19	19896	2.09787	1	0.242234	0.239342
GOTERM_BP_DIRECT	GO	36151	phosphatidylcholine acyl-chain remodeling	8	0.109155	0.0342528	PLA2G2F, NR1H2, LPCAT3, MBOAT7, LPCAT1, MBOAT2, NR1H3, DBI	6489	11	19896	2.2299	1	0.640002	0.632361
GOTERM_BP_DIRECT	GO	43491	phosphatidylinositol 3-kinase/protein kinase B signal transduction	28	0.382044	0.0375764	ERRFI1, NYAP1, INPPL1, PIK3CD, ILK, PRR5L, PIK3R1, GATA3, PIK3CB, NYAP2, PIK3CG, ZFP36L1, PIK3C2B, PREX2, FLCN, INPP5F, ERBB3, DRD2, EDN1, STAT3, ATG14, MYO16, CD2AP, DLG1, PIK3CA, COL6A2, RAPGEF1, PPARD	6489	61	19896	1.4074	1	0.664601	0.656666
GOTERM_BP_DIRECT	GO	46856	phosphatidylinositol dephosphorylation	16	0.218311	0.0358839	MTMR1, MTMR2, MTMR3, MTMR12, SACM1L, INPPL1, OCRL, SYNJ2, MTMR6, INPP5B, PIP4P1, SYNJ1, INPP5F, INPP5D, INPP5E, INPP5K	6489	30	19896	1.63526	1	0.655278	0.647454
GOTERM_BP_DIRECT	GO	46488	phosphatidylinositol metabolic process	13	0.177378	0.0107055	PLEK, PLA2G3, DDHD1, PLCG2, PLCE1, PIP5K1A, PLCH1, PIP5K1B, PLCG1, PIP4K2C, PIP5K1C, PLCB2, IP6K3	6489	20	19896	1.99297	1	0.342917	0.338823
GOTERM_BP_DIRECT	GO	46854	phosphatidylinositol phosphate biosynthetic process	22	0.300177	0.0261619	SMG1, TMEM150A, CISH, PIK3R1, EFR3B, PIK3CG, PIK3C2B, ITPKB, ITPKC, SOCS1, PIK3CA, IMPA1, PIP4K2A, PIP5K1A, PIP5K1B, PIP4K2C, PIP5K1C, PI4KB, SOCS7, IP6K3, PI4K2A, IP6K2	6489	44	19896	1.53306	1	0.575993	0.569116
GOTERM_BP_DIRECT	GO	7200	phospholipase C-activating G protein-coupled receptor signaling pathway	43	0.58671	0.0175688	CX3CR1, DGKG, DGKE, DGKD, PTGDR2, DGKA, PLEK, C5AR1, PTAFR, OPRL1, LPAR1, GPR20, GPR83, LPAR4, ADRA1B, ADRA1A, LTB4R, GPR174, ADGRG1, GALR2, P2RY2, C3AR1, ABL2, PLCE1, GPR157, TGM2, GPR17, EDN1, GPR35, F2R, ESR1, SELE, DGKZ, TAAR1, VEGFA, PRKD3, NMUR2, ORAI1, PRKD2, DGKK, PLCB2, DGKI, F2RL3	6489	97	19896	1.3592	1	0.445594	0.440273
GOTERM_BP_DIRECT	GO	1778	plasma membrane repair	16	0.218311	0.000672	TRIM72, CAV3, ANO5, SYT11, SMPD1, CHMP1A, ANXA6, CHMP2A, CHMP4C, MYH9, CHMP4B, CHMP3, CHMP4A, CHMP6, CHMP7, CHMP5	6489	22	19896	2.2299	0.995505	0.058833	0.0581305
GOTERM_BP_DIRECT	GO	97320	plasma membrane tubulation	11	0.150089	0.00335525	EHD2, SNX18, BIN3, CAVIN2, MICALL1, PACSIN2, PACSIN3, CHMP4A, SNX33, FNBP1L, PACSIN1	6489	14	19896	2.40909	1	0.168602	0.166588
GOTERM_BP_DIRECT	GO	48008	platelet-derived growth factor receptor signaling pathway	21	0.286533	2.93593e-05	PDGFRB, CSRNP1, PDGFRA, SCHIP1, ITGB3, PDGFB, STON1, PDGFA, ARID5B, PTPRJ, PTPN11, SMPD3, MYO1E, SGPL1, FER, NR4A3, PDGFD, RAPGEF1, TXNIP, CSPG4, BCAR1	6489	28	19896	2.29958	0.210261	0.00605254	0.00598027
GOTERM_BP_DIRECT	GO	72112	podocyte differentiation	7	0.095511	0.0381071	EXT1, EDNRA, EDN1, EDNRB, BASP1, PTPRO, CD2AP	6489	9	19896	2.38475	1	0.664601	0.656666
GOTERM_BP_DIRECT	GO	30838	positive regulation of actin filament polymerization	21	0.286533	0.00565923	VASP, CCL24, CCL11, CCL21, PRKCE, FMN1, BAIAP2, MTOR, DLG1, FER, FCHSD2, BAIAP2L1, CTTN, NPHS1, NCK2, CDC42EP2, PTK2B, CDC42EP1, RICTOR, NCKAP1L, ARF6	6489	37	19896	1.74023	1	0.234537	0.231737
GOTERM_BP_DIRECT	GO	45766	positive regulation of angiogenesis	54	0.736799	7.83256e-05	ACVRL1, FLT1, EMC10, BRCA1, FGF1, ETS1, FGF2, AQP1, CDH5, MYDGF, HYAL1, ZC3H12A, KDR, C3AR1, CTSH, EMILIN2, CD34, PTGIS, PRKCB, GAB1, F3, SIRT1, PGF, TGFBR2, IL1B, NINJ1, APLNR, CHI3L1, PRKD2, EPHA1, RAPGEF3, ENG, CCL11, C5AR1, GATA6, GATA2, MTDH, PTK2B, ZNF304, PLCG1, AAMP, SASH1, PAK4, CCL24, JUP, TIE1, STAT3, CELA1, VEGFD, VEGFA, LRG1, WNK1, SP1, AGGF1	6489	104	19896	1.59202	0.467282	0.0131195	0.0129629
GOTERM_BP_DIRECT	GO	43065	positive regulation of apoptotic process	101	1.37809	6.65474e-06	MTCH1, C1H3ORF38, UBE2Z, IFIT2, RASSF2, RPS6KA2, RASSF6, CCN1, PHLDA1, SOX4, MAP3K5, PHLDA3, TGM2, DAPK2, DAPK3, F2R, SCRIB, BIN1, EEF1A2, VDAC1, ATF6, TP53, PPID, RNF122, SLC27A4, PXT1, NOTCH2, DIABLO, KLHL17, ITPR1, HTRA1, HTRA2, TEX261, STK4, SAV1, SYCE3, CALHM2, INPP5D, MAP3K20, BMF, ATG7, IP6K2, GADD45B, ZBTB16, BMP7, MLLT11, BCL6, JMY, MAP3K10, RNPS1, FGFR3, BCL2L2, BCL2L1, RARG, CSRNP3, BB…	6489	212	19896	1.46074	0.0520981	0.00191086	0.00188805
GOTERM_BP_DIRECT	GO	2000786	positive regulation of autophagosome assembly	10	0.136444	0.0435693	SNX4, SNX18, LRSAM1, ATG2A, PIP4K2A, RAB3GAP2, WIPI1, SNX30, TRIM32, RAB3GAP1	6489	16	19896	1.91632	1	0.699196	0.690847
GOTERM_BP_DIRECT	GO	45773	positive regulation of axon extension	11	0.150089	0.0134913	SEMA7A, CDH4, DBNL, ZFYVE27, SRF, LIMK1, TWF2, ISLR2, MAP3K13, NTN1, DBN1	6489	16	19896	2.10795	1	0.395877	0.39115
GOTERM_BP_DIRECT	GO	30890	positive regulation of B cell proliferation	18	0.2456	0.0359425	VAV3, SASH3, CD74, CDKN1A, WNT3A, FCRL3, NFATC2, TNFRSF13C, TNFSF13B, BST1, BCL6, CLCF1, NCKAP1L, EPHB2, TLR4, ADA, CARD11, CD320	6489	35	19896	1.57686	1	0.655278	0.647454
GOTERM_BP_DIRECT	GO	30513	positive regulation of BMP signaling pathway	19	0.259244	0.00307043	ACVRL1, NOTCH2, SMAD2, CRB2, NOTCH1, NUMA1, ILK, SULF1, CDH5, TWSG1, TBX20, FKBP8, KDR, UBE2O, CCN1, ZNF423, NEO1, ENG, RNF165	6489	31	19896	1.87923	1	0.16241	0.16047
GOTERM_BP_DIRECT	GO	50850	positive regulation of calcium-mediated signaling	16	0.218311	0.00251896	PDGFRB, APP, PDGFRA, EDN1, RAMP3, EDN2, NEGR1, SYK, PTPRJ, GPR62, NEUROD2, P2RX4, PLCG2, CDH13, CA8, ADA	6489	24	19896	2.04407	1	0.151138	0.149333
GOTERM_BP_DIRECT	GO	43123	positive regulation of canonical NF-kappaB signal transduction	79	1.07791	0.000905855	TRAF3IP2, ILK, FASLG, TMEM101, AKAP13, EDNRA, EDNRB, TBK1, CASP8, TIFAB, TRIM5, C24H18ORF32, NUP62, TRIM68, TRIM25, FLOT2, PIM2, TRIM62, EDN1, UNC5CL, TICAM2, PARP1, CHUK, PRKCB, PRKCE, TNFRSF19, F2R, SHISA5, IRAK3, TRAF2, IRAK4, MID2, TNFRSF1A, EDAR, PPM1A, PPM1B, IL1B, TRAF5, LTA, TERF2IP, ROR1, TLR7, RBCK1, TLR4, CARD11, TMEM106A, RNF31, ANKRD17, LPAR1, NOD1, BCL10, NOD2, MALT1, INAVA, RELA, M…	6489	177	19896	1.36849	0.999315	0.0743171	0.0734297
GOTERM_BP_DIRECT	GO	90263	positive regulation of canonical Wnt signaling pathway	46	0.627644	0.0024677	KANK1, VCP, JRK, PPM1M, LRRK1, USP34, PRDM15, ILK, NRARP, EGFR, FRAT1, HHEX, TNKS2, TTC21B, RSPO2, FAM53B, RSPO3, GPC5, TBL1X, RSPO1, RSPO4, SOX4, TRPM4, DACT1, CSNK1G3, USP8, WNT3A, DAPK3, CSNK1D, PLEKHA4, CSNK1E, NLE1, NFKB1, SULF2, CTDNEP1, PPM1A, PPM1B, WNK1, DAAM2, GID8, TMEM9, ADNP, FGFR2, RNF220, CSNK1G1	6489	96	19896	1.46918	1	0.150305	0.14851
GOTERM_BP_DIRECT	GO	45785	positive regulation of cell adhesion	17	0.231955	0.0419604	VAV3, TNFSF18, LDB1, TFE3, VEGFA, CYTH3, EPB41L4B, ADGRG1, FRMD5, CXCL12, HYAL1, PRKD2, STX4, SFN, PKP3, STX3, TGM2	6489	33	19896	1.57951	1	0.68639	0.678194
GOTERM_BP_DIRECT	GO	51781	positive regulation of cell division	22	0.300177	0.00490836	TGFB2, TGFB3, PDGFB, IGF2, TGFA, PDGFA, VEGFD, FGF1, FGF2, SIRT2, PGF, VEGFA, BTC, IL1A, SHH, TAL1, PDGFD, IL1B, CAT, ITGB1BP1, FGFR2, NKX3-1	6489	39	19896	1.7296	1	0.21694	0.21435
GOTERM_BP_DIRECT	GO	30335	positive regulation of cell migration	98	1.33715	7.06338e-08	SEMA5A, SEMA5B, FAM89B, ATP8A1, FGF1, IGF1R, CDH5, PLAU, AKT2, KDR, CCN1, EPHB2, SEMA6C, PDGFRA, SEMA6D, DAPK3, F2R, ACTN4, TIAM1, CLDN4, SMO, DAAM2, MYADM, EPHA1, EPHA2, CSF1R, SEMA7A, CEMIP, CD151, NOTCH1, MAZ, TWIST2, PDGFB, PDGFA, CLEC7A, PDGFD, ZNF304, LYN, XBP1, HSPA5, ARHGEF39, INSR, RDX, PTK2, FER, CXCL12, CASS4, SNAI1, RET, FLT1, FLT4, LAMC2, VSIR, PPP3CA, CASP8, CTSH, SUN2, EDN1, FGR, I…	6489	189	19896	1.58984	0.000567734	3.54935e-05	3.50697e-05
GOTERM_BP_DIRECT	GO	22409	positive regulation of cell-cell adhesion	10	0.136444	0.0266504	MAGI1, FUT6, MYO10, RNASE10, KIF26B, PKP1, PKP3, CD47, PLPP3, SMAD7	6489	15	19896	2.04407	1	0.575993	0.569116
GOTERM_BP_DIRECT	GO	1954	positive regulation of cell-matrix adhesion	16	0.218311	0.000125431	JUP, CSF1, CCL21, PLEKHA2, ITGB3, FUT1, FERMT1, SFRP1, CDK6, CDH13, PTK2B, DMD, EPHA1, CCL28, SKAP1	6489	20	19896	2.45289	0.635244	0.0193935	0.019162
GOTERM_BP_DIRECT	GO	32332	positive regulation of chondrocyte differentiation	12	0.163733	0.00331282	SMAD3, PKDCC, ZBTB16, ZNF219, GDF6, SOX6, SOX10, GLI3, RUNX2, LOXL2, HOXA11, SOX5	6489	16	19896	2.29958	1	0.168576	0.166564
GOTERM_BP_DIRECT	GO	42753	positive regulation of circadian rhythm	8	0.109155	0.00721634	KAT5, FBXW11, THRAP3, NKX2-1, RORA, BTRC, CLOCK, ARNTL2	6489	9	19896	2.72543	1	0.263977	0.260825
GOTERM_BP_DIRECT	GO	7204	positive regulation of cytosolic calcium ion concentration	43	0.58671	0.021242	CX3CR1, GLP1R, PTGFR, GPR25, PTGDR2, PTGER1, C5AR1, CXCR6, ADRA1B, CXCL13, ADRA1A, SPPL3, SLC8A1, LTB4R, RXFP3, C1QTNF1, CXCR1, GALR2, TBXA2R, CXCR2, ABL1, CCR9, C3AR1, ABL2, CHRNA10, CCR7, CD36, CCR6, CCR1, PTGIR, TRPC6, SWAP70, F2R, TACR1, ESR1, FKBP1A, ADCYAP1, TRPV4, FKBP1B, APLNR, ACKR4, ACKR3, AGTR2	6489	98	19896	1.34533	1	0.505284	0.499251
GOTERM_BP_DIRECT	GO	1903861	positive regulation of dendrite extension	11	0.150089	0.00335525	SYT4, RIMS1, SYT3, UNC13A, SYT1, CPNE5, SMURF1, MUL1, NEDD4L, RASAL1, SYT17	6489	14	19896	2.40909	1	0.168602	0.166588
GOTERM_BP_DIRECT	GO	45893	positive regulation of DNA-templated transcription	166	2.26497	3.70169e-15	EPO, SCX, GPATCH3, HOXA11, MSANTD1, GPBP1, RPS6KA1, PIM1, CAPN3, PIM2, BTRC, NFRKB, ATXN7L3, SOX4, MAP3K5, KCNH2, ZNF287, MAP2K3, PCID2, ANKRD49, SMARCC2, MAP2K2, FBXW11, F2R, DYRK1A, DYRK1B, HNF1B, HNF1A, RUNX3, FOXP3, ILF3, DDIT3, ZNF318, TRIM16, INO80E, KMT2A, SHC1, MAZ, GATA5, GATA4, CREBL2, GATA3, BCL10, NPAS2, NPAS3, RAI1, HMBOX1, DEAF1, PRDM16, INPP5K, TASP1, HIVEP3, NDP, ZNF423, PPARGC1A,…	6489	304	19896	1.67426	2.94564e-11	9.92053e-12	9.80207e-12
GOTERM_BP_DIRECT	GO	10595	positive regulation of endothelial cell migration	26	0.354755	0.000175661	ITGB3, FLT4, PIK3CD, EMC10, GATA3, PIK3CB, FGF1, FGF2, FUT1, PIK3CG, ATOH8, BSG, ZC3H12A, ABL1, PTK2B, RAC3, RAC1, AAMP, SASH1, VEGFA, FOXP1, ITGB1BP1, CALR, PLPP3, RIN2, BCAR1	6489	41	19896	1.94436	0.756451	0.0231527	0.0228762
GOTERM_BP_DIRECT	GO	1938	positive regulation of endothelial cell proliferation	25	0.341111	0.0167632	ACVRL1, CCL11, ITGB3, FLT4, PDGFB, PIK3CD, NRARP, EMC10, MYDGF, NRAS, KDR, IL10, CCL24, EGR3, VEGFD, F3, SIRT1, BMP6, PGF, VEGFA, LRG1, PLXNB3, AGGF1, CDH13, PRKD2	6489	50	19896	1.53306	1	0.441888	0.436612
GOTERM_BP_DIRECT	GO	50679	positive regulation of epithelial cell proliferation	23	0.313822	0.0295942	WDR48, NOTCH1, EYA1, OSR1, C5AR1, NOG, NME2, NOD2, FGF1, FGF2, RUNX2, EGFR, PAX2, GLI2, EPGN, SMO, ESRP2, HLX, CCL5, ZNF304, FGFR2, HMX2, BMPR1A	6489	47	19896	1.50044	1	0.601561	0.594378
GOTERM_BP_DIRECT	GO	70374	positive regulation of ERK1 and ERK2 cascade	59	0.805021	0.0124926	APP, FLT4, ARRB1, ARRB2, FGF1, PHB2, FGF2, CRKL, DSTYK, KDR, CD36, PDE8B, PDGFRB, PDGFRA, SERPINF2, F2R, ADCYAP1, GAREM1, HAND2, CHI3L1, PRKD2, TLR4, CD44, NOTCH2, CSF1R, SEMA7A, NDRG4, RAMP3, NOTCH1, SHC1, C5AR1, PDGFB, PDGFA, NOD1, NOD2, TNFRSF11A, PLA2G5, DNAJC27, EGFR, RAP1A, PDGFD, ABL1, PTK2B, FGF23, SLAMF1, MAPK3, CD74, CCL21, PTPN11, BRAF, MFHAS1, CD4, MFAP3, TRPV4, ACKR3, SPRY2, FGFR3, F…	6489	138	19896	1.31087	1	0.377777	0.373267
GOTERM_BP_DIRECT	GO	48146	positive regulation of fibroblast proliferation	20	0.272889	0.00652581	CD74, NGFR, PDGFRA, CDKN1A, PLA2G2C, ITGB3, PDGFB, LIF, PDGFA, ESR1, PML, FOSL2, EREG, AQP1, CDK6, ZMIZ1, E2F1, CD248, WNT2, DDR2	6489	35	19896	1.75206	1	0.255031	0.251986
GOTERM_BP_DIRECT	GO	51894	positive regulation of focal adhesion assembly	15	0.204666	0.00275407	ROCK1, PTPRJ, FMN1, THY1, PPM1F, VEGFA, EPB41L5, SFRP1, ABL1, KDR, RAC3, ITGB1BP1, RAC1, LIMS2, LIMS1	6489	22	19896	2.09053	1	0.158162	0.156274
GOTERM_BP_DIRECT	GO	43547	positive regulation of GTPase activity	49	0.668577	6.50239e-09	DOCK6, DOCK9, RASGRF2, RASGRF1, SNX13, RAPGEFL1, PREX2, ARHGAP44, PREX1, RASGEF1A, RASGEF1B, RGS9, RALGPS1, TGM2, RALGPS2, RGS7, RALBP1, RALGAPA1, RALGAPA2, ARAP2, ARAP3, ARAP1, BCR, ADCYAP1, SFRP1, TBC1D20, RAPGEF1, RAPGEF5, SOS1, RAPGEF3, RGS16, RAP1GDS1, ASAP1, ARHGAP17, ASAP2, THY1, RASGRP2, RASGRP1, RASGRP3, ABR, RAP1A, ADAP2, CHN1, RALGDS, SEMA4D, RGP1, RGL3, RGL1, RAB3GAP1	6489	73	19896	2.05808	5.22778e-05	4.75266e-06	4.69591e-06
GOTERM_BP_DIRECT	GO	32735	positive regulation of interleukin-12 production	15	0.204666	0.0203025	SYK, UNC93B1, NOD2, MAPK14, RELA, MAPK11, CLEC7A, IRF1, PLCG2, IL12B, IRF8, CCR7, TLR4, BCL2L2, IDO1	6489	26	19896	1.76891	1	0.485809	0.480009
GOTERM_BP_DIRECT	GO	32743	positive regulation of interleukin-2 production	16	0.218311	0.0358839	SASH3, STOML2, CD83, PDE4D, GLMN, TRAF2, VTCN1, MALT1, RUNX1, CLEC7A, IL1B, ABL1, PDE4B, PLCG2, PRKD2, CARD11	6489	30	19896	1.63526	1	0.655278	0.647454
GOTERM_BP_DIRECT	GO	2001244	positive regulation of intrinsic apoptotic signaling pathway	16	0.218311	0.00730836	BCAP31, PLEKHF1, RIPK3, IL19, STYXL1, BBC3, FLCN, BCLAF1, LCK, PRKRA, DDIT3, PMAIP1, TP53, S100A9, GSDME, NKX3-1	6489	26	19896	1.88684	1	0.263977	0.260825
GOTERM_BP_DIRECT	GO	45618	positive regulation of keratinocyte differentiation	12	0.163733	0.00331282	CYP27B1, NOTCH1, NUMA1, VDR, NCOA3, NME2, PKP1, TRIM16, MACROH2A2, ALOX15B, ETV4, MACROH2A1	6489	16	19896	2.29958	1	0.168576	0.166564
GOTERM_BP_DIRECT	GO	33674	positive regulation of kinase activity	28	0.382044	1.30287e-05	RET, CSF1R, FLT1, FLT4, MST1R, EGFR, IGF1R, DSTYK, ERBB3, KDR, PDGFRB, CD74, NTRK2, PDGFRA, MUSK, LMO4, RYK, INSR, TIE1, NTRK3, STYK1, MERTK, AXL, TYRO3, ROR1, FGFR3, FGFR2, DDR2	6489	41	19896	2.09393	0.0994518	0.00337906	0.00333871
GOTERM_BP_DIRECT	GO	10592	positive regulation of lamellipodium assembly	14	0.191022	0.0014848	ACTR3, CYFIP1, NCKAP1, ACTR2, AKIRIN1, MSTN, TWF2, PIK3R1, MTOR, PIK3CA, RAC3, PLCE1, RAC1, WASF2	6489	19	19896	2.25924	0.999994	0.102032	0.100814
GOTERM_BP_DIRECT	GO	10759	positive regulation of macrophage chemotaxis	11	0.150089	0.00135572	CSF1R, AKIRIN1, CSF1, MSTN, CCL5, TRPV4, C5AR1, C3AR1, PTPRJ, SLAMF1, MAPK3	6489	13	19896	2.5944	0.999982	0.0981982	0.0970257
GOTERM_BP_DIRECT	GO	1902895	positive regulation of miRNA transcription	29	0.395688	0.000344725	NOTCH2, NOTCH3, SPI1, SRF, PDGFB, GATA3, NR3C1, GATA2, ETS1, RELA, EGFR, ATOH8, IL10, SMAD1, NGFR, SREBF1, SMAD4, MYOCD, TGFB2, SMAD3, NR1H2, STAT3, MRTFB, SREBF2, SMARCA4, FOSL1, TP53, BCL2L2, BMPR1A	6489	49	19896	1.81464	0.937467	0.0374539	0.0370067
GOTERM_BP_DIRECT	GO	90141	positive regulation of mitochondrial fission	12	0.163733	0.0202972	RALBP1, PINK1, KDR, DDHD2, MUL1, SPIRE1, PGAM5, MIEF2, MIEF1, DDHD1, DNM1L, MCU	6489	19	19896	1.93649	1	0.485809	0.480009
GOTERM_BP_DIRECT	GO	45840	positive regulation of mitotic nuclear division	12	0.163733	0.0478264	BTC, SMPD3, EDN1, EPGN, IL1B, INSR, NUP62, PDGFB, TGFA, HOXA13, SH2B1, EREG	6489	21	19896	1.75206	1	0.752206	0.743224
GOTERM_BP_DIRECT	GO	31643	positive regulation of myelination	8	0.109155	0.0342528	RNF10, CDK18, MAG, TENM4, MYRF, TPPP, TNFRSF1B, WASF3	6489	11	19896	2.2299	1	0.640002	0.632361
GOTERM_BP_DIRECT	GO	2052	positive regulation of neuroblast proliferation	18	0.2456	0.00347466	FZD3, KDM1A, FOXG1, NCAN, HAPLN3, SOX10, HAPLN4, GLI3, ACAN, BCAN, SHH, VCAN, SMO, CTNNB1, DRD2, DISC1, ZNF335, CDON	6489	29	19896	1.9031	1	0.172446	0.170387
GOTERM_BP_DIRECT	GO	10976	positive regulation of neuron projection development	33	0.450266	0.00147963	RET, CAMK2B, RETREG3, STMN2, TWF2, PLA2G3, STYXL1, ARHGAP35, SNX3, NCKIPSD, RAP1A, DPYSL3, DVL1, PTK2B, ABL2, APBB1, CAMK2G, SCARF1, MARK2, LYN, NTRK2, MUSK, NEGR1, NTRK3, SETX, LRRC7, PLXNB3, CNTN1, ROR1, CAMK1, TOX, DDR2, ARF6	6489	62	19896	1.63196	0.999993	0.102032	0.100814
GOTERM_BP_DIRECT	GO	90023	positive regulation of neutrophil chemotaxis	11	0.150089	0.0373363	CD74, CCL21, DAPK2, C5AR1, C3AR1, RAC3, CCR7, NCKAP1L, RAC1, DNM1L, MCU	6489	18	19896	1.87374	1	0.664601	0.656666
GOTERM_BP_DIRECT	GO	1901224	positive regulation of non-canonical NF-kappaB signal transduction	28	0.382044	0.00805864	APP, VCP, RTKN2, NOD1, NOD2, PHB2, RELA, NR3C2, SASH1, TNFSF14, RC3H1, EIF2AK2, ACTN4, RC3H2, EDAR, PTP4A2, PTP4A3, NLRP12, IL1B, TERF2IP, TLR7, CALR, RBCK1, TLR4, TRIM55, IL18R1, BCL2L2, TLR2	6489	55	19896	1.56093	1	0.275708	0.272416
GOTERM_BP_DIRECT	GO	48714	positive regulation of oligodendrocyte differentiation	10	0.136444	0.0266504	SHH, TENM4, RHEB, HDAC1, IL34, OLIG2, TNFRSF1B, MTOR, QKI, ZNF365	6489	15	19896	2.04407	1	0.575993	0.569116
GOTERM_BP_DIRECT	GO	50731	positive regulation of peptidyl-tyrosine phosphorylation	31	0.422977	0.0120639	ITGB3, LRRK1, PTPRJ, NOD2, EFNA5, GHR, ABL1, PLCG2, RICTOR, IL6R, CD74, SEMA4D, SYK, LIF, IGF2, OSM, PTPN11, BMP6, MTOR, VEGFA, EFNA1, IL3, PECAM1, HCLS1, CSPG4, ARHGEF2, ITGA5, PLPP3, TP53, FGFR3, HBEGF	6489	64	19896	1.48515	1	0.370205	0.365784
GOTERM_BP_DIRECT	GO	45732	positive regulation of protein catabolic process	33	0.450266	0.000483623	UBXN2A, ASB13, LPCAT1, TNFAIP3, CBLB, OAZ2, GGA3, STX5, RILP, ATG7, DACT1, IER3, NSF, APC2, MYLIP, NDFIP1, EGLN2, PLK2, RDX, MSN, SORL1, RNF41, CUL4A, ITCH, APC, NEDD4, SGSM3, ASB9, TRIM32, DTL, VGLL4, RAB7A, CUL4B	6489	59	19896	1.71494	0.97954	0.0486042	0.0480238
GOTERM_BP_DIRECT	GO	1903078	positive regulation of protein localization to plasma membrane	22	0.300177	0.0261619	RAMP3, PDPK1, WNT3A, ITGA3, STAC, ATP2B4, ZDHHC5, RHOG, STAC3, PIK3R1, EGFR, NKD2, DLG1, RER1, STAC2, PTPN9, PKP1, STX4, STX3, SQSTM1, EPHA2, ARF6	6489	44	19896	1.53306	1	0.575993	0.569116
GOTERM_BP_DIRECT	GO	31334	positive regulation of protein-containing complex assembly	18	0.2456	0.0359425	VCP, SLF1, SLF2, ICE1, SYK, DAB2IP, RHOC, SPIDR, MPP7, VEGFA, BBC3, CDH5, TAL1, CLEC7A, TPPP, BAK1, FNIP2, TRABD2B	6489	35	19896	1.57686	1	0.655278	0.647454
GOTERM_BP_DIRECT	GO	45862	positive regulation of proteolysis	12	0.163733	0.00662954	CYFIP2, CASP8, ASPH, IST1, CAPN3, BAK1, BTRC, AURKAIP1, TRIM32, OGT, CLN6, TBC1D10A	6489	17	19896	2.16431	1	0.255031	0.251986
GOTERM_BP_DIRECT	GO	2092	positive regulation of receptor internalization	12	0.163733	0.01206	ATAD1, CD63, SYK, TBC1D5, WNT3A, INSR, FMR1, PLCG2, ARRB1, ARRB2, SELE, VEGFA	6489	18	19896	2.04407	1	0.370205	0.365784
GOTERM_BP_DIRECT	GO	51281	positive regulation of release of sequestered calcium ion into cytosol	13	0.177378	0.027485	NPSR1, CEMIP, PDPK1, F2R, THY1, SRI, APLNR, ABL1, CAPN3, DRD1, PLCG1, CASQ1, F2RL3	6489	22	19896	1.81179	1	0.578481	0.571574
GOTERM_BP_DIRECT	GO	35025	positive regulation of Rho protein signal transduction	21	0.286533	0.0119317	ITSN2, RTN4R, GPR17, SEMA4D, GPR35, F2R, ITSN1, LPAR1, GPR20, LPAR2, ARRB1, LPAR4, F11R, ROBO1, GPR174, AKAP13, ADGRG1, MCF2L, ARHGEF3, PLXNB1, F2RL3	6489	39	19896	1.65098	1	0.370205	0.365784
GOTERM_BP_DIRECT	GO	48661	positive regulation of smooth muscle cell proliferation	14	0.191022	0.0236124	PDGFRB, EDN1, SERPINF2, PIK3R1, SULF1, AIF1, FOXP1, SMPD3, CCL5, CDH13, TLR4, IL6R, ELANE, HBEGF	6489	24	19896	1.78857	1	0.543965	0.53747
GOTERM_BP_DIRECT	GO	45987	positive regulation of smooth muscle contraction	10	0.136444	0.0266504	EDN1, MYOCD, EDN2, CTTN, TBXA2R, SRF, F2R, PROK2, ADRA1A, ADA	6489	15	19896	2.04407	1	0.575993	0.569116
GOTERM_BP_DIRECT	GO	51496	positive regulation of stress fiber assembly	21	0.286533	0.0119317	ARHGEF10, ARHGEF15, TGFB3, LIMK1, SERPINF2, LPAR1, BRAF, SORBS3, PPM1E, MTOR, PPM1F, CCDC88A, PAK1, SFRP1, ABL1, RAC3, ITGB1BP1, RAC1, NF2, EPHA1, RAPGEF3	6489	39	19896	1.65098	1	0.370205	0.365784
GOTERM_BP_DIRECT	GO	32874	positive regulation of stress-activated MAPK cascade	13	0.177378	0.00317381	TGFB2, SEMA4C, EIF2AK2, NOD1, NOD2, MID1, INAVA, TAOK3, TAOK1, TAOK2, IGFBP6, TLR4, KLHDC10	6489	18	19896	2.21441	1	0.166781	0.164789
GOTERM_BP_DIRECT	GO	1900026	positive regulation of substrate adhesion-dependent cell spreading	21	0.286533	0.000493291	DOCK5, ITGB3, NEDD9, ILK, BRAF, UNC13D, CRKL, CDC42, PREX1, ABL1, CASS4, MYADM, FLNA, RAC3, RAC1, CALR, P4HB, CRK, RREB1, LIMS2, LIMS1	6489	32	19896	2.01214	0.981071	0.0489637	0.0483791
GOTERM_BP_DIRECT	GO	50862	positive regulation of T cell receptor signaling pathway	12	0.163733	0.0478264	CYLD, CD81, RAB29, PRKD2, CCR7, BCL10, PVR, CARD11, BCL2L2, NECTIN2, ADA, RELA	6489	21	19896	1.75206	1	0.752206	0.743224
GOTERM_BP_DIRECT	GO	45944	positive regulation of transcription by RNA polymerase II	359	4.89835	6.12977e-20	RB1, EIF4A1, APP, GABPB2, SPI1, PID1, SCX, RPS6KA4, RPS6KA3, RPS6KA5, TBK1, KAT5, SOX18, ZMIZ1, ZMIZ2, NAMPT, ZC3H12A, DPF1, GPBP1, RPS6KA1, DPF2, EPC1, KAT7, SOX8, CCN1, SOX7, SOX4, CDK5RAP3, HOXA4, CDON, MEF2A, DDX17, MEF2B, SERPINF2, MRTFB, SOX11, ACTN4, EBF4, BHLHA15, HNF1A, SOX12, SOX10, RUNX2, RUNX1, THAP3, ISL2, HOXB4, ATF7, PRKD2, TP53, SKAP1, CASZ1, AIRE, TXK, PRDM15, AGAP2, GATA6, GATA5…	6489	741	19896	1.48547	4.92834e-16	4.92834e-16	4.86949e-16
GOTERM_BP_DIRECT	GO	32729	positive regulation of type II interferon production	27	0.3684	0.0431257	SASH3, TXK, CEBPG, IL27, CLEC7A, ABL1, PDE4B, IL12B, SLAMF6, CD14, TRIM27, IL12RB2, SLAMF1, CD276, IL10, TICAM2, FZD5, IL1R1, PDE4D, SCRIB, TYK2, IL1B, LTA, IRF8, TLR7, TLR4, IL18R1	6489	59	19896	1.40314	1	0.699196	0.690847
GOTERM_BP_DIRECT	GO	1904707	positive regulation of vascular associated smooth muscle cell proliferation	15	0.204666	0.00275407	DNMT1, CALCRL, IGFBP5, PDGFB, FOXJ2, HTR1B, MMP9, ERN1, NR4A3, ADAMTS1, MFN1, MFN2, LDLRAP1, MEF2D, BMPR1A	6489	22	19896	2.09053	1	0.158162	0.156274
GOTERM_BP_DIRECT	GO	30177	positive regulation of Wnt signaling pathway	16	0.218311	0.0490547	LEF1, DIXDC1, TNFAIP3, PBXIP1, SULF1, SMARCA4, SULF2, SHH, SPIN1, RSPO2, RSPO3, RSPO1, DISC1, FGFR2, RSPO4, TLR2	6489	31	19896	1.58251	1	0.767315	0.758153
GOTERM_BP_DIRECT	GO	45059	positive thymic T cell selection	8	0.109155	0.0342528	ITPKB, CD74, ZAP70, SHH, SRF, DOCK2, CD3E, CD3D	6489	11	19896	2.2299	1	0.640002	0.632361
GOTERM_BP_DIRECT	GO	9791	post-embryonic development	32	0.436622	0.00605231	CSRNP1, RAB3A, KMT2A, SCHIP1, IREB2, ITPR1, INPPL1, GATA3, PRDM1, MECP2, SGPL1, SCN9A, ABL1, ALX4, NDN, SMAD2, EMX1, MORC3, HEG1, ARID5B, CELA1, ASH1L, MAPK8IP3, RC3H2, MTOR, ALDH5A1, TAL2, ETNK2, CYP1A2, ACO1, ATF5, FGFR2	6489	64	19896	1.53306	1	0.242234	0.239342
GOTERM_BP_DIRECT	GO	1990573	potassium ion import across plasma membrane	20	0.272889	0.0264682	KCNH2, KCNJ4, KCNJ5, SLC12A3, SLC12A4, SLC12A5, KCNJ10, KCNJ11, KCNJ9, KCNJ13, KCNJ16, ATP1B3, ATP1A2, ATP1A1, ATP12A, ATP4A, SLC12A6, SLC12A7, HCN2, KCNJ2	6489	39	19896	1.57237	1	0.575993	0.569116
GOTERM_BP_DIRECT	GO	6813	potassium ion transport	20	0.272889	0.00164935	NSF, ATP1B4, ATP1B3, KCNAB1, KCNAB2, KCNAB3, LETM1, KCNMB1, KCNMB2, FXYD1, KCNMA1, CDK2, KCNMB3, CNGA2, KCNMB4, FXYD7, CNGA3, SLC17A7, KCNJ2, CNGB1	6489	32	19896	1.91632	0.999998	0.111435	0.110104
GOTERM_BP_DIRECT	GO	99171	presynaptic modulation of chemical synaptic transmission	14	0.191022	0.00945672	NGFR, PRKCB, NOG, NRXN2, ADCY1, BACE1, GRIN3A, ADORA2B, GIPC1, APBA1, DRD2, DGKI, GIT1, YWHAH	6489	22	19896	1.95116	1	0.312889	0.309153
GOTERM_BP_DIRECT	GO	12501	programmed cell death	10	0.136444	0.0266504	GSDMD, PKM, NPC1, CASP4, HTRA1, PLCG2, HTRA2, CAPN3, BCL10, GSDME	6489	15	19896	2.04407	1	0.575993	0.569116
GOTERM_BP_DIRECT	GO	43161	proteasome-mediated ubiquitin-dependent protein catabolic process	102	1.39173	0.00938758	UBE3D, UBXN2A, UBE3A, KLHL30, PSMD8, HERC2, KAT5, NAGLU, PSMD4, PSMD2, FBXO7, EPM2A, NHLRC3, FBXW7, KCTD2, UBE4B, ARMC8, KCTD5, RBX1, RNF126, KCTD10, DDIT3, RBCK1, KCTD17, CLOCK, RNF122, KLHL18, VCP, KLHL17, NEDD4L, DTX4, RHOBTB1, BAG6, COP1, SHARPIN, RNF170, PSMF1, KLHL29, IVNS1ABP, SMURF2, SMURF1, SIAH2, SIAH1, KLHL21, KLHL23, UBE2A, KLHL20, UBE2W, APPBP2, UBE2K, TRIM72, GSK3A, ZFAND2A, ZFAND2B…	6489	254	19896	1.23127	1	0.312889	0.309153
GOTERM_BP_DIRECT	GO	46777	protein autophosphorylation	20	0.272889	6.50816e-05	CAMK2B, INSR, DYRK1A, DYRK1B, IGF1R, GRK1, STK10, PAK1, MAPKAPK3, MKNK1, MAPKAPK2, ULK3, PIM1, MAPKAPK5, ULK1, PIM3, PIM2, MAP3K13, CAMK2G, MAP3K12	6489	27	19896	2.27119	0.407422	0.0111331	0.0110002
GOTERM_BP_DIRECT	GO	30163	protein catabolic process	27	0.3684	0.00108354	UTP25, LRSAM1, NOTCH1, SERPINE2, LPCAT1, HTRA2, CBLB, DENND3, RELA, GGA3, PDLIM2, CASP3, CAPN3, NQO1, NDFIP1, DAB2IP, AXIN1, TRAF2, CD2AP, EXT1, SLC6A7, PPT1, SPOPL, HAMP, SQSTM1, BCL2L2, RNF165	6489	47	19896	1.76138	0.999836	0.0854085	0.0843887
GOTERM_BP_DIRECT	GO	6470	protein dephosphorylation	54	0.736799	0.000201757	PTPRT, PTPRU, PTPRM, PTPN21, PTPRK, DUSP16, CDC14A, CDC14B, PPP3CA, PPP4R1, PPP2R1B, PPP2R1A, ACP1, EPM2A, DUSP4, DUSP5, DUSP3, DUSP1, PPP2R5B, PPP2R5A, PPP2R5D, DUSP28, PPP4R3B, PPP2R5C, DUSP26, DUSP8, CDC25C, DUSP9, DUSP6, CDC25A, DUSP7, PPM1A, PTP4A2, DUSP23, PTP4A3, PPM1B, PPM1M, PPM1H, PDXP, STYXL1, PPM1F, PPM1G, RNGTT, PTPN11, PPP2R3A, SSH2, PTPN14, PPP1CA, SSH1, PTPRE, PDP2, PTPN9, TAB1, P…	6489	107	19896	1.54738	0.802553	0.025748	0.0254406
GOTERM_BP_DIRECT	GO	16579	protein deubiquitination	37	0.504844	0.00392713	OTUD4, USP35, OTUB2, OTUD5, USP36, USP14, USP37, USP15, USP27X, USP31, USP54, USP32, USP11, USP12, USP34, TNFAIP3, OTUD6B, ZC3H12A, USP30, USP46, USP24, USP8, USP26, USP7, USP49, USP5, USP20, DESI2, USP22, USP3, USP2, USP28, UCHL5, CYLD, UFC1, USP40, BAP1	6489	75	19896	1.51262	1	0.186145	0.183923
GOTERM_BP_DIRECT	GO	6611	protein export from nucleus	16	0.218311	0.0358839	NUP214, AHCYL1, RANBP3, DESI1, SMURF1, STRADA, XPO7, XPO1, XPO4, XPO6, XPO5, CHP1, SFN, CALR, CCHCR1, PRKACA	6489	30	19896	1.63526	1	0.655278	0.647454
GOTERM_BP_DIRECT	GO	6486	protein glycosylation	55	0.750443	0.000417821	B4GALT2, B4GALT3, GALNT14, ST6GALNAC2, GALNT18, GALNT10, GGTA1, GMPPB, GALNT8, ST6GAL1, COG3, ALG1, POMGNT1, DDOST, B3GNT9, B3GNT7, NPC1, DAD1, B3GNT6, B3GNT5, B3GNT3, B3GNT2, B4GALT6, ST6GALNAC4, B4GALT5, ST6GALNAC6, FUT11, FUT1, FUT6, EXTL1, MGAT5B, MGAT5, ST3GAL4, GCNT3, ST8SIA5, ST8SIA6, ST3GAL6, B4GALNT2, ST3GAL1, UGGT1, ST3GAL2, FKTN, ST3GAL3, B3GALNT2, NUS1, GALNT2, B3GAT3, ST8SIA2, ST8SIA…	6489	112	19896	1.50568	0.965264	0.0447904	0.0442556
GOTERM_BP_DIRECT	GO	17183	protein histidyl modification to diphthamide	6	0.0818666	0.0412043	DPH1, DPH2, DPH3, DPH5, DPH6, DNAJC24	6489	7	19896	2.6281	1	0.685885	0.677695
GOTERM_BP_DIRECT	GO	51260	protein homooligomerization	56	0.764088	0.00080716	TRIM72, KCNG3, KCNC1, KCNC3, KCNC4, PRF1, TNFAIP1, RNF112, BASP1, TGM2, PRMT8, PDCD6IP, KCTD2, KCTD3, KCTD5, KCTD6, KCTD7, KCTD8, KCTD9, KCTD10, KCNMA1, NINJ1, VWA1, KCTD12, KCTD17, MICU1, CARD11, KCTD15, KCNA1, USO1, ATL2, ZBTB1, KCNA3, BCL10, KCNA6, KCNA7, RNF135, CALHM1, KCNV2, SPAST, KCTD21, NACC2, TIFA, ZNF746, BEND3, G3BP2, NLRP3, GSDMD, KCNF1, KCNRG, LETM1, EHD3, EHD4, KCNS2, PRPH2, CHMP2A	6489	117	19896	1.46754	0.998485	0.0683112	0.0674956
GOTERM_BP_DIRECT	GO	51289	protein homotetramerization	29	0.395688	0.000541113	CRTC2, CRTC3, CRTC1, SHMT2, SHMT1, ITPR1, APIP, PKD2L1, AQP4, SAMHD1, AQP2, ACACA, CRYZ, TRPM2, KCNT1, TDO2, TK1, CBR4, KCNJ2, TRPM4, VASP, TRPA1, OSBPL2, MAT1A, MCOLN1, UPB1, DNM1, ALDH1A3, ALDH1A2	6489	50	19896	1.77834	0.987115	0.0524162	0.0517904
GOTERM_BP_DIRECT	GO	70207	protein homotrimerization	10	0.136444	0.0032438	MSR1, STEAP4, SCARA5, P2RX3, MLKL, PXDN, ALOX5AP, SIGMAR1, SLC1A2, SLC1A5	6489	12	19896	2.55509	1	0.168576	0.166564
GOTERM_BP_DIRECT	GO	6606	protein import into nucleus	42	0.573066	0.0288495	CDKN1A, NOTCH1, TRAF3IP2, NUP188, PIK3R1, PRICKLE1, PTTG1IP, CWH43, STK4, ING1, PHB2, IPO7, GLI3, PPP3CA, IPO8, SHH, IPO9, NUP62, LMNA, KPNA6, FAM53C, HEATR3, FAM53B, KPNA5, TNPO1, TNPO2, TNPO3, KPNA1, NUP214, MBTPS1, SYK, STAT3, NUP153, PML, NUP93, NFKBIA, SMO, CRY2, TXNIP, NUP98, TP53, SQSTM1	6489	97	19896	1.32759	1	0.601561	0.594378
GOTERM_BP_DIRECT	GO	35871	protein K11-linked deubiquitination	8	0.109155	0.0342528	OTUD4, OTUB2, VCPIP1, USP37, OTUD7A, TNFAIP3, USP30, OTUD3	6489	11	19896	2.2299	1	0.640002	0.632361
GOTERM_BP_DIRECT	GO	71108	protein K48-linked deubiquitination	16	0.218311	0.00730836	OTUD4, OTUB2, OTUD5, USP14, USP8, USP37, USP27X, USP5, USP20, MINDY2, USP34, OTUD7A, TNFAIP3, VCPIP1, BAP1, OTUD3	6489	26	19896	1.88684	1	0.263977	0.260825
GOTERM_BP_DIRECT	GO	70534	protein K63-linked ubiquitination	26	0.354755	0.0190617	TRAF3IP2, UBE2D4, PELI3, UBE2D3, PRPF19, RNF135, HECTD1, TRIM3, ARIH2, TRIM27, TRIM65, RNF152, ARRDC4, FBXW7, ZFP91, WWP2, TRAF2, UBE2G1, TRAF1, ITCH, RNF126, UBE2S, TRAF5, UBE2N, UBE2O, TRIM32	6489	53	19896	1.50413	1	0.471558	0.465927
GOTERM_BP_DIRECT	GO	34394	protein localization to cell surface	18	0.2456	0.00205937	PRRT1, PTPRU, RIC3, NLGN2, AP3B1, PTPRK, MESD, GGA2, GGA3, UNC50, FLNA, CTNNB1, VPS54, STX4, LRIG2, VCL, JAM3, ARF6	6489	28	19896	1.97107	1	0.131408	0.129838
GOTERM_BP_DIRECT	GO	72657	protein localization to membrane	12	0.163733	0.0320205	TM9SF2, ANO1, SH3PXD2B, RAB29, AP3D1, NMT2, CAPN3, HPS6, RAB38, LAMTOR1, TM9SF4, PACSIN1	6489	20	19896	1.83967	1	0.618857	0.611468
GOTERM_BP_DIRECT	GO	34497	protein localization to phagophore assembly site	12	0.163733	0.001468	PACS2, STX17, ATG16L1, WDR45B, ATG9B, ATG9A, MFN1, MFN2, ARFIP2, WIPI1, ATG13, ATG4D	6489	15	19896	2.45289	0.999993	0.102032	0.100814
GOTERM_BP_DIRECT	GO	72659	protein localization to plasma membrane	66	0.900532	0.00055805	RAB3C, ERRFI1, C2CD5, RAB3A, PLEKHF1, CD81, RAB3D, ZDHHC5, ZDHHC7, SLC4A1, F11R, PIGW, ZDHHC3, ZFYVE27, CDH2, AKT2, BSG, PALM, FLOT2, RAB8A, RAB8B, TMEM150A, RHBDF2, ATP1B3, ANK1, TNFRSF1A, PACS2, FRMD8, ITGB1BP1, PKP3, RAPGEF6, SKAP1, EPHA2, ARF6, SPTBN4, RAMP3, ROCK1, STXBP1, ZDHHC22, TSPAN33, LRP6, NKD2, RAP1A, RAB40C, FCHO2, FLNA, INPP5K, PIP5K1A, SCN3B, FYB2, PPIL2, CAV3, JUP, SMURF1, PTCH1,…	6489	141	19896	1.4352	0.988757	0.0534133	0.0527755
GOTERM_BP_DIRECT	GO	6513	protein monoubiquitination	20	0.272889	0.0353355	BARD1, RNF10, TRIM41, MGRN1, UBE3D, ZC4H2, PEX12, PML, FBXL20, UBE2W, ITCH, RNF126, UBE2R2, NEURL1, UBE2O, TRIM25, MARCHF7, RNF152, DTL, OBI1	6489	40	19896	1.53306	1	0.654602	0.646786
GOTERM_BP_DIRECT	GO	6493	protein O-linked glycosylation	29	0.395688	0.00261684	GALNT14, ST6GALNAC2, GALNT16, GALNT15, GALNT18, POMT1, PLOD3, GALNT10, FUT6, POFUT1, ST8SIA6, A4GALT, GALNT9, GALNT8, B3GALNT2, GALNT2, GALNT1, B3GALT4, TET2, B3GALT6, POMGNT2, POMGNT1, B3GNT9, B3GNT6, B3GNT5, TET3, POMK, B3GNT2, OGT	6489	54	19896	1.64662	1	0.155847	0.153986
GOTERM_BP_DIRECT	GO	35269	protein O-linked mannosylation	10	0.136444	0.0266504	POMT2, B4GAT1, TMTC3, TMTC2, POMGNT2, LARGE1, POMGNT1, LARGE2, FKTN, TMTC4	6489	15	19896	2.04407	1	0.575993	0.569116
GOTERM_BP_DIRECT	GO	209	protein polyubiquitination	68	0.927821	9.1961e-05	LRSAM1, UBE3C, UBE3D, RNF19B, UBE2L6, UBE3A, JADE2, UBE3B, VSIG10, RNF114, UBE2Q1, TRIM5, TRIM2, TRIM3, ARIH2, BTRC, WSB1, AREL1, NHLRC3, WSB2, FBXW11, AXIN1, RC3H1, MUL1, UBE4B, RC3H2, DDB2, RNF41, RNF144A, RNF144B, UBE2R2, HECW2, HECW1, DTL, RNF166, RNF165, MGRN1, PELI3, PELI2, NEDD4L, AMBRA1, UBE2J2, HECTD1, TNKS2, HECTD2, RNF217, SPOP, MARCHF8, SASH1, RNF20, NQO1, PPIL2, ANKIB1, SMURF2, SMURF…	6489	139	19896	1.49997	0.5226	0.0150891	0.0149089
GOTERM_BP_DIRECT	GO	16485	protein processing	32	0.436622	0.0332796	CPM, SPON1, CPXM2, PSEN2, ECE1, PCSK7, ECE2, AEBP1, PCSK4, GLI3, GLG1, APH1A, ADAMTS2, NCSTN, NAGLU, CASP3, CPXM1, MBTPS1, MME, PTCH1, IL1R2, KLK13, TYSND1, ADAM19, ADAM17, MAFB, BMP1, XPNPEP3, TLL2, CNTN2, OGT, ATG4D	6489	71	19896	1.38191	1	0.640002	0.632361
GOTERM_BP_DIRECT	GO	50821	protein stabilization	67	0.914177	0.00954274	USP36, CTNND1, CBLC, PHB2, MFSD8, RASSF2, LAMP1, AKT2, LAMP2, PIM1, ZNF207, CHP1, FLOT2, PIM2, SOX4, MORC3, NAA30, USP7, PAQR4, CAMLG, USP2, COG3, APOA2, MUL1, ATP1B3, TMC6, SMO, WDR81, DSG1, PLPP3, TP53, TELO2, USP27X, CREBL2, PIK3R1, STK4, NLK, RTN4, SAV1, BAG6, RAB21, NCLN, BRINP1, BAG2, BAG3, DVL1, BAG1, CDC37L1, FLNA, DVL3, MARCHF7, TSPAN1, IP6K2, ATF7IP, PEX19, HIP1R, HPS4, BTBD11, A1CF, SM…	6489	158	19896	1.30019	1	0.314441	0.310687
GOTERM_BP_DIRECT	GO	6622	protein targeting to lysosome	14	0.191022	0.000265168	SCARB2, SORT1, VPS4A, NCOA4, M6PR, AP3B1, SORL1, GGA3, ZFYVE16, NEDD4, VPS53, VPS54, NDP, RAB7A	6489	17	19896	2.52503	0.881428	0.0315093	0.031133
GOTERM_BP_DIRECT	GO	15031	protein transport	156	2.12853	1.5335e-06	RAB3C, RAB3A, NUP188, KDELR1, SCAMP4, IPO9, RAB42, TOM1, CHP1, SEC62, WASHC1, NSF, ARRDC4, RAB2A, RAB2B, COG8, PCID2, ARRDC1, IST1, ARRDC2, VPS33A, VPS33B, ARRDC3, COG2, ACTN4, SCAMP2, RUFY1, NUP93, TOM1L2, HGS, TXNIP, CHMP4B, CHMP4A, PREB, KDELR2, NUP98, PPID, RD3, RAB5B, CALCRL, RAB5C, SEH1L, STXBP1, PIK3R1, LIN7C, LIN7B, SNX3, SNX4, RAB11FIP1, SCFD2, MYO6, AP4S1, RAB6A, SLC15A4, RAB6B, ATG7, R…	6489	347	19896	1.37842	0.0122536	0.000536058	0.000529657
GOTERM_BP_DIRECT	GO	16567	protein ubiquitination	148	2.01938	0.00191039	WDSUB1, FBXO25, CBLC, CBLB, NUB1, HERC3, CDC23, HERC2, CDC27, FBXO3, FBXO7, VPS18, MYLIP, RNF43, RNF44, CISH, FBXW8, WSB2, ARRDC1, NSMCE2, MUL1, TRPC4AP, TRAIP, RBX1, RNF41, RNF126, KCTD10, HECW2, HECW1, UBA52, KLHL18, VCP, KLHL15, UBA6, KLHL17, CUL2, MYCBP2, NEDD4L, DTX1, FBXO48, DTX2, DTX3, DTX4, ANAPC11, NEUROD2, VCPIP1, SOCS1, TMEM129, RNF217, RNF170, NDP, SOCS7, ATG5, KLHDC10, BRAP, SMURF2, …	6489	369	19896	1.22977	1	0.123867	0.122388
GOTERM_BP_DIRECT	GO	65003	protein-containing complex assembly	26	0.354755	0.0247196	SPTBN4, KMT2A, MGRN1, SLC2A1, LAMC1, ADD2, CAPN3, DMD, NCKAP1L, TEAD2, RIC3, DMTN, AXIN1, TRAF2, MITF, PML, PEX14, EXT1, TIAM1, TFAP4, APC, DLG5, ZW10, MEGF8, PPID	6489	54	19896	1.47628	1	0.567844	0.561064
GOTERM_BP_DIRECT	GO	16601	Rac protein signal transduction	15	0.204666	0.000291961	DOCK5, CYFIP1, NCKAP1, FARP1, DBNL, RHOG, AIF1, NISCH, TIAM1, ELMO1, CDH13, RAC3, KRAS, RAC1, WASF2	6489	19	19896	2.42061	0.904412	0.0335338	0.0331334
GOTERM_BP_DIRECT	GO	7265	Ras protein signal transduction	47	0.641288	3.36958e-09	RB1, CDKN1A, RALB, CSF1, RASGRF2, RASGRF1, RASGRP2, RASGRP1, RAPGEFL1, RASGRP3, RASSF1, NRAS, SYNGAP1, RASGEF1A, RASGEF1B, PLCE1, RALGDS, RALGPS1, RALGPS2, BRAP, USP8, KSR1, CDKN2A, RFXANK, BRAF, KSR2, DOK1, RIT1, DOK2, DOK3, MRAS, DOK4, DOK6, CDK2, RAPGEF1, MAPKAPK5, KRAS, RGL3, RAPGEF5, SOS1, RGL1, TP53, RAPGEF6, RAPGEF3, DGKI, LAT, ERAS	6489	68	19896	2.11922	2.7091e-05	3.12618e-06	3.08885e-06
GOTERM_BP_DIRECT	GO	43113	receptor clustering	15	0.204666	0.0133056	PIGR, SSNA1, ERBIN, SCRIB, SYNJ2BP, LRRC1, DLG1, SYNGAP1, DLG2, DLG3, LRRC7, FLNA, ITGB7, ITGB1BP1, AGRN	6489	25	19896	1.83967	1	0.394751	0.390037
GOTERM_BP_DIRECT	GO	31623	receptor internalization	22	0.300177	0.00490836	GRIA1, RAMP3, CALCRL, FCER1G, SYK, CD81, CAV1, CLTC, ARRB1, ARRB2, DNM1, DNM2, ITCH, SNX1, RAB31, HGS, NEDD4, ACKR3, CNTN2, CD36, LDLRAP1, PICALM	6489	39	19896	1.7296	1	0.21694	0.21435
GOTERM_BP_DIRECT	GO	45055	regulated exocytosis	10	0.136444	0.014938	CRHBP, RAB11FIP1, SYNGR2, TMED10, RAB31, RAB26, TMEM79, SYNGR3, RAB11FIP5, RAB11B	6489	14	19896	2.19008	1	0.419936	0.414922
GOTERM_BP_DIRECT	GO	32956	regulation of actin cytoskeleton organization	38	0.518488	0.00016559	CSF1R, ARHGEF26, ROCK1, ITGB3, DIXDC1, NEDD9, ARHGAP17, EFNA5, RND3, RHOBTB1, RND1, RHOBTB2, ARHGAP44, TRPM2, PAK1, RHOT1, RAC3, RAC1, PAK3, DMTN, ARHGEF15, ARHGEF19, ARAP2, RHOG, ARAP3, GRHL3, ARAP1, RHOF, RHOC, BAIAP2, CD2AP, HCK, BST1, PEAK3, TAOK2, CDK10, CRK, NGEF	6489	68	19896	1.71342	0.735907	0.0225652	0.0222957
GOTERM_BP_DIRECT	GO	30833	regulation of actin filament polymerization	18	0.2456	0.0187451	CYFIP2, CYFIP1, DBNL, PLEKHG2, ARPC5L, ARHGAP18, ARHGAP28, GBA2, FCHSD2, BAIAP2L1, CTTN, ARPC3, DAAM2, HCLS1, ESAM, PAK3, DBN1, PFN2	6489	33	19896	1.67242	1	0.466597	0.461026
GOTERM_BP_DIRECT	GO	32012	regulation of ARF protein signal transduction	13	0.177378	0.00606926	GIT2, ARFGEF2, IQSEC2, IQSEC1, ARFGAP1, CYTH3, CYTH4, PSD2, PSD4, PSD3, CYTH1, GIT1, ARFGEF3	6489	19	19896	2.09787	1	0.242234	0.239342
GOTERM_BP_DIRECT	GO	30510	regulation of BMP signaling pathway	7	0.095511	0.0381071	TFAP2B, TWSG1, ITGA3, HOXA13, FSTL1, FSTL4, FSTL3	6489	9	19896	2.38475	1	0.664601	0.656666
GOTERM_BP_DIRECT	GO	51924	regulation of calcium ion transport	9	0.1228	0.00758899	RCVRN, GRIN3B, CD4, STIM1, TMX1, EPB41, P2RX1, SLC8A1, BEST1	6489	11	19896	2.50864	1	0.263977	0.260825
GOTERM_BP_DIRECT	GO	60828	regulation of canonical Wnt signaling pathway	13	0.177378	0.027485	AMER2, AMER3, CTNND2, FZD7, PPP2R3A, CCNY, OTULIN, MKS1, CCNYL1, BTRC, SOX7, CDK14, KPNA1	6489	22	19896	1.81179	1	0.578481	0.571574
GOTERM_BP_DIRECT	GO	50790	regulation of catalytic activity	6	0.0818666	0.0412043	ARHGEF15, PRKAG1, CAPN3, CAPN1, PRKAG3, CTSB	6489	7	19896	2.6281	1	0.685885	0.677695
GOTERM_BP_DIRECT	GO	33628	regulation of cell adhesion mediated by integrin	9	0.1228	0.00290123	EFNA1, LYN, PLAU, EPHA8, LPXN, ITGB1BP1, CRK, CRKL, EPHA2	6489	10	19896	2.7595	1	0.159766	0.157859
GOTERM_BP_DIRECT	GO	45595	regulation of cell differentiation	15	0.204666	0.00493781	APC2, TFAP2B, CEBPD, PLEKHB2, PLEKHB1, LIF, UNCX, CELA1, RUNX3, RUNX2, PTBP3, RUNX1, PTBP1, BCL6, APC	6489	23	19896	1.99964	1	0.21694	0.21435
GOTERM_BP_DIRECT	GO	1558	regulation of cell growth	19	0.259244	0.0161097	EPM2A, URI1, IGFBP5, CLSTN3, CLSTN1, KIF14, JADE1, WFDC1, ATAD3A, KAZALD1, MTOR, CRKL, MAD2L2, ING4, IGFBPL1, LMX1A, KAT7, LAMTOR1, BAP1	6489	35	19896	1.66446	1	0.436014	0.430808
GOTERM_BP_DIRECT	GO	22604	regulation of cell morphogenesis	15	0.204666	0.00493781	FITM2, EFNA5, LARP4, CAMSAP1, FMNL3, STRIP1, ARC, CLDN4, FMNL2, CAPZB, ZMYM4, AGO4, ZMYM6, CNTN2, BCL9L	6489	23	19896	1.99964	1	0.21694	0.21435
GOTERM_BP_DIRECT	GO	8360	regulation of cell shape	68	0.927821	2.08875e-08	CYFIP1, PLXND1, F11R, SYNE3, ARHGAP35, PALM, KDR, RAC3, RAC1, BVES, DAPK3, RHOG, ARHGEF18, ARAP1, CFAP410, ERMN, FGR, HCK, PEAK3, KIT, RHOJ, CDC42EP2, MYH9, CDC42EP1, PLEKHO1, PHIP, RHOU, CRK, CDC42SE1, CSF1R, CCL11, FBLIM1, HPN, LPAR1, ARHGAP18, SEMA3E, FGD1, RHOBTB1, COCH, RHOBTB2, ZMPSTE24, GNA13, STRIP2, RHOT1, GNA12, PLXNA2, PLXNA1, PTK2B, WASF3, SEMA4A, CCL24, DMTN, SEMA4D, MYO10, RDX, MSN,…	6489	116	19896	1.79738	0.000167921	1.11957e-05	1.1062e-05
GOTERM_BP_DIRECT	GO	51128	regulation of cellular component organization	7	0.095511	0.0175133	COL5A1, ABL1, ABL2, STK38L, PTK2B, PTK2, MTOR	6489	8	19896	2.68285	1	0.445591	0.44027
GOTERM_BP_DIRECT	GO	2000772	regulation of cellular senescence	6	0.0818666	0.0412043	RSL1D1, NUAK1, NEK4, VASH1, ZMPSTE24, BMPR1A	6489	7	19896	2.6281	1	0.685885	0.677695
GOTERM_BP_DIRECT	GO	42752	regulation of circadian rhythm	21	0.286533	0.0398006	PRKCG, USP7, PRKAA1, KDM2A, NONO, SIAH2, NR1D2, CSNK1D, UBE3A, CSNK1E, ADCY1, PPP1CA, MAPK9, HNF4A, BHLHE40, TIMELESS, PPARA, PPARGC1A, DRD4, SPSB4	6489	43	19896	1.4974	1	0.685885	0.677695
GOTERM_BP_DIRECT	GO	51493	regulation of cytoskeleton organization	9	0.1228	0.0303392	SYDE1, TAOK3, CAPN6, SPEF1, TAOK1, MYCBP2, NEXN, PLXNB1, MAPK3	6489	13	19896	2.12269	1	0.601561	0.594378
GOTERM_BP_DIRECT	GO	2001135	regulation of endocytic recycling	7	0.095511	0.0175133	NDRG4, INPP5F, PLA2G3, RAB11FIP3, BVES, ATP9A, RAB11B	6489	8	19896	2.68285	1	0.445591	0.44027
GOTERM_BP_DIRECT	GO	30100	regulation of endocytosis	16	0.218311	4.49925e-05	PTPN1, RAB5B, RAB5C, PLLP, HIP1R, SNX12, STON1, STON2, ARFGAP1, RUFY1, OPHN1, BIN1, PACSIN2, CDH13, PACSIN3, PACSIN1	6489	19	19896	2.58199	0.303542	0.00851663	0.00841494
GOTERM_BP_DIRECT	GO	17157	regulation of exocytosis	17	0.231955	0.00392139	RAB3C, RAB3A, SEPTIN2, LGI3, RAB3D, SEPTIN5, RABL2B, SEPTIN4, RAB33B, RAB21, PCLO, RAB37, RAB26, RAB13, STXBP5, RAB8A, RAB8B	6489	27	19896	1.93051	1	0.186145	0.183923
GOTERM_BP_DIRECT	GO	10762	regulation of fibroblast migration	8	0.109155	0.0342528	GNA13, FER, SDC4, RCC2, GNA12, WDPCP, PRR5L, CORO1C	6489	11	19896	2.2299	1	0.640002	0.632361
GOTERM_BP_DIRECT	GO	51489	regulation of filopodium assembly	10	0.136444	0.014938	CDC42, FXR1, PPP1R16B, TRPM2, DMTN, MYO10, DAAM2, FMR1, RAB17, ARF6	6489	14	19896	2.19008	1	0.419936	0.414922
GOTERM_BP_DIRECT	GO	10906	regulation of glucose metabolic process	11	0.150089	0.0373363	BCKDK, NCOA2, C1QTNF1, PDK4, GNB3, FOXK2, FOXK1, RORA, PDK2, ZMPSTE24, PDK1	6489	18	19896	1.87374	1	0.664601	0.656666
GOTERM_BP_DIRECT	GO	2027	regulation of heart rate	16	0.218311	0.00441022	CAV3, SHOX2, FKBP1A, SCN10A, EDNRA, EDNRB, FKBP1B, CASQ2, CALM3, DMD, SCN5A, DRD2, CALM1, BVES, SNTA1	6489	25	19896	1.96231	1	0.202618	0.200199
GOTERM_BP_DIRECT	GO	51453	regulation of intracellular pH	16	0.218311	0.0254644	SLC4A1, SLC4A2, SLC4A4, TM9SF4, SLC9A1, SLC4A7, SLC9A2, SLC4A8, SLC9A3, SLC4A9, SLC9A5, SLC9A7, SLC9A8, SLC9A9, CA7, CHP1	6489	29	19896	1.69165	1	0.575993	0.569116
GOTERM_BP_DIRECT	GO	43408	regulation of MAPK cascade	19	0.259244	0.00752579	CSF1R, FLT4, MINK1, SLA, STK4, SLA2, RNF41, PAK1, SYNGAP1, LBH, TAOK3, GRAP2, KDR, GRAP, PAK3, STK40, PAK5, MAP4K4, PAK4	6489	33	19896	1.76534	1	0.263977	0.260825
GOTERM_BP_DIRECT	GO	19222	regulation of metabolic process	14	0.191022	0.0347781	GPR12, GPR119, MYCBP2, LPAR1, LPAR2, LPAR3, GPR3, MC3R, MC2R, CNR1, S1PR1, S1PR3, S1PR2, S1PR5	6489	25	19896	1.71702	1	0.647259	0.63953
GOTERM_BP_DIRECT	GO	70507	regulation of microtubule cytoskeleton organization	19	0.259244	0.00106034	PHLDB1, GSK3A, PRKAA1, ROCK1, WNT3A, DIXDC1, EFNA5, MID1, BICD1, BICD2, ATAT1, CYLD, CEP70, CDK2AP2, MAP6D1, TPPP, PHLDB2, MARK2, PAFAH1B1	6489	29	19896	2.00883	0.999802	0.0844074	0.0833996
GOTERM_BP_DIRECT	GO	31113	regulation of microtubule polymerization	7	0.095511	0.0381071	ABL1, PRUNE1, KIF21A, MAPRE3, GBA2, CAMSAP1, CAMSAP2	6489	9	19896	2.38475	1	0.664601	0.656666
GOTERM_BP_DIRECT	GO	7346	regulation of mitotic cell cycle	19	0.259244	0.0308263	AFAP1L2, FOXG1, PTCH1, NEK7, DAPK3, CDK11B, SIRT1, TTC28, CYLD, PIM1, CDK10, PIM3, SIK1, PIM2, TTLL12, CDK5RAP3, DLGAP5, TP73, RPRM	6489	37	19896	1.57449	1	0.601561	0.594378
GOTERM_BP_DIRECT	GO	1901673	regulation of mitotic spindle assembly	13	0.177378	0.00606926	PLK1, CCSAP, EML3, CHMP1A, CHMP2A, DRG1, CHMP4C, CHMP4B, CHMP3, CHMP4A, CHMP6, CHMP7, CHMP5	6489	19	19896	2.09787	1	0.242234	0.239342
GOTERM_BP_DIRECT	GO	34765	regulation of monoatomic ion transmembrane transport	12	0.163733	0.0320205	KCNJ4, KCNJ5, CALHM1, SCN10A, KCNJ10, KCNJ11, KCNJ9, NEDD4, KCNJ13, KCNJ16, WWP2, KCNJ2	6489	20	19896	1.83967	1	0.618857	0.611468
GOTERM_BP_DIRECT	GO	40014	regulation of multicellular organism growth	15	0.204666	0.00142912	GAMT, FTO, APP, MBD5, STAT3, NPY1R, HTRA2, CACNA2D2, FOSL2, ZMPSTE24, ATRN, SGPL1, PIK3CA, GPAT4, MFSD2A	6489	21	19896	2.19008	0.99999	0.102032	0.100814
GOTERM_BP_DIRECT	GO	45664	regulation of neuron differentiation	12	0.163733	0.0478264	NTF4, CASZ1, ZFHX3, METTL14, EYA1, ROCK1, BCL11B, BIN1, NTF3, FGF20, SIX1, NREP	6489	21	19896	1.75206	1	0.752206	0.743224
GOTERM_BP_DIRECT	GO	48168	regulation of neuronal synaptic plasticity	11	0.150089	0.00135572	CAMK2B, CAMK2D, ARC, JPH3, RASGRF1, CAMK2A, NOG, CNTN2, SYP, NCDN, CAMK2G	6489	13	19896	2.5944	0.999982	0.0981982	0.0970257
GOTERM_BP_DIRECT	GO	6885	regulation of pH	11	0.150089	0.0134913	SLC9A3, EDN1, EDNRB, SLC9A7, SLC9A8, SLC9A9, PDK4, SLC26A4, PDK2, SLC9A1, ATP6V1B1	6489	16	19896	2.10795	1	0.395877	0.39115
GOTERM_BP_DIRECT	GO	150052	regulation of postsynapse assembly	19	0.259244	0.000142279	RTN4R, CYFIP2, ARHGEF15, SEMA4C, RHOG, NRXN2, UBE3B, ZDHHC8, HTR4, RTN4, PPP1R9B, GNA13, MAP1B, NEURL1, DCX, RAC3, S1PR2, NECTIN3, ASIC1	6489	26	19896	2.24062	0.681458	0.0197228	0.0194873
GOTERM_BP_DIRECT	GO	99149	regulation of postsynaptic neurotransmitter receptor internalization	10	0.136444	0.0266504	ATAD1, ARC, OPHN1, ITGB3, SUSD4, GSG1L, CBLB, NCDN, DRD4, SYT17	6489	15	19896	2.04407	1	0.575993	0.569116
GOTERM_BP_DIRECT	GO	46825	regulation of protein export from nucleus	6	0.0818666	0.0412043	CHCHD4, FRAT1, XPO1, PTPN11, SIRT7, PTPN14	6489	7	19896	2.6281	1	0.685885	0.677695
GOTERM_BP_DIRECT	GO	32880	regulation of protein localization	36	0.491199	0.00985208	KDM1A, ITGB3, MYCBP2, SIX1, CELSR2, SIX4, DNAJB6, TRIM5, ARHGDIA, DVL1, DZIP1L, TRIM68, KIF13B, STX6, DVL3, TRIM25, SFN, NKX3-1, USP8, PARP1, MMD, SEPTIN2, SWAP70, PTCH1, CSNK1E, TMEM231, FKBP1A, RSL1D1, ADCYAP1, RAB14, CCNE1, AAK1, RAB9A, PLEKHM2, CAMK1, SLC26A4	6489	76	19896	1.45237	1	0.323309	0.319449
GOTERM_BP_DIRECT	GO	31647	regulation of protein stability	35	0.477555	0.0273969	USP35, USP36, USP37, USP12, PINX1, USP34, NEDD4L, HDAC8, TMEM25, CASP3, DDI1, LMNA, USP30, FBXO7, SOX4, DACT1, USP46, USP24, SREBF1, USP8, USP26, USP7, USP5, CMTM6, QRSL1, USP28, LSS, TBX3, SEPTIN8, KAT2A, GIPC1, USP40, DSG3, NF2, B4GALT5	6489	78	19896	1.37582	1	0.578481	0.571574
GOTERM_BP_DIRECT	GO	35023	regulation of Rho protein signal transduction	17	0.231955	0.0307045	DOCK6, CDC42SE1, STARD13, DOCK9, STARD8, ARHGEF18, MYO9B, BCR, AKAP13, ARHGAP20, OPHN1, ARHGDIA, NCK2, EPS8L2, EPS8L3, ARHGEF2, CDC42SE2	6489	32	19896	1.62887	1	0.601561	0.594378
GOTERM_BP_DIRECT	GO	43484	regulation of RNA splicing	24	0.327466	0.033023	RBM38, ZC3H10, SRRM4, MBNL1, AHNAK, ILDR1, ILDR2, PTBP2, AFF2, PTBP3, CLK2, HNRNPL, PTBP1, SON, ESRP2, HNRNPH1, ESRP1, PRX, METTL4, HNRNPH3, GRSF1, RBM12, MBNL3, BRDT	6489	50	19896	1.47173	1	0.636703	0.6291
GOTERM_BP_DIRECT	GO	23051	regulation of signaling	9	0.1228	0.0303392	PREX2, PREX1, PRKAR1B, OSM, LIF, CBLC, CBLB, CBL, EGFR	6489	13	19896	2.12269	1	0.601561	0.594378
GOTERM_BP_DIRECT	GO	51056	regulation of small GTPase mediated signal transduction	15	0.204666	0.00493781	RAP1GAP2, RALGAPA1, RALGAPA2, ARHGAP19, ARHGAP18, ARHGAP29, ARHGAP28, GMIP, SIPA1L2, ARHGAP25, SIPA1L3, RAP1GAP, AMOT, RALGAPB, CHN1	6489	23	19896	1.99964	1	0.21694	0.21435
GOTERM_BP_DIRECT	GO	2028	regulation of sodium ion transport	9	0.1228	0.0303392	SPTBN4, NKAIN1, PER1, NKAIN3, DMPK, ATP1A1, DRD2, SLC8A1, YWHAH	6489	13	19896	2.12269	1	0.601561	0.594378
GOTERM_BP_DIRECT	GO	2001256	regulation of store-operated calcium entry	10	0.136444	0.0266504	VASP, JPH4, CD84, GRAMD2A, STIM1, HOMER2, SARAF, HOMER3, CASQ1, SLC8B1	6489	15	19896	2.04407	1	0.575993	0.569116
GOTERM_BP_DIRECT	GO	48167	regulation of synaptic plasticity	23	0.313822	0.00183884	BRSK1, SLC38A1, PLK2, F2R, UBE3A, BAIAP2, CD2AP, BEST1, NPAS4, JPH4, RIMS1, RIMS4, KAT2A, CALHM2, JPH3, P2RX3, VGF, GIPC1, ADGRB1, EIF4EBP2, ERC1, ERC2, LZTS1	6489	39	19896	1.80822	1	0.121183	0.119736
GOTERM_BP_DIRECT	GO	51966	regulation of synaptic transmission, glutamatergic	15	0.204666	0.00832421	SYT1, SERPINE2, TPRG1L, MAPK8IP2, DGKZ, GRM1, GRM3, FXR1, GRM4, CDH2, OPHN1, GRM7, GRM6, FRRS1L, DGKI	6489	24	19896	1.91632	1	0.283587	0.280201
GOTERM_BP_DIRECT	GO	6357	regulation of transcription by RNA polymerase II	544	7.42257	1.57341e-08	RB1, ZNF177, EHF, SPI1, SCX, ELK1, BACH2, SPIB, ZMIZ1, ZMIZ2, ZXDC, CREB3L2, HOXA3, BBX, HOXA1, HOXA6, MEF2A, ZNF287, HES6, ZNF19, PRKCB, RFX2, SOX13, MED9, ZNF705A, ZNF10, RFX1, HCFC2, ZNF16, MED7, ZSCAN20, ZC3H11A, RFX5, HOXB3, TCEANC2, ZSCAN26, ATF7, HOXB2, ATF5, ATF6, CLOCK, CGGBP1, ZNF398, ZSCAN29, HOXB5, ZNF397, ZNF275, URI1, ZNF395, AIRE, HOXD1, SHOX2, PRDM15, GATA5, GATA4, PRDM11, ZNF25, …	6489	1375	19896	1.21307	0.000126494	9.73094e-06	9.61475e-06
GOTERM_BP_DIRECT	GO	17015	regulation of transforming growth factor beta receptor signaling pathway	11	0.150089	0.0232939	TGFBR3, SMAD2, SMAD3, LATS2, ZEB1, CAV3, ITGA3, SOX11, NREP, TRIM33, ENG	6489	17	19896	1.98395	1	0.543965	0.53747
GOTERM_BP_DIRECT	GO	10803	regulation of tumor necrosis factor-mediated signaling pathway	9	0.1228	0.0303392	EXT1, CYLD, SHARPIN, SYK, NKIRAS1, NKIRAS2, OTULIN, SPATA2, TNFRSF1A	6489	13	19896	2.12269	1	0.601561	0.594378
GOTERM_BP_DIRECT	GO	1975	response to amphetamine	9	0.1228	0.0303392	EDNRA, EDN1, ADORA2A, PDE1B, DBH, DRD2, DRD4, DRD5, ASIC1	6489	13	19896	2.12269	1	0.601561	0.594378
GOTERM_BP_DIRECT	GO	1666	response to hypoxia	40	0.545777	0.00565575	RYR2, EPO, SRF, ITPR1, PLOD1, ASCL2, TM9SF4, LOXL2, SLC2A8, MECP2, EDNRA, ALKBH5, PLAU, FUNDC1, UCP2, NOS1, HMOX2, ARNT2, SMAD4, EDN1, MYOCD, TGFB2, SMAD3, NOS2, TGFB3, SLC11A2, LIF, VEGFD, CBFA2T3, USF1, PML, PGF, FOSL2, VEGFA, ADAM17, TH, P2RX3, KCNMA1, DDIT4, ADA	6489	84	19896	1.46005	1	0.234537	0.231737
GOTERM_BP_DIRECT	GO	32496	response to lipopolysaccharide	32	0.436622	0.0216616	OTUD5, PTGFR, PTGER1, TNFRSF11A, RPS6KA3, CYP27B1, NAGLU, TBXA2R, E2F1, FBXO3, CCR7, S100A14, NOS1, ELANE, IL12RB2, NQO1, PTGIR, GPX1, NOS2, F2R, ERBIN, IRAK3, FOSL2, FOXP1, NFKBIA, ADAM17, FER, MAPKAPK3, MAPKAPK2, S100A9, IFNAR1, IDO1	6489	69	19896	1.42196	1	0.513743	0.507609
GOTERM_BP_DIRECT	GO	32495	response to muramyl dipeptide	11	0.150089	0.00135572	NFKBIA, NOTCH1, JAG1, ERBIN, TNFAIP3, IRF5, NOD2, MAPK14, BCL2L2, INAVA, RELA	6489	13	19896	2.5944	0.999982	0.0981982	0.0970257
GOTERM_BP_DIRECT	GO	35994	response to muscle stretch	13	0.177378	0.000629442	NFKBIA, RYR2, PIK3CA, ANKRD23, ANKRD1, DMD, MAPK14, SLC8A1, RELA, NFKB1, BCL2L2, SLC9A1	6489	16	19896	2.49122	0.993669	0.056862	0.056183
GOTERM_BP_DIRECT	GO	9410	response to xenobiotic stimulus	39	0.532133	0.000312311	ERRFI1, TRAF3IP2, ROGDI, GATA6, SLC1A2, PTPRM, GATA4, PRICKLE1, ATP1A1, TENT4A, BLOC1S6, BLOC1S3, SLITRK5, RAD54L, DMD, NCKAP1L, DRD2, ATG5, VAV3, FZD1, EMX1, SS18, EMX2, SLC12A5, GPX1, KCNJ11, TRPA1, NFATC2, SRP68, FOSL2, TGFBR2, ATP4A, NPC1, LCK, AHRR, BLMH, TOP1, GCLM	6489	72	19896	1.66081	0.918843	0.0348747	0.0344583
GOTERM_BP_DIRECT	GO	61709	reticulophagy	12	0.163733	0.0478264	UFM1, RETREG3, STING1, ATG9B, UBA5, ATG9A, ATG2A, ULK3, UFC1, ULK1, SNX30, RETREG1	6489	21	19896	1.75206	1	0.752206	0.743224
GOTERM_BP_DIRECT	GO	48384	retinoic acid receptor signaling pathway	13	0.177378	0.0107055	RARG, THRB, THRA, VDR, NCOA3, NR1D2, ACTN4, PML, CRKL, RXRA, ALDH1A2, RARA, RARB	6489	20	19896	1.99297	1	0.342917	0.338823
GOTERM_BP_DIRECT	GO	42147	retrograde transport, endosome to Golgi	39	0.532133	0.00295862	TMEM87A, TMEM87B, CLTC, VPS26A, VPS26B, RCSD1, OSBPL10, SNX1, VPS50, VPS53, TBC1D10C, RAB29, VTI1A, STX6, VPS54, ANKFY1, DENND5A, TRIM27, RAB6A, EVI5, WASHC1, RAB6B, TBC1D10A, VTI1B, TBC1D10B, SNX6, PLEKHJ1, SPAG9, PHETA2, RIC1, BET1L, RGP1, PREPL, RNF126, TBC1D5, UBE2O, RAB9A, TBC1D23, RAB7A	6489	79	19896	1.51365	1	0.160715	0.158796
GOTERM_BP_DIRECT	GO	6890	retrograde vesicle-mediated transport, Golgi to endoplasmic reticulum	21	0.286533	0.0398006	UVRAG, TMED10, KDELR1, PITPNB, COG3, STX18, COPZ2, HTT, BICD2, COPZ1, GOLPH3, RER1, LMAN2, BNIP1, KDELR2, PLPP3, RAB6A, ERGIC2, RAB6B, ATP9A, ERGIC1	6489	43	19896	1.4974	1	0.685885	0.677695
GOTERM_BP_DIRECT	GO	7266	Rho protein signal transduction	24	0.327466	0.0106472	NGFR, RTKN, ARHGEF12, ROCK1, PLEKHG7, ITGA3, RHOG, HACD3, ARHGAP35, GNA13, ADGRG1, BCL6, RACGAP1, ARHGDIA, RHOJ, GNA12, NCK2, CDC42EP2, CDH13, CDC42EP1, EPS8L2, ERP27, EPS8L3, PHACTR4	6489	46	19896	1.59971	1	0.342917	0.338823
GOTERM_BP_DIRECT	GO	60021	roof of mouth development	25	0.341111	0.0285652	CSRNP1, PKDCC, BNC2, SATB2, SCHIP1, WFIKKN2, GLI3, SGPL1, SHH, ALX4, EPHB2, PDGFRA, PRRX1, OSR1, WNT9B, ARID5B, TBX3, DHRS3, TBX2, FRAS1, SNAI1, WDPCP, BCOR, SOS1, BMPR1A	6489	52	19896	1.47409	1	0.599645	0.592485
GOTERM_BP_DIRECT	GO	97178	ruffle assembly	9	0.1228	0.0303392	INPPL1, STON1, RAC3, INPP5K, PIP5K1A, CSPG4, RAC1, AIF1, ARF6	6489	13	19896	2.12269	1	0.601561	0.594378
GOTERM_BP_DIRECT	GO	45214	sarcomere organization	18	0.2456	0.047906	FHOD3, MYBPC3, MYOM1, MYBPC1, SRF, FLII, ACTN1, LDB3, MYLK3, MYOM2, MYPN, MYOM3, CSRP3, CSRP1, SIX4, TNNT2, CAPN3, CASQ1	6489	36	19896	1.53306	1	0.752206	0.743224
GOTERM_BP_DIRECT	GO	71526	semaphorin-plexin signaling pathway	25	0.341111	0.000107431	SEMA5A, SEMA5B, SEMA7A, PLXND1, SEMA3B, SEMA3G, SEMA3E, SEMA3F, ARHGDIA, KDR, PLXNA2, FLNA, PLXNA1, RAC3, RAC1, SEMA4A, SEMA6C, SEMA6A, SEMA4D, SEMA6D, SEMA4C, SEMA4F, SEMA4G, PLXNB1, MET	6489	38	19896	2.01718	0.578439	0.0172749	0.0170686
GOTERM_BP_DIRECT	GO	1902287	semaphorin-plexin signaling pathway involved in axon guidance	9	0.1228	0.0303392	EDNRA, EDN1, PLXND1, PLXNB3, PLXNA2, PLXNA1, PLXNB1, ECE1, MET	6489	13	19896	2.12269	1	0.601561	0.594378
GOTERM_BP_DIRECT	GO	7423	sensory organ development	13	0.177378	0.0407437	MYO7B, OLIG1, OLIG2, PAX5, BHLHA15, ASCL2, PAX2, NEUROD2, TFAP4, PAX8, NEUROD6, ATOH8, ATOH1	6489	23	19896	1.73302	1	0.685885	0.677695
GOTERM_BP_DIRECT	GO	7165	signal transduction	285	3.88866	1.61148e-09	RAPH1, CBLC, FNBP1L, SLA2, GLDN, CRKL, RASSF1, RASSF2, RASSF3, OPHN1, RASSF4, RASSF5, RASSF6, CCN5, CCN3, SOX8, CCN1, PRKACA, PRKACB, PRKAB2, FNBP1, STARD8, CSNK1D, CSNK1E, ANK3, PRKAB1, ANK1, GABRG1, FCAMR, BCR, ULK1, PLPP3, RIN1, RIN2, PLPP1, PDE1C, PDE1B, PEX11A, PDE1A, GATA3, TTBK1, INPP5B, COMMD8, RACGAP1, SFN, NGFR, STARD13, PDE2A, RASSF7, LNPEP, CDC7, BRAF, GRAP, ARHGAP9, GABRB3, PTPRU, TE…	6489	651	19896	1.34231	1.29562e-05	1.8509e-06	1.8288e-06
GOTERM_BP_DIRECT	GO	35914	skeletal muscle cell differentiation	23	0.313822	0.00183884	RB1, MYOG, NOTCH1, GTF3C5, WNT3A, SCX, PAX5, FOXN2, BARX2, PHOX2B, BCL9, MYOD1, MED20, MAFF, ANKRD1, SMYD1, SOX8, HIVEP3, KRAS, ASB2, MEF2D, EMD, BCL9L	6489	39	19896	1.80822	1	0.121183	0.119736
GOTERM_BP_DIRECT	GO	7519	skeletal muscle tissue development	19	0.259244	0.0308263	ZBTB18, ERO1A, POPDC2, SVIL, CCNT2, SIX1, NR2F2, GPCPD1, VRK3, MAPK14, NPHS1, HLX, MYOD1, DMD, METTL8, HOXD9, BVES, VAMP5	6489	37	19896	1.57449	1	0.601561	0.594378
GOTERM_BP_DIRECT	GO	1501	skeletal system development	29	0.395688	0.00511298	HDAC4, COL18A1, PKDCC, NCAN, WFIKKN2, HEXA, HAPLN3, HAPLN4, HOXC10, DLL3, HOXA11, HOXA10, RAI1, ACAN, RASSF2, TRPS1, WDR5, CACNA1S, TP63, COL27A1, VDR, ASH1L, MMP9, TBX3, PUM2, BCAN, VCAN, FBN1, EPHA2	6489	56	19896	1.58781	1	0.222207	0.219554
GOTERM_BP_DIRECT	GO	48705	skeletal system morphogenesis	15	0.204666	0.042003	WWOX, CSRNP1, WDR48, TCF15, RYK, SCHIP1, ANKRD11, ARID5B, FMN1, NLE1, RFLNA, RAB33B, FGR, SGPL1, PRKRA	6489	28	19896	1.64256	1	0.68639	0.678194
GOTERM_BP_DIRECT	GO	60395	SMAD protein signal transduction	12	0.163733	0.0202972	SMAD2, SMAD1, SMAD4, SMAD3, ZMIZ1, SMAD9, BTBD11, SMAD5, PML, RUNX2, SMAD7, TGFBR2	6489	19	19896	1.93649	1	0.485809	0.480009
GOTERM_BP_DIRECT	GO	7264	small GTPase-mediated signal transduction	55	0.750443	0.00012926	ARHGAP9, DOCK6, DOCK5, DOCK3, DOCK9, RASGRF2, GDI2, ARHGAP1, RND3, RND1, RASGEF1A, RASGEF1B, RAC3, PLCE1, RAC1, RALGPS1, RALGPS2, VAV3, RALBP1, SH2D3A, RHOG, ARHGEF18, RHOF, RHOC, BCR, RUFY1, TIAM1, RAPGEF1, RHOU, DOCK2, SOS1, RAPGEF6, RAPGEF3, USO1, ARHGAP18, RASGRP2, RASGRP1, RHOBTB1, RHOBTB2, RASGRP3, CDC42, RHOT2, RHOT1, CHML, RALGDS, ARHGAP27, CCDC88A, ARHGAP32, ARHGAP31, RHEB, DNAJA3, NUCB1…	6489	108	19896	1.56145	0.646304	0.0196085	0.0193743
GOTERM_BP_DIRECT	GO	7224	smoothened signaling pathway	34	0.46391	0.0205771	RB1, TTC26, DYRK2, DHH, MGRN1, SHOX2, PKD2L1, GLI3, GLI2, SHH, TCTN3, TTC21B, DZIP1L, NDP, ZNF423, CDON, EVC2, STIL, SKOR2, PRRX1, SEPTIN2, NOG, CFAP410, RUNX2, TGFBR2, TMEM231, EVC, SMO, ULK3, FKBP8, MAP3K10, WDPCP, MEGF8, CLUAP1	6489	74	19896	1.40875	1	0.490919	0.485057
GOTERM_BP_DIRECT	GO	35176	social behavior	20	0.272889	0.00270733	NLGN3, CX3CR1, PIANP, NEGR1, GRID1, CHD8, SEPTIN5, EN1, NRXN2, MAPK8IP2, EXT1, MECP2, NPAS4, PCM1, BRINP1, ATXN1L, DVL1, EIF4EBP2, CIC, BBS4	6489	33	19896	1.85825	1	0.158162	0.156274
GOTERM_BP_DIRECT	GO	35725	sodium ion transmembrane transport	38	0.518488	4.57097e-05	SLC6A1, SLC6A2, SLC8A1, CACNA1H, SLC8A2, SLC6A4, ASIC4, SCN9A, SCN7A, SCN5A, SCN3A, ASIC1, SCN1A, SLC12A3, SLC6A19, SLC6A17, SLC6A16, SLC6A15, OSR1, SLC6A13, SLC6A12, SLC6A11, ANO6, SLC8A3, SLC6A5, SCNN1G, SLC6A6, SLC6A7, SCN10A, SLC6A8, SLC6A9, SCNN1D, WNK1, SCNN1B, SCN8A, SCN4A, SCN2A, HCN2	6489	65	19896	1.7925	0.307547	0.00851663	0.00841494
GOTERM_BP_DIRECT	GO	6814	sodium ion transport	27	0.3684	0.0164793	SLC22A5, SLC23A1, SLC5A12, SLC38A11, ATP1A2, ATP1A1, SLC5A2, SLC4A4, SLC8A1, SLC5A5, COMMD9, SLC38A7, CNGA2, SLC17A7, CNGA3, SCN3B, SCN1B, SLC10A7, ATP1B4, ATP1B3, SLC5A6, SLC5A9, SLC9A8, FXYD1, FXYD7, CNGB1	6489	55	19896	1.50518	1	0.436658	0.431444
GOTERM_BP_DIRECT	GO	2040	sprouting angiogenesis	19	0.259244	0.0225715	FLT1, NOTCH1, FLT4, LEF1, VEGFD, PARVA, SEMA3E, PGF, VEGFA, LOXL2, ESM1, OTULIN, CDH13, RSPO3, PTK2B, VSTM4, DSC2, E2F8, DSC3	6489	36	19896	1.61823	1	0.530628	0.524293
GOTERM_BP_DIRECT	GO	48863	stem cell differentiation	18	0.2456	0.047906	SHC4, CDX2, OSR1, NOG, GATA6, LIF, FOXO4, MAPK14, EPOP, ESR1, RUNX2, SLC9A1, EPCAM, KIT, KRT14, NELFB, JARID2, PHF19	6489	36	19896	1.53306	1	0.752206	0.743224
GOTERM_BP_DIRECT	GO	72089	stem cell proliferation	23	0.313822	0.00283852	RNF43, RARG, CDKN2C, PRRX1, PTCH1, WNT7B, SHOX2, KDF1, RUNX2, TBX3, GLI3, GLI2, BYSL, SHH, ZNRF3, NFIB, HOXA3, KDR, RARB, SFN, TP53, TP63, HMX2	6489	40	19896	1.76301	1	0.158484	0.156591
GOTERM_BP_DIRECT	GO	51403	stress-activated MAPK cascade	12	0.163733	0.0202972	MAPK11, TAOK2, MAP3K20, NOD1, NOD2, MAPK14, MAP3K13, TLR4, MAPK3, MAPK13, CD2AP, MAP3K5	6489	19	19896	1.93649	1	0.485809	0.480009
GOTERM_BP_DIRECT	GO	51146	striated muscle cell differentiation	9	0.1228	0.00758899	RB1, SPAG9, POPDC2, CDH2, IGFBP5, MYOD1, KRAS, MAPK14, BVES	6489	11	19896	2.50864	1	0.263977	0.260825
GOTERM_BP_DIRECT	GO	34446	substrate adhesion-dependent cell spreading	30	0.409333	0.000304573	LAMC3, ITGB3, PXN, KIF14, NTN4, ILK, PIK3R1, LAMC1, ABL1, RAC3, LPXN, ITGB7, RAC1, BVES, NTNG2, FZD7, PARVA, BRAF, PARVB, MERTK, SRCIN1, EFNA1, SFRP1, FER, PEAK1, AXL, AKIP1, TYRO3, ITGA8, EPHA1	6489	51	19896	1.8036	0.913632	0.0344896	0.0340778
GOTERM_BP_DIRECT	GO	48485	sympathetic nervous system development	8	0.109155	0.0172849	TFAP2B, EDNRA, HAND2, GATA3, GFRA3, SOX4, TP63, PHOX2A	6489	10	19896	2.45289	1	0.445591	0.44027
GOTERM_BP_DIRECT	GO	7416	synapse assembly	21	0.286533	0.0398006	KIRREL3, NLGN3, GRIA1, DBNL, NLGN2, PLXND1, CLSTN3, ADD2, MECP2, SDK1, CDH2, SLITRK1, GRM6, GJA10, RAB29, SLITRK6, PLXNA2, PLXNA1, PLXNB1, SDK2, CBLN2	6489	43	19896	1.4974	1	0.685885	0.677695
GOTERM_BP_DIRECT	GO	51932	synaptic transmission, GABAergic	14	0.191022	0.00945672	GABRB3, GABRA1, NLGN2, CLSTN3, GABRA5, PRKCE, CLCN3, HAPLN4, GABRG1, CLCN5, ALDH5A1, RAC3, VPS54, GABRE	6489	22	19896	1.95116	1	0.312889	0.309153
GOTERM_BP_DIRECT	GO	48488	synaptic vesicle endocytosis	23	0.313822	0.000700802	NLGN3, NLGN2, SYT1, ATP8A1, SGIP1, DENND1A, STON1, SCRIB, AP2A1, SYNJ2, STON2, DNM1, DNM2, SYT17, AP3M2, SYNJ1, OPHN1, FCHO2, CANX, TBC1D24, CAPN2, SNCG, PACSIN1	6489	37	19896	1.90596	0.996434	0.0599409	0.0592252
GOTERM_BP_DIRECT	GO	42110	T cell activation	21	0.286533	0.00565923	CD84, SMAD3, TRAF2, NLRC3, SLA2, FOXP3, LY9, FKBP1A, CUL4A, CD4, MFAP3, TREML2, RAB29, SLAMF7, SLAMF6, TNFAIP8L2, SOS1, DCAF12, CD44, ADA, CD276	6489	37	19896	1.74023	1	0.234537	0.231737
GOTERM_BP_DIRECT	GO	42098	T cell proliferation	20	0.272889	0.00270733	LMBR1L, SASH3, CD151, SH2D2A, MSN, RC3H1, CTPS1, RASGRP1, MALT1, RC3H2, TNFSF13B, FKBP1A, EFNB1, DLG1, SHH, CCND3, NCSTN, FKBP1B, IL12B, IDO1	6489	33	19896	1.85825	1	0.158162	0.156274
GOTERM_BP_DIRECT	GO	50852	T cell receptor signaling pathway	49	0.668577	4.86322e-06	ITK, DENND1B, CBLB, SHB, SPPL3, CRKL, ZC3H12A, PDE4B, ICOSLG, BTN1A1, PDE4D, THEMIS, RC3H1, FOXP3, RC3H2, CD2AP, ZAP70, LCK, CD8A, BTK, PRKD2, LCP2, RBCK1, SKAP1, TNFRSF21, RNF31, STOML2, HHLA2, TXK, VTCN1, BCL10, THY1, GATA3, MALT1, PLCG2, ABL1, PLCG1, CD276, EIF2B5, FYB2, EIF2B2, MOG, BRAF, FOSL2, THEMIS2, WNK1, CD247, ADA, LAT	6489	85	19896	1.76752	0.0383458	0.00150386	0.0014859
GOTERM_BP_DIRECT	GO	1659	temperature homeostasis	10	0.136444	0.00749196	FTO, TRPM2, EDN2, GPX1, STAT3, NAPEPLD, CIDEA, NOD2, DRD2, SQSTM1	6489	13	19896	2.35855	1	0.263977	0.260825
GOTERM_BP_DIRECT	GO	48538	thymus development	23	0.313822	0.00425775	SLC46A2, RIPK3, BCL11B, FOXE1, LMO4, SRF, ZBTB1, SIX1, BRAF, GATA3, CRKL, ZMPSTE24, ASXL1, SHH, MAFB, SIX4, HAND2, HOXA3, ABL1, JARID2, MAD1L1, MAPK3, RAG1	6489	41	19896	1.72001	1	0.199025	0.196649
GOTERM_BP_DIRECT	GO	30878	thyroid gland development	16	0.218311	0.0174705	EDN1, SMAD3, THRA, FOXE1, SRF, SIX1, BRAF, SHH, EDNRA, PAX8, HOXA3, NKX2-1, HOXB3, HOXD3, MAPK3, TGM2	6489	28	19896	1.75206	1	0.445591	0.44027
GOTERM_BP_DIRECT	GO	6366	transcription by RNA polymerase II	68	0.927821	0.000262388	RB1, LDB1, THRA, PRDM4, ARID4A, ARRB2, HOXA13, SNAPC5, HNF4A, ZNF768, CIC, TP63, TEAD2, GTF2I, EDN1, SMARCC2, ASH1L, FOXP3, GTF2F2, SOX10, TNFRSF1A, TAL1, MYOD1, IRF1, SQSTM1, GTF2A1, NOTCH1, AIRE, SRF, LEF1, PIK3R1, GATA3, RPAP1, GATA2, BARX2, ABLIM3, ATXN1L, POLR2E, POLR2F, NDP, POLR2J, ATOH1, NKX2-3, POLR2K, POLR2L, BCL9L, SMAD1, TFAP2B, SMAD4, BCL11B, WNT3A, STAT3, NR1H4, NFATC2, CELA1, GRHL3…	6489	143	19896	1.45801	0.878747	0.0315093	0.031133
GOTERM_BP_DIRECT	GO	45815	transcription initiation-coupled chromatin remodeling	18	0.2456	0.0359425	N6AMT1, PHF2, MYOCD, RBM14, SPI1, KMT2A, SPHK2, ASH2L, SIRT7, MACROH2A1, ATAD2B, RBBP5, UFC1, WDR5, PADI2, KAT7, TP53, GLYR1	6489	35	19896	1.57686	1	0.655278	0.647454
GOTERM_BP_DIRECT	GO	7179	transforming growth factor beta receptor signaling pathway	38	0.518488	0.00447392	ACVRL1, ERO1A, USP15, ITGB5, HPGD, ONECUT2, MSTN, ZFYVE9, WFIKKN2, PXN, PTPRK, ARRB2, NLK, GLG1, CDH5, FLCN, ZMIZ1, LPXN, NDP, SMAD2, SMAD1, SMAD4, TGFB2, SMAD3, TGFB3, FSHB, STAT3, SMAD9, SIRT1, SMAD5, PML, TGFBR2, SMAD7, TGFBR3, TAB1, TP53, BMPR1A, ENG	6489	78	19896	1.49375	1	0.204377	0.201936
GOTERM_BP_DIRECT	GO	42797	tRNA transcription by RNA polymerase III	6	0.0818666	0.0160988	POLR3A, POLR3D, POLR3E, POLR2E, POLR2F, POLR2L	6489	6	19896	3.06611	1	0.436014	0.430808
GOTERM_BP_DIRECT	GO	33209	tumor necrosis factor-mediated signaling pathway	24	0.327466	0.003694	TNFSF18, TRAF3IP2, CHUK, ILK, TRAF2, TNFRSF11A, TRAF1, ACTN4, TNFRSF13C, COMMD7, RELA, ST18, TNFRSF1A, TNFSF13B, NFKBIA, KRT18, TIFA, TRAF5, TNFRSF17, PTK2B, TP53, LIMS2, BCL2L2, LIMS1	6489	43	19896	1.71132	1	0.181096	0.178934
GOTERM_BP_DIRECT	GO	6511	ubiquitin-dependent protein catabolic process	96	1.30986	5.42813e-05	UBE2D4, UBE3C, UBE2D3, CBLC, RNF19B, UBE2L6, UBE3A, ARRB1, UBE3B, UBE2Z, HERPUD1, NUB1, HERC3, RNF114, PSMD3, ARIH2, EPG5, TRIM25, UFD1, RNF150, UBL7, MYLIP, RNF43, AREL1, ARRDC1, RC3H1, UBE4B, TRPC4AP, KCTD6, RC3H2, UCHL5, RBX1, RNF144A, RNF144B, RNF126, UBE2R2, WDR81, KCTD10, HECW2, HECW1, CACUL1, DTL, RNF166, RNF34, UBA6, UHRF1, PSMD13, CUL2, NEDD4L, RNF7, CBL, ANAPC11, ZNRF3, HECTD1, HECTD2, …	6489	208	19896	1.41513	0.353662	0.00969825	0.00958245
GOTERM_BP_DIRECT	GO	43162	ubiquitin-dependent protein catabolic process via the multivesicular body sorting pathway	15	0.204666	0.0133056	VPS4A, VPS37B, RNF126, NEDD4, CHMP1A, CHMP2A, CHMP4C, CHMP4B, CHMP3, UBAP1, CHMP4A, UBAP1L, CHMP6, CHMP7, CHMP5	6489	25	19896	1.83967	1	0.394751	0.390037
GOTERM_BP_DIRECT	GO	7034	vacuolar transport	9	0.1228	0.00758899	NDFIP1, CHMP4C, CLEC16A, CHMP4B, CHMP4A, VIPAS39, ATP6V0D1, CHMP6, CHMP5	6489	11	19896	2.50864	1	0.263977	0.260825
GOTERM_BP_DIRECT	GO	38084	vascular endothelial growth factor signaling pathway	11	0.150089	0.0134913	NUS1, NRP2, MYO1C, PIK3CA, GAB1, PIK3CD, VEGFD, PGF, BCL2L2, RELA, VEGFA	6489	16	19896	2.10795	1	0.395877	0.39115
GOTERM_BP_DIRECT	GO	1570	vasculogenesis	27	0.3684	0.00684475	PTPRJ, HOXA13, RASIP1, HDAC7, AMOT, ZFP36L1, TMEM100, SGPL1, SHH, SOX18, ZMIZ1, TBX20, KDR, HAS2, TEAD2, NTRK2, MYOCD, HEG1, GLMN, QKI, TGFBR2, MYO1E, SMO, APLNR, ACKR3, EPHA2, ENG	6489	52	19896	1.59202	1	0.260814	0.2577
GOTERM_BP_DIRECT	GO	6900	vesicle budding from membrane	9	0.1228	0.00290123	VPS4A, CHMP4C, CHMP4B, CHMP4A, FNBP1L, CHMP6, CHMP7, PICALM, CHMP5	6489	10	19896	2.7595	1	0.159766	0.157859
GOTERM_BP_DIRECT	GO	48278	vesicle docking	12	0.163733	0.0320205	NDRG4, STX17, STX8, STX7, STX6, STX5, STX4, TSNARE1, STX3, BVES, STX11, STX1A	6489	20	19896	1.83967	1	0.618857	0.611468
GOTERM_BP_DIRECT	GO	6904	vesicle docking involved in exocytosis	12	0.163733	0.0202972	RAB3C, VPS18, RAB3A, RAB3D, STXBP1, PLEK, RAB13, EXOC4, VPS11, YKT6, RAB8A, RAB8B	6489	19	19896	1.93649	1	0.485809	0.480009
GOTERM_BP_DIRECT	GO	30050	vesicle transport along actin filament	12	0.163733	0.001468	MYO1D, MYO1E, MYO1B, MYO1C, MYO1A, MYO5C, MYO6, MYO5A, ACTN4, FNBP1L, MYO19, MYO1F	6489	15	19896	2.45289	0.999993	0.102032	0.100814
GOTERM_BP_DIRECT	GO	16192	vesicle-mediated transport	111	1.51453	4.39386e-09	KDELR1, RASEF, MLC1, RAB43, RAB44, ZFYVE27, RAB42, KIF5A, AP1S1, AP1S3, RAB2A, VPS18, RAB2B, ARL14, VPS33A, STX7, VPS33B, AP1B1, MAPK8IP3, MAPK8IP1, RAB30, BRMS1, RAB31, TBC1D20, RAB38, TSNARE1, RIN1, RIN2, STX1A, RTN3, RAB5C, STXBP1, CRACR2A, KIF3B, SCFD2, VTI1A, VPS11, AP4S1, RAB6A, RAB6B, VTI1B, TBC1D8B, SYT4, SYT3, TRAPPC1, SYT1, CACFD1, HPS4, RAB39B, SYT9, AP4B1, SYT7, SYT6, CNIH1, SPIRE2, S…	6489	212	19896	1.60537	3.5326e-05	3.53266e-06	3.49048e-06
GOTERM_BP_DIRECT	GO	46761	viral budding from plasma membrane	10	0.136444	0.00114332	VPS4A, CHMP1A, CHMP2A, CHMP4C, CHMP4B, CHMP3, CHMP4A, CHMP6, CHMP7, CHMP5	6489	11	19896	2.78737	0.999899	0.0867199	0.0856845
GOTERM_BP_DIRECT	GO	39702	viral budding via host ESCRT complex	11	0.150089	0.000443164	PDCD6IP, VPS4A, CHMP1A, CHMP2A, CHMP4C, CHMP4B, CHMP3, CHMP4A, CHMP6, CHMP7, CHMP5	6489	12	19896	2.8106	0.97167	0.046473	0.0459181
GOTERM_BP_DIRECT	GO	8542	visual learning	20	0.272889	0.000962938	APP, NDRG4, PIANP, KMT2A, PDE1B, NOG, LRRN4, DDHD2, CTNS, BRAF, ATP1A2, HMGCR, DBH, MECP2, TANC1, SYNGAP1, NETO1, KRAS, DRD2, PDE8B	6489	31	19896	1.97814	0.999567	0.0774202	0.0764958
GOTERM_BP_DIRECT	GO	16055	Wnt signaling pathway	72	0.982399	6.56278e-06	LMBR1L, INVS, DRAXIN, WNT2B, LDB1, CHD8, DIXDC1, CELSR2, FRAT2, TMEM88, BCL7B, RSPO2, RAC3, LRRFIP2, RSPO1, LZTS2, BBS4, RSPO4, DACT1, EPM2A, APC2, CSNK1G3, TLE3, RNF43, CSNK2A2, CTNNBIP1, AXIN1, WNT9B, CSNK1D, MITF, KREMEN2, WNT9A, DKK3, DKK4, PYGO1, CCNE1, DDIT3, ROR1, TRABD2B, CSNK1G1, AMER2, AMER3, PRKAA1, DLX3, TCF7, LEF1, NLK, NDRG2, APCDD1, MESD, NKD2, PORCN, ZNRF3, DVL1, DVL2, DVL3, NDP, …	6489	140	19896	1.57686	0.0513971	0.00191086	0.00188805
GOTERM_BP_DIRECT	GO	42060	wound healing	24	0.327466	0.019431	NOTCH2, FKBP10, CDKN1A, SDC4, NOG, ARHGEF19, MIA3, GRHL3, SCRIB, C23H6ORF89, FGF1, POU2F3, FGF2, CORO1B, DCBLD2, EXT1, CNN2, EPB41L4B, PAK1, SMPD1, PLPP3, PPARA, DRD5, PPARD	6489	48	19896	1.53306	1	0.477754	0.472049
GOTERM_BP_DIRECT	GO	71577	zinc ion transmembrane transport	10	0.136444	0.0435693	TRPM2, SLC30A8, SLC30A3, SLC30A2, SLC39A11, SLC39A13, SLC39A7, SLC39A1, SLC39A14, SLC39A3	6489	16	19896	1.91632	1	0.699196	0.690847
